# Supplementary material for: FvbHLH1 Regulates the Accumulation of Phenolic Compounds in the Yellow Cap of Flammulina velutipes
Source: J Fungi (Basel). 2023 Oct 30;9(11):1063. doi: 10.3390/jof9111063 (PMC10672597; doi:10.3390/jof9111063)
Supplement: Supplementary file 1 [file jof-09-01063-s001.zip]

Archive with 16 entries (16 files):
- Figure S1.tif
- Figure S2.tif
- Figure S3.tif
- Figure S4.tif
- Figure S5.tif
- Figure S6.tif
- Figure S7.tif
- Figure S8.tif
- Table S1.pdf
- Table S2.xlsx
- Table S3.pdf
- Table S4.pdf
- Table S5.pdf
- Table S6.txt
- Table S7.pdf
- Table S8.xlsx
