# Supplementary material for: FvbHLH1 Regulates the Accumulation of Phenolic Compounds in the Yellow Cap of Flammulina velutipes
Source: J Fungi (Basel). 2023 Oct 30;9(11):1063. doi: 10.3390/jof9111063 (PMC10672597; doi:10.3390/jof9111063)
Supplement: Supplementary file 1 [file jof-09-01063-s001.zip › Table S2.xlsx]

## Sheet: Sheet1
Table S2. The different accumulation of chemical compounds in white and yellow samples
Index	Formula	Compounds	Class I	CAS	Level	white1	white2	white3	yellow1	yellow2	yellow3	VIP	Fold_Change	Log2FC	Type
pme2292	C4H12N2	Putrescine	Alkaloids	110-60-1	B	629790	610050	478240	1908800	1622300	1732000	1.10736	3.06336	1.61512	up
pme1841	C5H14N2	Cadaverine	Alkaloids	462-94-2	B	1332700	1329400	1262400	7522800	7534000	7556500	1.12466	5.76208	2.52659	up
pmb1096	C8H7N	Indole	Alkaloids	120-72-9	A	198800	206270	191060	265790	276300	270770	1.11043	1.36356	0.44738	insig
mws0191	C5H11NO2	Betaine	Alkaloids	107-43-7	A	14053000	15506000	17088000	3522600	3972900	3824500	1.11974	0.242674	-2.04291	down
pmp001287	C8H9N	N-Benzylmethylene isomethylamine	Alkaloids	-	A	5644700	5557800	5472500	3329600	3370400	3316500	1.12415	0.60069	-0.735308	insig
pmb0785	C9H7N	Isoquinoline	Alkaloids	119-65-3	A	9	9	9	18166	16935	18186	1.12493	1973.59	10.9466	up
pme2693	C6H14N2O	N-Acetylputrescine	Alkaloids	18233-70-0	A	9	9	9	57994	62665	70068	1.12487	7063.96	12.7863	up
pmp001198	C6H13NO2	6-Deoxyfagomine	Alkaloids	197449-09-5	A	8748700	9675900	9879600	11336000	11148000	10387000	0.959825	1.16135	0.215799	insig
pmb0374	C5H5N5	2-Aminopurine	Alkaloids	452-06-2	A	788640	766000	740340	60686	70207	71728	1.12384	0.0882888	-3.50163	down
mws0146	C7H7NO2	Nicotinic Acid Methyl Ester(Methyl Nicotinate)	Alkaloids	93-60-7	A	788960	783640	842320	1219200	1062700	1249400	1.07977	1.46228	0.548224	insig
mws0103	C9H7NO	Indole-3-carboxaldehyde	Alkaloids	487-89-8	A	85527	81722	91232	333970	346220	340940	1.12379	3.9505	1.98204	up
MA10074217	C9H7NO	4-Hydroxyquinoline	Alkaloids	611-36-9	B	27430	29501	31954	131320	123870	127460	1.12279	4.305	2.10601	up
mws0943	C7H8N2O2	1,4-Dihydro-1-Methyl-4-oxo-3-pyridinecarboxamide	Alkaloids	769-49-3	A	34367000	33457000	32528000	52605000	50820000	51065000	1.12031	1.53948	0.622444	insig
mws1417	C9H7NO2	Indole-3-carboxylic acid	Alkaloids	771-50-6	A	907920	923950	922530	685640	716120	719300	1.1163	0.770062	-0.376953	insig
mws1320	C10H11NO	Tryptophol	Alkaloids	526-55-6	A	9	9	9	18791	20529	20162	1.12494	2203.04	11.1053	up
Hmmp001310	C11H9NO2	3-Indoleacrylic acid	Alkaloids	1204-06-4	B	6852200	6878500	6931600	9603900	9283900	9562500	1.12224	1.37692	0.461443	insig
pme2244	C11H11NO2	3-Indolepropionic acid	Alkaloids	830-96-6	A	28739	18084	29429	26233	28071	24446	0.186932	1.03276	0.0465047	insig
mws0018	C10H26N4	Spermine	Alkaloids	71-44-3	B	19884000	20579000	18897000	14742000	13715000	14349000	1.10394	0.721125	-0.471678	insig
mws0677	C12H14N2O2	N-Acetyl-5-hydroxytryptamine	Alkaloids	1210-83-9	A	356820	333060	346200	561680	580000	575230	1.12074	1.65712	0.728679	insig
mws1383	C12H10N4O2	Lumichrome	Alkaloids	1086-80-2	A	136290	137990	164420	221360	212220	193660	1.04506	1.42977	0.515783	insig
pmb2211	C19H38N2O3	Cocamidopropyl betaine	Alkaloids	-	A	67438	66709	64503	78019	87598	86217	1.06881	1.26773	0.342244	insig
pmb1912	C20H23N7O7	10-Formyltetrahydrofuran	Alkaloids	2800-34-2	A	19404	21114	19045	20197	17237	26361	0.231002	1.07105	0.0990269	insig
pmb0492	C34H37N3O6	N',N'',N'''-p-Coumaroyl-cinnamoyl-caffeoyl spermidine	Alkaloids	-	B	1406500	1411300	1345900	428790	434560	385670	1.12244	0.299978	-1.73707	down
Lmqn000780	C17H27N3O17P2	Uridine 5'-diphospho-N-acetylglucosamine	Alkaloids	528-04-1	B	10097000	10315000	9834800	4828400	4315700	4755100	1.11991	0.459526	-1.12178	down
ML10198895	C3H7NO2	N-Methylglycine	Amino acids and derivatives	107-97-1	B	12574	12967	15734	47146	46884	43544	1.11691	3.33311	1.73687	up
pme1987	C3H7NO2	L-Alanine	Amino acids and derivatives	56-41-7	B	3295.7	4590.3	3250.7	16692	13529	9587.6	1.07352	3.57454	1.83776	up
pme3033	C4H9NO2	N,N-Dimethylglycine	Amino acids and derivatives	1118-68-9	B	2242100	2235900	2334700	1733200	1742800	2040200	0.999314	0.809694	-0.304552	insig
pme3017	C4H9NO2	2-Aminoisobutyric acid	Amino acids and derivatives	62-57-7	B	1793200	1754100	1898000	2633600	2709100	2704500	1.11617	1.47782	0.563475	insig
pme0010	C3H7NO3	L-Serine	Amino acids and derivatives	56-45-1	B	9	9	9	36464	51691	36205	1.12455	4605.93	12.1693	up
pme2122	C5H9N3	Histamine	Amino acids and derivatives	51-45-6	B	78574	71329	70287	55031	53951	49284	1.07914	0.71877	-0.476398	insig
pme0006	C5H9NO2	L-Proline	Amino acids and derivatives	147-85-3	A	14650000	15451000	17364000	10361000	13101000	12227000	0.964665	0.751901	-0.411385	insig
pme3193	C4H7NO3	N-Acetyl-L-glycine	Amino acids and derivatives	543-24-8	A	210220	228060	226560	179100	183640	139540	0.948107	0.75549	-0.404515	insig
pme0066	C3H7N3O2	Guanidinoacetate	Amino acids and derivatives	352-97-6	B	746870	788070	869520	761610	878590	796160	0.12476	1.01327	0.0190144	insig
mws0256	C5H11NO2	L-Valine	Amino acids and derivatives	72-18-4	A	7694600	8076200	9491300	7593100	8848100	7725000	0.287244	0.956619	-0.0639839	insig
pme0120	C5H11NO2	5-Aminovaleric acid	Amino acids and derivatives	660-88-8	B	73201	61616	54949	179750	210430	218540	1.10763	3.20774	1.68156	up
mws0263	C5H7NO3	5-Oxo-L-Proline	Amino acids and derivatives	98-79-3	A	124880	131180	158390	94727	144270	110510	0.599261	0.843303	-0.245877	insig
ML10181668	C6H11NO2	Cycloleucine	Amino acids and derivatives	52-52-8	A	8727000	8426900	8471100	4357000	4199100	4060300	1.12258	0.492347	-1.02225	down
Rfmb319	C6H11NO2	Pipecolic acid	Amino acids and derivatives	4043-87-2	B	1160600	742410	1301000	1193700	1623300	1171400	0.570086	1.24482	0.315931	insig
mws0227	C6H13NO2	L-Leucine*	Amino acids and derivatives	61-90-5	A	4104800	4684700	4690400	5164600	5053900	4689400	0.779995	1.10594	0.145267	insig
mws1587	C6H13NO2	L-Norleucine*	Amino acids and derivatives	327-57-1	A	4149500	4858400	4784500	5198900	5074700	4643900	0.617827	1.08157	0.113132	insig
pme2679	C6H13NO2	L-Allo-isoleucine*	Amino acids and derivatives	1509-34-8	B	1361400	1134700	1263900	1300000	1330800	1264300	0.367689	1.03593	0.0509277	insig
mws0258	C6H13NO2	L-Isoleucine*	Amino acids and derivatives	73-32-5	A	4209700	4742700	4845100	5171000	5090700	4852500	0.785017	1.09543	0.131498	insig
pme2527	C5H12N2O2	L-Ornithine	Amino acids and derivatives	70-26-8	B	39633000	39264000	39631000	3891400	3756400	3743400	1.12489	0.0961056	-3.37924	down
mws0219	C4H7NO4	L-Aspartic Acid	Amino acids and derivatives	56-84-8	A	346720	316770	378690	411270	408310	463840	0.952109	1.23148	0.300389	insig
pme0057	C4H9NO2S	L-Homocysteine	Amino acids and derivatives	6027-13-0	B	100040	98443	92046	55680	47955	50946	1.11131	0.532067	-0.910319	insig
pme1002	C8H11NO	L-Tyramine	Amino acids and derivatives	51-67-2	B	7295.5	7549	9714.1	217020	220130	208250	1.12341	26.28	4.71589	up
Rfmb320	C7H13NO2	1-Methylpiperidine-2-carboxylic acid	Amino acids and derivatives	7730-87-2	B	8175000	8092300	8920400	1668100	1767800	1866300	1.12298	0.210508	-2.24806	down
Rfmb318	C7H14NO2+	D-Proline betaine	Amino acids and derivatives	1195-94-4	B	3967400	3691400	4401700	736790	849760	861670	1.12024	0.202995	-2.30048	down
pme0193	C5H10N2O3	L-Glutamine	Amino acids and derivatives	56-85-9	A	779870	809190	808820	385600	378720	374270	1.124	0.474832	-1.07451	down
pme0026	C6H14N2O2	L-Lysine	Amino acids and derivatives	56-87-1	A	932670	920980	928840	453510	444370	437570	1.12443	0.479948	-1.05905	down
mws1050	C5H9NO4	O-Acetylserine	Amino acids and derivatives	5147-00-2	B	48377	48201	53602	99524	133200	109750	1.09774	2.28042	1.1893	up
Zmzn000113	C5H9NO4	L-threo-3-Methylaspartate	Amino acids and derivatives	6061-13-8	A	8929300	9065500	8752600	6405500	6599700	6460900	1.12111	0.727775	-0.458435	insig
pme0014	C5H9NO4	L-Glutamic acid	Amino acids and derivatives	56-86-0	A	27196000	19149000	23615000	13074000	14138000	17048000	0.978268	0.632647	-0.660527	insig
pme1210	C5H11NO2S	L-Methionine	Amino acids and derivatives	63-68-3	A	2470800	2931000	3044500	1356200	1298100	1347600	1.10749	0.473805	-1.07763	down
mws0254	C6H9N3O2	L-Histidine	Amino acids and derivatives	71-00-1	A	566370	572840	515050	527530	481150	510700	0.790015	0.918465	-0.122703	insig
pme3382	C6H11NO4	N-Acetyl-L-threonine	Amino acids and derivatives	17093-74-2	B	140890	196790	181630	149980	167660	120120	0.582204	0.842965	-0.246456	insig
pme2914	C6H10O5	3-Hydroxy-3-methylpentane-1,5-dioic acid	Amino acids and derivatives	503-49-1	A	3276400	3090800	3482800	3443400	4284800	4133300	0.865803	1.20421	0.268091	insig
pme2758	C5H9NO5	4-Hydroxy-L-glutamic acid	Amino acids and derivatives	3913-68-6	B	96806	126370	114390	177500	174100	172880	1.06183	1.55371	0.635718	insig
pme1419	C6H13NO2S	L-Methionine methyl ester	Amino acids and derivatives	10332-17-9	A	267120	289400	269350	404420	349460	335350	1.02405	1.31889	0.399322	insig
Lmbp000123	C6H13NO2S	L-Homomethionine	Amino acids and derivatives	25148-30-5	B	12710	11798	11991	11992	12596	16349	0.530085	1.12159	0.165548	insig
pme2617	C5H11NO3S	L-Methionine Sulfoxide	Amino acids and derivatives	3226-65-1	B	791010	843010	857450	630220	598310	660310	1.08555	0.758123	-0.399497	insig
pme0021	C9H11NO2	L-Phenylalanine	Amino acids and derivatives	63-91-2	A	2373100	2335900	2380700	1527500	1589200	1525700	1.12216	0.654809	-0.610854	insig
pme0181	C7H11N3O2	3-Methyl-L-Histidine	Amino acids and derivatives	368-16-1	A	4011600	3771600	3644300	6863600	6817400	6954400	1.11945	1.80577	0.852612	insig
pme0124	C7H12N2O3	L-Glycyl-L-proline	Amino acids and derivatives	704-15-4	B	45735	43314	43787	13812	20535	23538	1.05308	0.435763	-1.19838	down
pme0253	C8H15NO3	N-Acetyl-L-leucine	Amino acids and derivatives	1188-21-2	A	1351400	1342800	1327900	2581900	2548200	2521800	1.12452	1.90246	0.927869	insig
mws1401	C7H14N2O3	L-Theanine	Amino acids and derivatives	3081-61-6	B	33732	25376	34984	433070	462280	453050	1.12181	14.3307	3.84103	up
Zmyn000155	C7H14N2O3	N-α-Acetyl-L-ornithine	Amino acids and derivatives	-	A	662250	602160	562030	284610	247100	231310	1.10795	0.417764	-1.25924	down
pme2559	C6H9NO5	N-Acetyl-L-Aspartic Acid	Amino acids and derivatives	997-55-7	B	62720	77555	68169	65335	70557	54059	0.481827	0.911281	-0.134033	insig
pme0008	C6H13N3O3	L-Citrulline	Amino acids and derivatives	372-75-8	B	263740	295250	279600	166590	167830	168730	1.11582	0.599995	-0.736977	insig
mws0250	C9H11NO3	L-Tyrosine	Amino acids and derivatives	60-18-4	A	5187200	5741000	5619400	3005200	3083000	2825900	1.11539	0.538694	-0.892461	insig
Lmrj001341	C8H12N2O3	Cyclo(Ser-Pro)	Amino acids and derivatives	-	B	77988	67466	58712	151050	194090	181960	1.09487	2.58172	1.36833	up
pme2602	C3H8NO6P	O-Phospho-L-serine	Amino acids and derivatives	407-41-0	B	49790	53171	62265	36969	29149	49321	0.844489	0.698673	-0.51731	insig
pme0137	C7H12N2O4	N-Acetyl-L-Glutamine	Amino acids and derivatives	2490-97-3	B	509810	550450	521680	534330	1188100	782880	0.742794	1.58369	0.663294	insig
mws5041	C8H16N2O3	L-Glycyl-L-isoleucine*	Amino acids and derivatives	19461-38-2	A	602830	536600	574200	190610	207540	247320	1.10896	0.376668	-1.40863	down
mws0736	C8H16N2O3	N-Glycyl-L-leucine*	Amino acids and derivatives	869-19-2	A	717370	634100	645580	224810	221740	238010	1.12125	0.342786	-1.54462	down
pme0122	C8H16N2O3	N6-Acetyl-L-lysine	Amino acids and derivatives	692-04-6	A	1444000	1731000	1715300	733790	742630	725090	1.11241	0.450179	-1.15143	down
Zmjp000182	C7H16N4O2	N-Monomethyl-L-arginine	Amino acids and derivatives	17035-90-4	B	759530	695080	716600	2440400	2841200	2789200	1.12109	3.71719	1.89421	up
pme0075	C7H11NO5	N-Acetyl-L-glutamic acid	Amino acids and derivatives	1188-37-0	A	2664400	2021900	2541100	450630	389030	349550	1.11609	0.164542	-2.60347	down
mws0193	C7H15N3O3	L-Homocitrulline	Amino acids and derivatives	1190-49-4	B	248210	234210	286070	365410	590220	609620	1.00261	2.03679	1.02629	up
pme0278	C7H14N2O4	2,6-Diaminooimelic acid	Amino acids and derivatives	583-93-7	B	232600	284620	390280	189300	202310	184550	0.915983	0.634887	-0.655428	insig
Lmrj002244	C10H14N2O2	Cyclo(Pro-Pro)	Amino acids and derivatives	-	B	1475100	1436000	1490700	57938	48340	50229	1.12431	0.0355552	-4.81379	down
Lmrj002698	C10H16N2O2	Cyclo(Pro-Val)	Amino acids and derivatives	5654-87-5	B	187850	196060	200890	9	9	9	1.12494	4.61696e-05	-14.4027	down
pme3827	C9H11NO4	3,4-Dihydroxy-L-phenylalanine	Amino acids and derivatives	59-92-7	B	217470	219740	227870	213890	165770	202450	0.744361	0.875248	-0.192236	insig
NK10251888	C8H18N4O2	NG,NG-Dimethyl-L-arginine	Amino acids and derivatives	30315-93-6	A	1212100	937730	1107000	1840000	1832000	2181700	1.07104	1.79736	0.84588	insig
mws0282	C11H12N2O2	L-Tryptophan	Amino acids and derivatives	73-22-3	A	612600	575590	562580	867230	802860	844180	1.1052	1.43609	0.52215	insig
Zmgn002106	C11H13NO3	N-Acetyl-L-phenylalanine	Amino acids and derivatives	2018-61-3	A	1364800	1347900	1409600	1636200	1541700	1607700	1.07895	1.16091	0.21525	insig
Lmhp002764	C11H18N2O2	Cyclo(Pro-Leu)	Amino acids and derivatives	5654-86-4	B	61745	55922	57079	2904.1	3153.4	4253.8	1.12106	0.0590074	-4.08296	down
mws0006	C9H10ClNO3	3-Chloro-L-tyrosine	Amino acids and derivatives	7423-93-0	A	106030	94442	110330	72630	81133	77499	1.04904	0.744081	-0.426468	insig
pme0170	C8H16N4O3	N-Acetyl-L-Arginine	Amino acids and derivatives	155-84-0	B	74977	98640	77934	90122	120180	102580	0.758941	1.24381	0.314768	insig
pme2566	C8H14N2O5	(5-L-Glutamyl)-L-amino acid	Amino acids and derivatives	5875-41-2	B	32633	39042	33837	368360	505270	317630	1.11666	11.2903	3.49701	up
pme1228	C11H12N2O3	5-Hydroxy-L-tryptophan	Amino acids and derivatives	56-69-9	B	29051	36648	32764	131020	139590	135250	1.11958	4.12195	2.04333	up
pme2773	C7H14N2O4S	L-Cystathionine	Amino acids and derivatives	56-88-2	A	37611	33204	30650	38816	36084	46255	0.762453	1.19406	0.255872	insig
mws5042	C11H14N2O3	L-Glycyl-L-phenylalanine	Amino acids and derivatives	721-66-4	A	664370	659290	694790	209540	228210	253660	1.11849	0.342545	-1.54563	down
mws0520	C11H13NO4	N-Acetyl-L-tyrosine	Amino acids and derivatives	537-55-3	A	879350	873340	855060	1015800	986630	996210	1.10821	1.1499	0.201503	insig
Lmhp001461	C11H20N2O3	L-Prolyl-L-Leucine	Amino acids and derivatives	52899-07-7	B	764670	879810	818860	332810	253510	322790	1.10541	0.369056	-1.43809	down
Lmhp001670	C11H22N2O3	L-Valyl-L-Leucine	Amino acids and derivatives	3989-97-7	B	2347000	2153100	2325800	581020	618640	588590	1.12346	0.26198	-1.93247	down
pmb0962	C10H22N2O4	L-Lysine-Butanoic Acid	Amino acids and derivatives	80407-71-2	B	13947000	15127000	19669000	2204800	2817700	2563400	1.11431	0.155631	-2.6838	down
mws4176	C12H16N2O3	L-Alanyl-L-Phenylalanine	Amino acids and derivatives	3061-90-3	A	448540	461790	420620	212270	234370	227550	1.11742	0.506548	-0.981229	insig
Lmhp003064	C14H16N2O2	Cyclo(Pro-Phe)	Amino acids and derivatives	3705-26-8	B	112100	118830	115710	1882.4	1944.8	2550.4	1.12367	0.0183983	-5.76428	down
Lmhp002031	C12H24N2O3	L-Leucyl-L-Leucine	Amino acids and derivatives	3303-31-9	B	833290	802670	805500	345290	337170	347860	1.12432	0.42201	-1.24465	down
pmb2591	C13H14N2O3	N-Acetyl-L-Tryptophan	Amino acids and derivatives	1218-34-4	A	50196	52161	50668	243600	202890	228700	1.12182	4.41229	2.14153	up
mws0124	C13H14N2O3	N-(3-Indolylacetyl)-L-alanine	Amino acids and derivatives	57105-39-2	B	25156	24614	23761	82179	78254	81751	1.12403	3.29363	1.71968	up
Lmrj002087	C10H18N2O5	L-Isoleucyl-L-Aspartate	Amino acids and derivatives	-	A	982180	962200	988310	285090	230700	222290	1.11786	0.251673	-1.99038	down
Lmhp001732	C14H18N2O3	L-Prolyl-L-Phenylalanine	Amino acids and derivatives	13589-02-1	B	141710	192800	140330	74294	58415	79147	1.06367	0.446163	-1.16436	down
Lmhp002001	C14H20N2O3	L-Valyl-L-Phenylalanine	Amino acids and derivatives	3918-92-1	B	1163000	1128900	1128900	369050	354540	374220	1.12439	0.320922	-1.63971	down
pme2890	C8H16N2O4S2	L-Homocystine	Amino acids and derivatives	626-72-2	B	24840	23980	21078	8349.7	5400	9073.1	1.07947	0.326516	-1.61478	down
Lmrj002793	C14H16N2O4	Cyclo(Phe-Glu)	Amino acids and derivatives	-	A	69869	67711	67375	8832.3	9398	7988.4	1.12368	0.127924	-2.96664	down
pme1712	C11H20N2O6	L-Saccharopine	Amino acids and derivatives	997-68-2	B	32910000	34784000	30281000	23274000	22281000	21458000	1.09302	0.683981	-0.547973	insig
mws5035	C15H22N2O3	L-Leucyl-L-phenylalanine	Amino acids and derivatives	56217-82-4	A	1028100	1014900	955580	578060	632710	639930	1.11072	0.617192	-0.696208	insig
mws0629	C13H16N2O5	L-Aspartyl-L-Phenylalanine	Amino acids and derivatives	13433-09-5	A	548160	328700	385460	83763	91450	79663	1.10351	0.201911	-2.30821	down
pmb2855	C11H20N2O8	L-Glutamine-O-glycoside	Amino acids and derivatives	-	B	1179700	1145100	1291000	50252	43854	51215	1.12411	0.0401906	-4.637	down
mws0636	C18H20N2O3	L-Phenylalanyl-L-phenylalanine	Amino acids and derivatives	2577-40-4	A	432520	427440	402790	110350	124690	102210	1.12009	0.267076	-1.90468	down
mws0582	C11H19N3O6S	S-(Methyl)glutathione	Amino acids and derivatives	2922-56-7	B	184940	184680	106560	125640	118540	130620	0.554633	0.787097	-0.345386	insig
pme1286	C14H20N6O5S	S-(5'-Adenosy)-L-homocysteine	Amino acids and derivatives	979-92-0	A	603430	585180	635410	696320	823990	726010	0.98954	1.23152	0.300442	insig
pme2735	C15H22N6O5S	S-Adenosyl-L-methionine	Amino acids and derivatives	29908-03-0	B	1496800	1545700	1341300	542680	510710	510360	1.12051	0.356711	-1.48717	down
pmb0464	C16H27NO14	L-Aspartic acid-O-diglucoside	Amino acids and derivatives	-	B	159320	199690	263610	95341	100950	139330	0.957851	0.539046	-0.891519	insig
mws4134	C20H32N6O12S2	Oxiglutatione	Amino acids and derivatives	27025-41-8	A	3186200	3756200	3507400	2330300	2589000	2114500	1.05127	0.673104	-0.571099	insig
pmp000804	C19H20O4	Isobavachalcone D	Flavonoids	-	B	60378	64034	75040	6873.4	6684.7	8764.9	1.11944	0.111922	-3.15944	down
mws1174	C17H14O6	3-O-Acetylpinobanksin	Flavonoids	52117-69-8	A	24158	29794	29595	13498	12061	9934.8	1.08769	0.424836	-1.23502	down
mws0043	C21H22O8	Nobiletin (5,6,7,8,3',4'-Hexamethoxyflavone)	Flavonoids	478-01-3	A	14239	21235	11066	16105	15326	15764	0.144157	1.01407	0.0201628	insig
mws0059	C27H30O16	Quercetin-3-O-rutinoside (Rutin)*	Flavonoids	153-18-4	A	22071	20043	29569	14286	28967	28719	0.0668964	1.00403	0.00580473	insig
pmn001583	C27H30O16	Quercetin-3-O-robinobioside*	Flavonoids	52525-35-6	A	28830	24503	36041	20908	42167	35973	0.171456	1.10824	0.148273	insig
mws0036	C28H34O15	Hesperetin-7-O-rutinoside (Hesperidin)*	Flavonoids	520-26-3	B	2220.6	3938.8	3785.6	2633.5	4374.2	2946.7	0.0207974	1.00095	0.00136299	insig
pme0001	C28H34O15	Hesperetin-7-O-neohesperidoside(Neohesperidin)*	Flavonoids	13241-33-3	B	2611.5	3626.4	3323.8	3969.2	4292	2954.4	0.520454	1.17297	0.230168	insig
mws1013	C9H6O4	Esculetin	Lignans and Coumarins	305-01-1	A	495880	521110	498710	93064	89781	79025	1.12299	0.172772	-2.53306	down
mws1074	C9H6O4	Daphnetin	Lignans and Coumarins	486-35-1	A	129540	123500	139200	9	9	9	1.12491	6.88354e-05	-13.8265	down
pmn001492	C11H8O3	Ayapin	Lignans and Coumarins	494-56-4	A	31483	35390	33976	39217	37268	38765	0.981714	1.1428	0.19257	insig
Cmpp003619	C10H8O4	6,7-Dihydroxy-4-methylcoumarin	Lignans and Coumarins	529-84-0	B	70848	69859	69289	14153	18388	14953	1.1185	0.226166	-2.14454	down
Hmcp002123	C10H8O4	Isoscopoletin (6-Hydroxy-7-Methoxycoumarin)	Lignans and Coumarins	776-86-3	A	187780	177610	173270	9904.4	10003	10307	1.12482	0.0560918	-4.15607	down
mws1639	C11H10O5	Isofraxidin*	Lignans and Coumarins	486-21-5	A	18899	19009	18892	9	9	9	1.12496	0.000475352	-11.0387	down
pmp000284	C11H10O5	Fraxidin (8-Hydroxy-6,7-dimethoxycoumarin)*	Lignans and Coumarins	525-21-3	A	27204	25177	27093	9	9	9	1.12493	0.000339734	-11.5233	down
mws0752	C11H22O2	Undecylic Acid	Lipids	112-37-8	A	790420	727100	707610	230240	241660	195540	1.11701	0.299956	-1.73718	down
pmb0128	C13H24O2	δ-Tridecalactone	Lipids	7370-92-5	B	38254	35249	37541	164340	155760	156300	1.12405	4.29019	2.10104	up
mws0751	C13H26O2	Tridecanoic Acid	Lipids	638-53-9	B	4916.2	3549.9	5022.6	3039.2	3564.6	3284	0.87371	0.733043	-0.44803	insig
mws5045	C12H24O3	12-Hydroxydodecanoic acid	Lipids	505-95-3	B	2300	2916.3	2800.2	2830.1	2835.6	3519.1	0.619756	1.14574	0.196276	insig
mws0119	C14H28O2	Myristic Acid	Lipids	544-63-8	A	6807900	7335600	7877800	12374000	12889000	11942000	1.10754	1.6895	0.756597	insig
mws0359	C15H30O2	Pentadecanoic Acid	Lipids	1002-84-2	A	1990200	2181700	2186400	2130600	2215300	1821100	0.26681	0.969913	-0.0440722	insig
mws0361	C16H30O2	Palmitoleic Acid	Lipids	373-49-9	A	9245.1	11562	12784	26311	21073	18988	1.04561	1.97588	0.982496	insig
mws0120	C8H20NO6P	Choline Alfoscerate	Lipids	28319-77-9	A	5574000	6236600	6336100	1650900	2027400	2096000	1.11278	0.318201	-1.65199	down
Hmsn000210	C17H30O2	Methyl 7,10-hexadecadienoate	Lipids	-	B	15318000	15922000	16184000	10871000	12074000	11923000	1.09382	0.73524	-0.443714	insig
mws0383	C17H32O2	Cis-10-Heptadecenoic Acid	Lipids	29743-97-3	A	1129000	975200	1071400	2448500	2552600	2291500	1.11609	2.29645	1.1994	up
pmp001264	C16H35NO2	Hexadecylsphingosine	Lipids	-	A	2338500	2493100	2162900	1951800	2256200	1825300	0.797416	0.862578	-0.213274	insig
mws0367	C18H30O2	α-Linolenic Acid*	Lipids	463-40-1	A	36434000	37323000	37494000	47766000	45771000	45821000	1.11304	1.25264	0.324978	insig
mws0366	C18H30O2	γ-Linolenic Acid*	Lipids	506-26-3	A	36189000	37290000	38619000	48395000	46360000	45728000	1.0981	1.25322	0.325635	insig
pmb1650	C18H30O2	Octadeca-11E,13E,15Z-trienoic acid	Lipids	25575-00-2	B	2668400	1571900	1243400	1451300	2135100	1479800	0.0947492	0.923865	-0.114246	insig
Lmbn005923	C18H30O2	Crepenynic acid	Lipids	2277-31-8	A	743480	748680	760850	1016400	1006300	958780	1.11471	1.32333	0.404175	insig
pmb0889	C18H30O2	Punicic acid (9Z,11E,13Z-octadecatrienoic acid)	Lipids	544-72-9	A	509420	553300	599970	130040	153740	138440	1.11923	0.253938	-1.97745	down
Lmbn006152	C18H32O2	(9Z,11E)-Octadecadienoic acid	Lipids	2540-56-9	A	214870	201660	213660	347150	308920	246350	0.97041	1.43198	0.518012	insig
mws1491	C18H32O2	Linoleic acid	Lipids	60-33-3	A	54642000	57696000	57000000	75112000	74807000	65050000	1.03645	1.26947	0.344223	insig
YC512118	C18H35NO	Oleamide (9-Octadecenamide)	Lipids	301-02-0	A	209910	98565	71730	95411	156440	113920	0.0709075	0.962036	-0.0558368	insig
mws2623	C18H34O2	11-Octadecanoic acid(Vaccenic acid)	Lipids	506-17-2	A	22259000	22728000	25635000	58288000	57408000	54468000	1.11858	2.4095	1.26874	up
mws0396	C18H34O2	Elaidic Acid	Lipids	112-79-8	A	26462000	26987000	31327000	66894000	65278000	61491000	1.11427	2.28441	1.19182	up
mws1489	C18H36O2	Stearic Acid	Lipids	-	A	59469000	67439000	61192000	68796000	64030000	60282000	0.265599	1.02662	0.0379081	insig
Zmyn004548	C18H28O3	12-Oxo-phytodienoic acid	Lipids	85551-10-6	B	9702.7	10404	10997	4615.1	4632.8	4741.8	1.11987	0.449776	-1.15272	down
pmb2786	C18H30O3	9-Hydroxy-10,12,15-octadecatrienoic acid*	Lipids	89886-42-0	A	21513	22887	22717	13396	12726	14079	1.11462	0.598969	-0.739447	insig
pmb2787	C18H30O3	9-Oxo-10E,12Z-octadecadienoic acid	Lipids	54232-59-6	A	54162	58623	49507	13363	14185	12282	1.12046	0.245422	-2.02666	down
Zmpn003368	C18H30O3	13S-Hydroxy-9Z,11E,15Z-octadecatrienoic acid*	Lipids	87984-82-5	A	21003	21151	25407	9666.2	9322.7	8770.2	1.11122	0.410875	-1.28323	down
Lmbn005443	C18H30O3	13-KODE; (9Z,11E)-13-Oxooctadeca-9,11-dienoic acid	Lipids	54739-30-9	B	21500	20194	22307	12968	14259	12456	1.10112	0.620037	-0.689573	insig
pmb2792	C18H30O3	13-Hydroxy-6,9,11-octadecatrienoic acid	Lipids	74784-20-6	B	27449	34365	25393	26124	26559	28777	0.343523	0.934099	-0.0983521	insig
Lmbn005662	C18H32O3	9(10)-EpOME;(9R,10S)-(12Z)-9,10-Epoxyoctadecenoic acid*	Lipids	16833-56-0	A	57406	56270	58859	34827	35079	30520	1.1081	0.582062	-0.780756	insig
Lmbn005369	C18H32O3	13(S)-HODE;13(S)-Hydroxyoctadeca-9Z,11E-dienoic acid	Lipids	10219-69-9	A	904900	969420	1023200	330530	314070	317550	1.12201	0.33206	-1.59048	down
pmb2799	C18H32O3	12,13-Epoxy-9-Octadecenoic Acid*	Lipids	6799-85-5	A	48285	49066	54720	25025	28835	25263	1.10575	0.520303	-0.942576	insig
Rfmb091	C18H32O3	9S-Hydroxy-10E,12Z-octadecadienoic acid	Lipids	15514-85-9	A	921710	954380	1020000	354660	331120	314210	1.12057	0.34529	-1.53412	down
Zmyn004714	C18H34O3	Ricinoleic acid	Lipids	141-22-0	A	48038	54432	52681	58649	54989	58200	0.867513	1.10755	0.147376	insig
pmf0297	C20H42O	1-Eicosanol	Lipids	629-96-9	B	52763	54535	55882	55378	56411	57147	0.762561	1.03527	0.0500126	insig
MA10012327	C18H37NO2	D-Sphingosine	Lipids	123-78-4	B	397750	371060	338280	16062	15665	16304	1.12453	0.0433849	-4.52666	down
ML10195036	C18H37NO2	3-Dehydrosphinganine	Lipids	16105-69-4	B	7737.1	6807.6	6202.1	4866.4	5353.2	5001.8	1.0239	0.733675	-0.446788	insig
Zmyn005384	C18H36O3	2R-Hydroxyoctadecanoic Acid*	Lipids	26633-48-7	A	2548800	2364000	2594500	1484500	1445000	1373300	1.11505	0.573149	-0.803018	insig
Lmqn008288	C18H36O3	3-Hydroxyoctadecanoic Acid*	Lipids	45261-96-9	A	472600	505170	709580	841100	442150	538400	0.1381	1.07959	0.110487	insig
pmn001610	C20H36O2	Eicosadienoic acid	Lipids	5598-38-9	A	3495900	3496800	3822200	5459700	4387700	4325700	0.961087	1.31052	0.390135	insig
pmb2791	C18H30O4	9-Hydroperoxy-10E,12,15Z-octadecatrienoic acid	Lipids	111004-08-1	B	25909	20520	24361	17085	14318	16110	1.02991	0.671182	-0.575223	insig
pmb2789	C18H30O4	13S-Hydroperoxy-6Z,9Z,11E-octadecatrienoic acid	Lipids	121107-97-9	B	54939	40716	44226	30961	27963	31231	1.02824	0.644512	-0.633721	insig
pmb2804	C18H32O4	13S-Hydroperoxy-9Z,11E-octadecadienoic acid	Lipids	33964-75-9	B	13063	13151	14455	4824.2	2759.1	3946	1.08893	0.283491	-1.81862	down
Lmbn004685	C18H32O4	5S,8R-DiHODE; (5S,8R,9Z,12Z)-5,8-Dihydroxyoctadeca-9,12-dienoate	Lipids	-	B	27939	28420	40244	11083	13208	12066	1.08574	0.376355	-1.40983	down
pmn001689	C18H32O4	9-Hydroxy-12-oxo-15(Z)-octadecenoic acid	Lipids	-	B	28584	27914	38838	12099	12460	13440	1.09213	0.39858	-1.32706	down
Zmjn004133	C18H32O4	9S-Hydroperoxy-10E,12Z-octadecadienoic acid	Lipids	5502-91-0	B	13209	14169	13903	9778.5	6431.1	5756.1	1.00809	0.532102	-0.910225	insig
pmf0397	C20H40O2	Arachidic acid	Lipids	506-30-9	B	5935.7	4615.9	4540.4	16795	16654	13830	1.10555	3.13272	1.64742	up
Lmbn005487	C18H34O4	12,13-DHOME; (9Z)-12,13-Dihydroxyoctadec-9-enoic acid	Lipids	263399-35-5	B	26624	27722	26613	21500	27156	26339	0.540359	0.926333	-0.110397	insig
pmn001694	C18H34O5	9,10,13-Trihydroxy-11-Octadecenoic Acid	Lipids	29907-57-1	A	63997	65791	67709	26639	23383	21629	1.11631	0.362795	-1.46277	down
pmp001284	C19H38O4	Monopalmitin	Lipids	542-44-9	A	40503	32985	28038	62611	41885	51105	0.902462	1.53262	0.616002	insig
Lmhp011562	C21H36O4	1-α-Linolenoyl-glycerol*	Lipids	-	A	540740	495190	537870	1369600	1457900	1454000	1.12234	2.72049	1.44386	up
Lmhp011388	C21H36O4	2-α-Linolenoyl-glycerol*	Lipids	55268-58-1	A	202550	174130	168030	257840	311230	272800	1.05574	1.54554	0.628109	insig
Lmhp112042	C21H38O4	1-Linoleoylglycerol*	Lipids	2277-28-3	A	333710	329060	321500	684480	706020	726750	1.12325	2.15109	1.10507	up
Lmhp012042	C21H38O4	2-Linoleoylglycerol*	Lipids	3443-82-1	A	194580	173750	163470	165680	197200	185700	0.235373	1.03155	0.0448182	insig
Lmhp008337	C19H40NO7P	LysoPE 14:0(2n isomer)*	Lipids	-	A	1110400	1212400	1293400	554580	537810	544610	1.11742	0.452685	-1.14342	down
pmb0864	C19H40NO7P	LysoPE 14:0*	Lipids	-	A	569080	527550	392510	613690	562210	608360	0.712852	1.19818	0.260846	insig
Lmhp009187	C20H42NO7P	LysoPE 15:0*	Lipids	-	A	59215	58187	54735	42586	45514	40255	1.08056	0.745656	-0.423418	insig
pmb0862	C20H42NO7P	LysoPC 12:0	Lipids	20559-18-6	B	239260	237470	255730	369080	366550	367510	1.11799	1.50608	0.590794	insig
Lmhp008885	C20H42NO7P	LysoPE 15:0(2n isomer)*	Lipids	-	A	140860	142280	148010	39359	41061	38529	1.12407	0.275888	-1.85785	down
Lmhp007836	C21H38NO7P	LysoPE 16:3	Lipids	-	B	46991	46902	50082	13729	11825	14408	1.11951	0.277562	-1.84912	down
Lmhp008763	C21H42NO7P	LysoPE 16:1(2n isomer)*	Lipids	-	A	1459100	1501000	1590000	6927500	7041900	6988600	1.12444	4.60605	2.20353	up
Lmhp009034	C21H42NO7P	LysoPE 16:1*	Lipids	-	A	3073000	3248200	3654800	35561000	36682000	36118000	1.12405	10.8622	3.44124	up
pmd0160	C21H44NO7P	LysoPE 16:0(2n isomer)*	Lipids	-	A	765710	810800	847980	600990	602240	519380	1.06654	0.710504	-0.493085	insig
pmb0876	C21H44NO7P	LysoPE 16:0*	Lipids	53862-35-4	A	3575300	3433400	3090300	3626400	3622000	3692500	0.764856	1.08336	0.115519	insig
Lmhp009769	C22H44NO7P	LysoPE 17:1*	Lipids	-	A	325210	323290	327000	22539000	21494000	22996000	1.12491	68.7125	6.1025	up
Lmhp009464	C22H44NO7P	LysoPE 17:1(2n isomer)*	Lipids	-	A	180560	191030	192610	1127400	1348700	1137000	1.12256	6.40393	2.67896	up
pmd0130	C22H46NO7P	LysoPC 14:0	Lipids	20559-16-4	A	83906	77177	88281	184030	190230	181340	1.11929	2.22807	1.15579	up
Lmhp008233	C23H40NO7P	LysoPE 18:4	Lipids	-	A	135340	145540	154490	151050	158730	154590	0.707362	1.06661	0.0930328	insig
Lmhp008589	C23H42NO7P	LysoPE 18:3(2n isomer)*	Lipids	-	A	3891200	3774800	3941000	2744700	2772900	2867000	1.11769	0.722374	-0.469181	insig
Lmhp008801	C23H42NO7P	LysoPE 18:3*	Lipids	-	A	794350	793530	814380	972520	944140	910980	1.0907	1.17707	0.235206	insig
pmb0874	C23H44NO7P	LysoPE 18:2(2n isomer)*	Lipids	-	A	5346400	5182900	5433200	4735800	4342000	4724400	1.03155	0.864664	-0.209788	insig
pmb0881	C23H44NO7P	LysoPE 18:2*	Lipids	-	B	658140	654680	640920	837440	861640	777990	1.08709	1.26786	0.342396	insig
pmb0856	C23H46NO7P	LysoPE 18:1(2n isomer)	Lipids	-	A	1300900	1352000	1432300	2681000	2602600	2446900	1.11706	1.89232	0.920155	insig
mws0289	C23H46NO7P	LysoPE 18:1	Lipids	89576-29-4	A	19756000	18959000	20224000	42885000	42832000	45349000	1.12257	2.22376	1.153	up
pmb0883	C23H48NO7P	LysoPE 18:0*	Lipids	69747-55-3	B	101610	91730	87612	230130	217300	243720	1.11639	2.46003	1.29868	up
pmb2319	C23H48NO7P	LysoPC 15:0*	Lipids	108273-89-8	A	50098	57878	59700	52577	61406	46469	0.266502	0.956917	-0.0635344	insig
pmb0880	C23H48NO7P	LysoPE 18:0(2n isomer)*	Lipids	-	B	663790	649680	747290	1180600	1238200	1289100	1.10933	1.79929	0.847426	insig
Lmhp009129	C23H48NO7P	LysoPC 15:0(2n isomer)*	Lipids	-	B	77291	78335	80991	73544	61976	84172	0.467371	0.928471	-0.107071	insig
Hmyn007081	C22H43O9P	LysoPG 16:1	Lipids	-	B	9	9	9	41396	42413	46152	1.12492	4813.37	12.2328	up
Hmyn007168	C22H45O9P	LysoPG 16:0	Lipids	-	B	32100	5854.7	4021.3	79565	94128	94462	0.979455	6.38829	2.67543	insig
pmb0863	C24H46NO7P	LysoPC 16:2(2n isomer)*	Lipids	-	A	8834300	8543000	9460800	10785000	11541000	12104000	1.05872	1.28288	0.359384	insig
pma1303	C24H46NO7P	LysoPC 16:2	Lipids	-	B	8377200	8388100	9462000	10955000	11770000	12123000	1.06161	1.32869	0.410007	insig
Lmhp008833	C24H48NO7P	LysoPC 16:1(2n isomer)*	Lipids	-	A	7552000	7141400	7695100	3600000	3638200	3450700	1.12161	0.477428	-1.06664	down
pmp001270	C24H48NO7P	LysoPC 16:1	Lipids	76790-27-7	A	2944100	2824800	3109000	10103000	11496000	11327000	1.12194	3.70876	1.89094	up
pmd0132	C24H50NO7P	LysoPC 16:0(2n isomer)*	Lipids	-	A	1488100	1468000	1542600	2231900	2328600	2478300	1.11246	1.56463	0.645821	insig
pmb0855	C24H50NO7P	LysoPC 16:0*	Lipids	17364-16-8	A	3463300	3488400	3573500	8361900	8096200	7977600	1.12416	2.32164	1.21514	up
Lmhp008688	C25H42NO7P	LysoPE 20:5	Lipids	-	B	13659	15594	16499	11450	12302	15377	0.684986	0.855241	-0.225597	insig
Lmhp009349	C25H44NO7P	LysoPE 20:4(2n isomer)*	Lipids	-	B	11793	14259	15033	11923	12309	11834	0.720689	0.877839	-0.187972	insig
Lmhp009497	C25H44NO7P	LysoPE 20:4*	Lipids	-	B	13864	12623	14722	9870.7	11754	13551	0.705827	0.853593	-0.22838	insig
Lmhp009802	C25H46NO7P	LysoPE 20:3(2n isomer)	Lipids	-	B	19306	22951	19135	19122	21891	21870	0.188936	1.02429	0.0346194	insig
Lmhp010514	C25H48NO7P	LysoPE 20:2(2n isomer)*	Lipids	-	A	44841	48904	45959	5037.6	6459.6	4722.1	1.12023	0.116098	-3.10659	down
Lmhp010757	C25H48NO7P	LysoPE 20:2*	Lipids	-	A	46338	37817	40425	43343	44458	44693	0.532522	1.06353	0.0888546	insig
Lmhp008718	C25H48NO7P	LysoPC 17:2	Lipids	-	A	3999500	4005200	4328700	3004700	3212000	3214200	1.08899	0.764663	-0.387103	insig
Lmhp009590	C25H50NO7P	LysoPC 17:1	Lipids	-	A	1553000	1372600	1609400	5871100	6151100	6115400	1.12221	3.99947	1.99981	up
pmb2406	C25H52NO7P	LysoPC 17:0	Lipids	50930-23-9	A	10389	7973.1	11690	9	9	9	1.12428	0.00089844	-10.1203	down
Hmqp006235	C21H46N3O9P	LysoPC 18:4	Lipids	-	A	324530	327430	369560	354890	384980	401310	0.799509	1.11714	0.159809	insig
pmb0865	C26H48NO7P	LysoPC 18:3(2n isomer)*	Lipids	-	A	2414900	2360700	2574900	2392500	2347500	2433100	0.438249	0.975866	-0.0352456	insig
pmb0854	C26H48NO7P	LysoPC 18:3*	Lipids	-	A	7022000	7229500	8076900	13050000	14467000	14433000	1.10902	1.87877	0.909791	insig
pmp001251	C26H50NO7P	LysoPC 18:2(2n isomer)	Lipids	-	A	4128100	3941500	4234000	3623300	3625800	3852200	0.977502	0.902281	-0.148352	insig
pmp001281	C26H52NO7P	LysoPC 18:1*	Lipids	-	A	1086900	1046500	1107100	2497900	2150900	2321200	1.11689	2.1509	1.10494	up
Lmhp010190	C26H52NO7P	LysoPC 18:1(2n isomer)*	Lipids	-	A	1082100	1020200	1109000	2467900	2383200	2373000	1.12253	2.24959	1.16966	up
mws0126	C26H54NO7P	LysoPC 18:0*	Lipids	19420-57-6	A	524310	409770	448070	1876600	2018900	2068700	1.11867	4.31516	2.10941	up
pmd0136	C26H54NO7P	LysoPC 18:0(2n isomer)*	Lipids	-	A	775110	781080	829550	1442900	1586100	1638100	1.11571	1.95625	0.96809	insig
Lmhp007840	C27H52NO7P	LysoPC 19:2	Lipids	-	A	223830	235180	260200	104610	106610	101110	1.11748	0.434268	-1.20334	down
Lmhp010908	C27H54NO7P	LysoPC 19:1	Lipids	-	B	192640	187200	207220	347960	376210	363780	1.11703	1.85322	0.890032	insig
pmb2228	C27H56NO7P	LysoPC 19:0	Lipids	108273-88-7	B	41995	32603	47333	44090	44213	38707	0.238802	1.04165	0.0588771	insig
Lmhp009890	C28H52NO7P	LysoPC 20:3	Lipids	1199257-41-4	A	502830	514060	593260	258170	276010	243050	1.10755	0.482707	-1.05078	down
pmd0146	C28H54NO7P	LysoPC 20:2(2n isomer)*	Lipids	-	B	871940	855220	934990	257140	278990	291900	1.12135	0.311038	-1.68484	down
pmd0147	C28H54NO7P	LysoPC 20:2*	Lipids	-	B	567360	512100	586680	960140	1008100	1007300	1.11272	1.78589	0.836642	insig
Lmhp011549	C28H56NO7P	LysoPC 20:1	Lipids	-	A	1483900	1270600	1465000	1296400	1420400	1589400	0.140493	1.02055	0.0293433	insig
pmd0148	C28H46NO9P	LysoPS 22:5 (2n isomer)*	Lipids	-	B	8539.4	9584.9	9968.9	47048	41997	43279	1.122	4.71018	2.23578	up
pmd0149	C28H46NO9P	LysoPS 22:5*	Lipids	-	B	10267	9084	10441	53790	43263	47364	1.11975	4.84751	2.27724	up
mws0255	C4H5N3O	Cytosine	Nucleotides and derivatives	71-30-7	B	227230	199210	211830	1248100	1291200	1400500	1.12318	6.17262	2.62588	up
pme0257	C4H4N2O2	Uracil	Nucleotides and derivatives	66-22-8	A	109460	102920	94243	107470	102230	93957	0.0917019	0.990327	-0.0140233	insig
mws0572	C5H7N3O	5-Methylcytosine	Nucleotides and derivatives	554-01-8	B	18818	13582	27958	9767.2	9156	7025.6	0.974737	0.429915	-1.21788	insig
mws0251	C5H6N2O2	Thymine	Nucleotides and derivatives	65-71-4	A	50626	42129	47251	631040	671310	714980	1.12367	14.4089	3.84889	up
pme0040	C5H5N5	Adenine	Nucleotides and derivatives	73-24-5	A	1143600	1261400	1277100	2190600	2057700	1790700	1.08358	1.6401	0.713781	insig
pme1173	C5H4N4O	Allopurinol	Nucleotides and derivatives	315-30-0	A	105240	100730	110550	32116	39293	34124	1.11684	0.333417	-1.5846	down
pme0033	C5H4N4O	Hypoxanthine	Nucleotides and derivatives	68-94-0	A	23468	19842	32115	499550	483430	479350	1.12027	19.3879	4.27708	up
mws0847	C6H7N5	1-Methyladenine	Nucleotides and derivatives	5142-22-3	B	77615	72818	84495	34829	29310	45778	1.06074	0.467875	-1.0958	down
pme1109	C5H5N5O	Guanine*	Nucleotides and derivatives	73-40-5	A	27595	25218	33456	21071	18929	24311	0.895794	0.745471	-0.423777	insig
pme0183	C5H5N5O	Isoguanine*	Nucleotides and derivatives	3373-53-3	B	232710	235080	276670	60382	74748	70848	1.11488	0.276681	-1.8537	down
pme0256	C5H4N4O2	Xanthine	Nucleotides and derivatives	69-89-6	A	437570	989100	621600	14851000	14168000	12125000	1.11076	20.0872	4.3282	up
mws1641	C6H4N4O2	Lumazine	Nucleotides and derivatives	487-21-8	B	41426	35944	34195	34539	31333	30966	0.811954	0.867996	-0.204239	insig
pme3968	C6H7N5O	7-Methylguanine	Nucleotides and derivatives	578-76-7	A	13482	16592	15116	6107.9	10339	8862.5	0.982173	0.560066	-0.83633	insig
pmc0274	C6H6N4S	6-Methylmercaptopurine	Nucleotides and derivatives	50-66-8	B	6886800	6770000	6804700	4457900	4390400	4433400	1.12443	0.649107	-0.623472	insig
pme2801	C6H6N4O2	7-Methylxanthine*	Nucleotides and derivatives	552-62-5	B	47689	51305	47698	13905	11272	11735	1.11954	0.251629	-1.99063	down
pme0166	C6H6N4O2	1-Methylxanthine*	Nucleotides and derivatives	6136-37-4	B	17780	16613	13713	313540	310530	369270	1.1225	20.649	4.368	up
pme2060	C10H13N5	N6-Isopentenyladenine	Nucleotides and derivatives	2365-40-4	B	9	9	9	31783	32855	32666	1.12496	3603.85	11.8153	up
mws0863	C5H11O7P	2-Deoxyribose-5'-phosphate	Nucleotides and derivatives	102916-66-5	B	62613	70687	73142	55182	51875	42135	0.975332	0.722682	-0.468566	insig
pme1194	C9H13N3O4	2'-Deoxycytidine	Nucleotides and derivatives	951-77-9	B	122050	106070	99050	283040	322010	325920	1.11293	2.84552	1.50869	up
pme3882	C9H12N2O5	2'-Deoxyuridine	Nucleotides and derivatives	951-78-0	B	26009	23716	28089	51160	51231	47223	1.10955	1.92271	0.943144	insig
pme0264	C10H14N2O5	Thymidine	Nucleotides and derivatives	50-89-5	B	413090	341620	358450	64901	63568	65506	1.12255	0.174256	-2.52072	down
pme3732	C9H13N3O5	Cytidine	Nucleotides and derivatives	65-46-3	B	982910	1005400	1131500	341510	389960	403250	1.11496	0.363714	-1.45912	down
ML10180524	C9H13N3O5	Cytarabine	Nucleotides and derivatives	147-94-4	B	3544000	3566500	3347800	1394900	1280800	1402100	1.12198	0.38991	-1.35879	down
mws0248	C9H12N2O6	Uridine	Nucleotides and derivatives	58-96-8	A	1037400	1306300	1211200	74608	58689	62970	1.12238	0.0552103	-4.17892	down
mws0976	C9H12N2O6	β-Pseudouridine	Nucleotides and derivatives	1445-07-4	A	186990	174420	135770	98712	99481	75345	1.02769	0.550179	-0.862027	insig
pme3961	C10H13N5O3	2'-Deoxyadenosine	Nucleotides and derivatives	958-09-8	A	4154500	4058300	4203900	308470	291870	354410	1.12381	0.0768924	-3.70101	down
pme1187	C10H14N2O6	5-Methyluridine	Nucleotides and derivatives	1463-10-1	B	15083	17711	16807	16946	17074	18596	0.53404	1.06079	0.0851324	insig
pme0230	C10H13N5O4	Adenosine	Nucleotides and derivatives	58-61-7	A	6166700	5898400	5636700	570790	579100	558420	1.1247	0.0965049	-3.37325	down
pme1184	C10H13N5O4	2'-Deoxyguanosine	Nucleotides and derivatives	961-07-9	B	2176600	2310000	2414200	127160	120640	115810	1.12447	0.052691	-4.2463	down
mws1060	C10H12N4O5	9-(Arabinosyl)hypoxanthine	Nucleotides and derivatives	7013-16-3	A	1664000	1498300	1707700	521640	535380	531340	1.12179	0.326152	-1.61638	down
pme1178	C10H13N5O5	Guanosine	Nucleotides and derivatives	118-00-3	A	5367200	4984900	4926800	209160	237320	240740	1.12436	0.0449784	-4.47462	down
Zmyp000878	C10H13N5O5	2-Hydroxyadenosine	Nucleotides and derivatives	1818-71-9	B	5912200	5440800	5572900	254750	262150	232010	1.12449	0.0442464	-4.4983	down
mws0668	C10H12N4O6	Xanthosine	Nucleotides and derivatives	146-80-5	A	1013300	1077300	1000200	1571700	1332000	1473600	1.07461	1.41624	0.502061	insig
Lmqp000329	C8H14N3O7P	5-Aminoimidazole ribonucleotide	Nucleotides and derivatives	25635-88-5	A	21661000	23046000	19943000	19247000	19439000	20588000	0.760917	0.916845	-0.125251	insig
pme1474	C11H15N5O3S	5'-Deoxy-5'-(methylthio)adenosine	Nucleotides and derivatives	2457-80-9	A	957750	963280	932400	1320000	1283400	1213700	1.10637	1.33772	0.41978	insig
pmb0197	C11H15N5O5	N7-Methylguanosine	Nucleotides and derivatives	20244-86-4	B	700100	562980	659610	43718	35440	53504	1.11929	0.0689981	-3.8573	down
mws0724	C10H13N5O6	8-Hydroxyguanosine	Nucleotides and derivatives	3868-31-3	A	17103	20376	18425	6657.4	8277.3	11212	1.04169	0.467707	-1.09632	down
pme3967	C12H17N5O5	2-(Dimethylamino)guanosine	Nucleotides and derivatives	2140-67-2	A	25846000	24910000	24212000	1812200	1800900	1676600	1.12467	0.0705594	-3.82502	down
pme3188	C9H13N2O9P	Uridine 5'-monophosphate	Nucleotides and derivatives	58-97-9	A	106440	150320	131750	123210	132860	111800	0.230536	0.946874	-0.0787557	insig
mws0884	C10H12N5O6P	Cyclic 3',5'-Adenylic acid	Nucleotides and derivatives	60-92-4	A	848090	741530	746890	76731	77828	71670	1.12394	0.0968235	-3.3685	down
pmc0066	C10H13N4O7P	2'-Deoxyinosine-5'-monophosphate	Nucleotides and derivatives	3393-18-8	B	140720	159870	177750	7636700	7890700	7584900	1.12436	48.3177	5.59448	up
mws0609	C10H12N5O7P	Guanosine 3',5'-cyclic monophosphate	Nucleotides and derivatives	7665-99-8	A	951090	946800	934880	477210	455670	490970	1.12271	0.502635	-0.992416	insig
pmb0981	C10H14N5O7P	Adenosine 5'-monophosphate	Nucleotides and derivatives	61-19-8	B	1388500	1701100	2274800	1234400	1404000	1198400	0.811303	0.715234	-0.483513	insig
pme3337	C14H17N5O8	Succinyladenosine	Nucleotides and derivatives	4542-23-8	A	7986300	7848700	8240300	7705400	8333800	8034300	0.00573861	0.999925	-0.000107868	insig
pme3007	C9H14N2O12P2	Uridine 5'-diphosphate	Nucleotides and derivatives	27821-45-0	A	256670	250710	262860	140970	165170	158780	1.10385	0.603604	-0.728326	insig
pme2117	C10H15N5O10P2	Adenosine 5'-diphosphate	Nucleotides and derivatives	58-64-0	B	520330	714730	720720	446540	568550	445130	0.821011	0.746618	-0.421558	insig
Zmfn000481	C14H22N2O16P2	Uridine-5'-Diphosphate-D-Xylose	Nucleotides and derivatives	-	B	3142600	3345100	3369400	2256300	2051800	2117600	1.10956	0.651885	-0.61731	insig
pmb2922	C15H24N2O17P2	Uridine 5'-diphospho-D-glucose	Nucleotides and derivatives	133-89-1	A	11851000	13611000	14330000	7435000	7018000	6123200	1.09215	0.517094	-0.951502	insig
pmb0530	C21H27N7O14P2	Nicotinic acid adenine dinucleotide	Nucleotides and derivatives	53-84-9	A	6509000	5921900	7634000	4921000	5759300	6321000	0.698148	0.847315	-0.239029	insig
pme2651	C21H28N7O17P3	NADP (Nicotinamide adenine dinucleotide phosphate)	Nucleotides and derivatives	53-59-8	B	550160	569200	563890	537240	474310	435810	0.879411	0.85986	-0.217826	insig
Lmqp000873	C4H4O3	Succinic anhydride	Organic acids	108-30-5	B	647120	723400	608550	882190	937760	809170	1.0192	1.32846	0.409757	insig
mws4052	C4H7NO2	1-Aminocyclopropane-1-carboxylic acid	Organic acids	22059-21-8	B	353730	303910	334750	256870	297380	272050	0.933016	0.832636	-0.264242	insig
Lmgn000219	C4H6O3	Succinic semialdehyde	Organic acids	692-29-5	B	66719	70889	112630	33681	44399	49701	0.956949	0.510638	-0.969628	insig
mws0206	C4H8O3	2-Hydroxybutyric Acid	Organic acids	3347-90-8	A	9	9	9	67745	70626	80161	1.12488	8093.78	12.9826	up
mws0376	C4H4O4	Fumaric acid	Organic acids	110-17-8	B	1842900	1721300	2360300	916250	1270900	1081600	1.02345	0.551734	-0.857954	insig
mws0470	C4H6O4	Methylmalonic acid	Organic acids	516-05-2	A	16135000	15526000	15553000	24645000	21567000	21502000	1.08859	1.43419	0.520239	insig
mws0192	C4H6O4	Succinic acid	Organic acids	110-15-6	A	16403000	14084000	15822000	24542000	21388000	21163000	1.05961	1.44881	0.53487	insig
Lmbp000668	C6H5NO2	Isonicotinic acid*	Organic acids	55-22-1	B	1448300	1315800	1662200	1558900	1688500	1573900	0.594737	1.08924	0.123321	insig
Zmgn000217	C5H6O4	Methylenesuccinic acid	Organic acids	97-65-4	B	174740	133190	168570	218030	182320	261570	0.866588	1.38913	0.474181	insig
mws0425	C5H6O4	Citraconic acid	Organic acids	498-23-7	B	413490	383430	404380	477930	566810	546530	1.04298	1.32462	0.405582	insig
Zmpn000638	C4H9N3O2	3-Guanidinopropionic acid	Organic acids	353-09-3	B	50055	33498	54782	53755	58644	67653	0.729759	1.30157	0.380247	insig
pme0274	C6H13NO2	6-Aminocaproic acid	Organic acids	60-32-2	B	3353000	3080600	3291600	3446700	3686900	3539300	0.925379	1.09745	0.134152	insig
mws0473	C5H8O4	2-Methylsuccinic acid	Organic acids	498-21-5	A	2023700	1135800	1801000	827550	805770	889570	0.98409	0.508596	-0.975408	insig
Lmbn001288	C5H8O4	(S)-2-hydroxy-2-methyl-3-oxobutanoic acid	Organic acids	71698-08-3	B	233650	356510	217440	63377	76063	74844	1.09129	0.265334	-1.91412	down
Lmgn000160	C4H8N2O3	3-Ureidopropionic Acid	Organic acids	462-88-4	A	61887	48741	67945	95115	86940	104580	1.01969	1.60514	0.682701	insig
mws0341	C6H12O3	2-Hydroxyisocaproic acid	Organic acids	20312-37-2	A	389650	360650	397540	7891200	8069900	8187800	1.12477	21.0386	4.39496	up
Lmrn002746	C6H12O3	2-Hydroxy-4-methylpentanoic acid	Organic acids	498-36-2	B	48834	53490	59161	1051900	1035800	1071800	1.12426	19.5653	4.29022	up
Lmbn000198	C4H6O5	3-Dehydro-L-Threonic Acid	Organic acids	-	A	6442300	6456000	6246800	4442800	4845500	4724800	1.10769	0.731942	-0.450199	insig
mws0275	C4H6O5	L-(-)-Malic acid	Organic acids	97-67-6	A	6394000	6276400	6497400	4536700	4673400	4789000	1.11703	0.730345	-0.453351	insig
Zmgn000503	C5H10O4	2,3-Dihydroxy-3-Methylbutanoic Acid	Organic acids	1756-18-9	A	31628000	32649000	31512000	25991000	25592000	26717000	1.10992	0.817422	-0.290848	insig
Lmbn002862	C7H6O3	3-Hydroxybenzoic Acid	Organic acids	-	B	49494	37031	30723	100070	96560	94940	1.07674	2.48678	1.31428	up
mws0567	C5H11N3O2	4-Guanidinobutyric acid	Organic acids	463-00-3	A	1794600	1840500	2009500	5581400	5879900	6264300	1.12123	3.14028	1.65089	up
Lmgn000224	C5H6O5	(S)-2-methyl-3-oxosuccinic acid	Organic acids	-	B	788560	865100	1028600	469190	529370	486960	1.07884	0.553831	-0.852481	insig
Wmzn000227	C6H10O4	2,2-Dimethylsuccinic acid	Organic acids	597-43-3	A	363520	329350	356630	555200	646270	602410	1.10398	1.7188	0.781401	insig
mws0208	C6H10O4	Adipic Acid	Organic acids	124-04-9	A	9296800	9031800	9243400	13913000	14058000	13825000	1.12374	1.51589	0.600161	insig
Lmbn001676	C6H10O4	(R)-3-Hydroxy-3-Methyl-2-Oxopentanoic Acid	Organic acids	-	A	41857	23684	29379	10025	2005.4	5343.4	0.993435	0.183036	-2.4498	insig
Lmbn001609	C6H10O4	(S)-2-Acetyl-2-Hydroxybutanoic Acid	Organic acids	-	B	958100	928820	946920	1836100	1802200	1829800	1.12438	1.92957	0.948281	insig
pme3146	C5H10N2O3	β-Ureidoisobutyric acid	Organic acids	2905-86-4	B	12884	16235	10892	9	9	9	1.1245	0.000674814	-10.5332	down
Zmyn000247	C5H8O5	(S)-2-Hydroxyglutaric Acid	Organic acids	13095-48-2	A	1570300	1610200	2571300	1574800	2435800	2014000	0.160032	1.04743	0.0668519	insig
Lmbn000216	C5H8O5	(2R,3S)-3-methylmalic acid	Organic acids	152204-30-3	A	1914400	1464300	2379800	1822000	2282300	2515900	0.456702	1.14964	0.201182	insig
pme3154	C6H12O4	Mevalonic acid	Organic acids	150-97-0	B	147400	135710	111490	171110	145760	136990	0.624355	1.15018	0.201856	insig
mws0639	C7H6O4	2,3-Dihydroxybenzoic Acid	Organic acids	303-38-8	B	58592	85758	65186	5381500	5404800	5541100	1.12336	77.9217	6.28395	up
Lmbn001467	C7H13NO3	5-Acetamidopentanoic Acid	Organic acids	1072-10-2	A	317870	293050	312010	479490	456310	492760	1.11217	1.54785	0.630268	insig
Lmbn002072	C7H12O4	2-Propylsuccinic acid	Organic acids	618-57-5	B	954120	913780	929730	434880	427730	450460	1.12347	0.469351	-1.09126	down
Zmjn001813	C7H12O4	Pimelic acid	Organic acids	111-16-0	B	1295100	1244500	1184800	579570	562770	615650	1.11985	0.47202	-1.08308	down
mws0159	C9H8O3	Phenylpyruvic acid	Organic acids	156-06-9	B	55330	63362	89892	99917	114120	128200	0.952672	1.64076	0.714367	insig
Lmmn001643	C9H8O3	2-Hydroxycinnamic acid	Organic acids	583-17-5	B	1092600	987410	1058600	210530	176660	213440	1.12123	0.191368	-2.38558	down
mws0344	C5H10O6	D-Xylonic acid	Organic acids	526-91-0	A	177060	152650	178750	258820	244250	315830	1.04694	1.61055	0.687553	insig
Zmzn002460	C11H8O2	1-Naphthoic acid	Organic acids	86-55-5	B	13571	13382	13305	66328	71924	66841	1.12438	5.09447	2.34893	up
mws0154	C7H10O5	Shikimic acid	Organic acids	138-59-0	B	3844.8	13057	5836.2	9	9	9	1.1185	0.00118744	-9.71793	down
mws0242	C8H14O4	Suberic Acid	Organic acids	505-48-6	A	45745	56209	52532	1272200	1271100	1261100	1.12417	24.6262	4.62212	up
Zmgn001448	C7H12O5	2-Propylmalic Acid	Organic acids	-	B	1588200	1505700	1549600	2782100	2768900	3029100	1.11845	1.84777	0.885782	insig
mws0237	C9H16O4	Anchoic Acid	Organic acids	123-99-9	A	19511	17176	15083	21602	20295	18096	0.716451	1.15884	0.212678	insig
Zmyn000453	C6H8O7	Isocitric Acid*	Organic acids	320-77-4	A	11249000	12700000	12357000	15451000	16070000	15875000	1.08128	1.30546	0.384557	insig
mws0281	C6H8O7	Citric Acid*	Organic acids	77-92-9	A	4429900	5204200	5998800	4440700	4914300	5033500	0.416719	0.920399	-0.119669	insig
mws0277	C7H12O6	Quinic Acid	Organic acids	77-95-2	A	4790100	4305400	5114300	6190700	6259100	6037500	1.05058	1.30102	0.379648	insig
mws1189	C6H10O7	D-Galacturonic acid*	Organic acids	685-73-4	B	205240	160590	143430	57728	55923	59602	1.10337	0.340205	-1.55552	down
pmb2640	C12H24O2	Lauric acid	Organic acids	143-07-7	A	105730	100540	110580	157880	161950	151870	1.11017	1.48872	0.57407	insig
pme0266	C10H18O4	Sebacate	Organic acids	111-20-6	A	2458.6	1482	2184.2	2500.4	3012	2154.8	0.618703	1.25183	0.324037	insig
Zmtn001464	C10H7NO4	4,8-Dihydroxyquinoline-2-carboxylic acid	Organic acids	59-00-7	B	75204	68447	70166	35736	31428	40828	1.09554	0.505067	-0.985452	insig
Lmrn003201	C11H11NO3	Indole-3-lactic acid	Organic acids	1821-52-9	B	4133400	3957400	3884600	2237800	2284100	2326100	1.12181	0.571839	-0.806319	insig
mws0474	C12H22O4	Dodecanedioic aicd	Organic acids	693-23-2	A	867.16	1099.5	1270.9	1056.8	947.93	878.2	0.443273	0.890464	-0.167371	insig
Lmmn003323	C16H32O3	2-Hydroxyhexadecanoic acid	Organic acids	764-67-0	A	7091400	7720500	7609900	3073600	3282100	3127800	1.12162	0.422959	-1.24141	down
mws0491	C8H11N	Phenethylamine	Others	64-04-0	B	18470	15456	28480	10864	9059.6	11553	0.964519	0.504384	-0.987405	insig
mws0133	C6H6N2O	Nicotinamide	Others	98-92-0	A	12054000	10970000	11514000	6170700	6179000	6479800	1.1189	0.545182	-0.87519	insig
pme0490	C6H5NO2	Nicotinic acid*	Others	59-67-6	A	729370	842150	874000	932510	1099400	1026600	0.944099	1.25066	0.322688	insig
ML10197929	C4H9N3O2	Creatine	Others	57-00-1	B	140790	120060	165120	211030	181330	215120	0.969366	1.42611	0.512085	insig
mws0889	C4H8O5	D-Threonic Acid	Others	-	A	402210	348590	316760	302540	309680	349670	0.590669	0.901017	-0.150373	insig
ML10171848	C5H8O5	D-Arabinono-1,4-lactone	Others	-	B	173630	231680	201240	199410	226540	191800	0.13024	1.01847	0.0263965	insig
mws1499	C5H10O5	D-(-)-Arabinose	Others	10323-20-3	A	403960	355110	310340	306600	359380	406820	0.00917247	1.00317	0.00456607	insig
Zmgn000173	C5H10O5	D-Ribose	Others	50-69-1	B	55484	58089	59585	116510	98696	111640	1.10904	1.88756	0.916522	insig
pme0513	C5H12O5	Xylitol*	Others	87-99-0	A	23264000	22049000	24008000	35312000	36545000	36323000	1.11715	1.56057	0.642069	insig
mws0213	C5H12O5	Ribitol*	Others	488-81-3	A	20444000	20665000	20432000	36565000	34023000	33589000	1.1192	1.69281	0.759417	insig
mws0438	C5H12O5	L-Arabitol*	Others	7643-75-6	A	30870000	30397000	32443000	45750000	47677000	47415000	1.11791	1.50296	0.587803	insig
Zmjp000624	C8H9NO3	Pyridoxal	Others	66-72-8	B	104620	108780	103070	63180	65348	65833	1.12122	0.614153	-0.70333	insig
Hmtp000827	C8H8O4	Griffonilide	Others	61371-55-9	B	56300	41469	42823	14941	15856	17446	1.10304	0.343142	-1.54312	down
pme1383	C8H11NO3	Pyridoxine	Others	65-23-6	A	1601400	1760900	1716200	188360	199980	181440	1.12417	0.112195	-3.15593	down
Zmzn000078	C3H7O6P	Dihydroxyacetone phosphate	Others	-	A	225610	213700	228670	221790	254370	227690	0.539337	1.0537	0.0754631	insig
Hmfn000531	C6H8O6	L-Ascorbic acid	Others	50-81-7	B	371090	282850	362370	204240	170560	183090	1.06434	0.548937	-0.865288	insig
mws4175	C6H8O6	D-Glucurono-6,3-lactone	Others	32449-92-6	B	21086	15432	35205	40666	34480	42336	0.835775	1.638	0.711932	insig
pme1021	C6H10O6	D-Glucono-1,5-lactone	Others	90-80-2	B	37796	34632	29663	97780	134900	143710	1.09967	3.68681	1.88237	up
mws4170	C6H12O6	D-Glucose	Others	14431-43-7	A	318840	329070	336730	596110	717350	850080	1.08689	2.19729	1.13573	up
Cmyp007180	C11H16O2	Dihydroactinidiolide	Others	17092-92-1	B	10383	11544	9194.2	16048	17768	19237	1.07225	1.70472	0.769537	insig
mws1155	C6H14O6	Mannitol*	Others	69-65-8	A	1181000	1290200	1211700	416170	421460	405020	1.12343	0.337411	-1.56742	down
pme2237	C6H14O6	Dulcitol*	Others	608-66-2	A	5159600	4970400	4452200	1683900	1489500	1585300	1.11954	0.326336	-1.61557	down
mws0214	C6H14O6	D-Sorbitol*	Others	50-70-4	A	4068000	3919900	3946900	1378700	1240100	1196400	1.12162	0.31967	-1.64534	down
pme2596	C8H9NO4	4-Pyridoxic acid	Others	82-82-6	B	24056	23895	24431	6433	8474.5	7160.5	1.11476	0.304882	-1.71368	down
Zmgn000447	C3H7O7P	3-Phospho-D-glyceric acid	Others	820-11-1	B	439580	418050	473300	651690	650470	712480	1.09772	1.51371	0.598087	insig
pmn001380	C9H16O4	Eucommiol	Others	55930-44-4	B	55819	52516	49312	52390	53368	50043	0.151412	0.98829	-0.0169932	insig
pme3705	C6H10O7	D-Glucoronic acid*	Others	-	B	257140	288660	163000	53832	72981	75566	1.06874	0.285523	-1.80832	down
pme0534	C6H12O7	Gluconic acid	Others	526-95-4	A	1760500	1806300	1819300	895500	972870	925770	1.12133	0.518769	-0.946837	insig
Zmzn000079	C4H9O7P	D-Erythrose-4-phosphate	Others	585-18-2	B	285650	295440	311610	226450	220540	237950	1.08972	0.767268	-0.382198	insig
pme1261	C9H19NO4	D-Panthenol	Others	81-13-0	A	15137	17874	15570	13163	15792	14175	0.707804	0.887796	-0.1717	insig
Zmpn000199	C6H10O8	D-Galactaric acid*	Others	526-99-8	B	13108	16034	14696	23202	23391	31412	1.04215	1.77939	0.831385	insig
Zmyn000108	C6H10O8	D-Saccharic acid*	Others	87-73-0	B	8021.2	8869.9	9744	13540	18850	24725	1.00759	2.14435	1.10054	up
mws1337	C9H17NO5	D-Pantothenic Acid	Others	79-83-4	A	10628000	11373000	11637000	9460200	10519000	9899300	0.924147	0.888237	-0.170984	insig
Hmyp002656	C11H11NO4	Methyl dioxindole-3-acetate	Others	57061-18-4	B	766140	823380	803260	63279	69723	66299	1.1245	0.0832927	-3.58567	down
pme2755	C8H15NO6	N-Acetyl-D-glucosamine*	Others	7512-17-6	B	249140	255160	215330	175530	161230	170500	1.06713	0.70489	-0.50453	insig
mws4174	C8H15NO6	N-Acetyl-D-mannosamine*	Others	7772-94-3	B	19235	26398	23131	9	9	9	1.12466	0.000392647	-11.3145	down
mws2608	C8H15NO6	N-Acetyl-D-galactosamine*	Others	1811-31-0	B	280820	327730	323200	239450	198150	182430	1.02208	0.665447	-0.587605	insig
pma6455	C5H11O8P	Ribulose-5-phosphate	Others	4300-28-1	B	127300	113010	135560	78751	83982	83986	1.08401	0.656394	-0.607365	insig
pme2266	C10H16N2O3S	Biotin	Others	58-85-5	B	264770	238010	243430	332040	320210	327730	1.0913	1.31328	0.393171	insig
pma3101	C11H14NO6+	Nicotinate D-ribonucleoside	Others	17720-18-2	B	7181200	7125900	7232200	5918200	6908100	7583900	0.424442	0.94758	-0.077681	insig
Zmyn000110	C6H14NO8P	D-Glucosamine 1-phosphate	Others	2152-75-2	A	904350	917790	870470	473550	506670	508140	1.12021	0.552757	-0.855282	insig
mws1090	C6H13O9P	Glucose-1-phosphate*	Others	59-56-3	A	6789700	7141600	7634500	4525100	5342500	4580000	1.07232	0.669931	-0.577915	insig
mws0866	C6H13O9P	D-Glucose 6-phosphate*	Others	56-73-5	A	7169000	7517300	6792100	4459000	4759800	4735300	1.11002	0.649681	-0.622197	insig
pme3313	C6H13O9P	D-Fructose 6-phosphate*	Others	643-13-0	A	6411000	5594700	5846000	3314600	2791000	3562600	1.08676	0.541584	-0.884742	insig
Zmpn000095	C6H15O9P	Sorbitol-6-phosphate	Others	20479-58-7	A	94148	116110	115020	45054	52885	65728	1.05442	0.50316	-0.99091	insig
mws1038	C11H22N2O4S	Pantetheine	Others	496-65-1	B	170630	173010	203280	28263	29664	34403	1.12008	0.168818	-2.56646	down
pmp001230	C16H22O4	Senkyunolide M	Others	146986-60-9	B	1325200	906110	646150	742550	1153600	707520	0.178124	0.90485	-0.144249	insig
pmb3081	C6H11PO11	Glucarate O-Phosphoric acid	Others	-	B	956300	886050	1147800	838240	742790	847220	0.851429	0.812083	-0.300301	insig
pme3163	C7H15O10P	D-Sedoheptuiose 7-phosphate	Others	2646-35-7	B	1445000	1295700	1622400	1401300	1204700	1634500	0.161721	0.971901	-0.0411192	insig
pmb3079	C8H16NO9P	N-Acetyl-D-glucosamine-1-phosphate	Others	6866-69-9	A	449440	495230	555350	318150	308820	317400	1.08541	0.629572	-0.667558	insig
Lmqp006559	C20H43NO2	2-Amino-1,3-eicosanediol	Others	-	A	49943	45335	37507	69914	51552	99764	0.84857	1.66608	0.736455	insig
Lmqn000432	C9H19O11P	1-(sn-Glycero-3-phospho)-1D-myo-inositol	Others	-	B	319170	212570	322060	102330	107580	119720	1.07423	0.386074	-1.37305	down
mws1080	C12H22O11	Galactinol*	Others	3687-64-7	A	3575100	2700000	3504200	2241900	2377400	2278300	0.989056	0.705327	-0.503637	insig
mws1333	C12H22O11	Melibiose*	Others	585-99-9	A	348210	450270	336710	229020	285210	279680	0.943003	0.699363	-0.515886	insig
MA10039641	C12H22O11	Lactobiose*	Others	63-42-3	A	1254300	796560	771680	605530	665100	623750	0.857077	0.671161	-0.575268	insig
mws5038	C12H22O11	Isomaltulose*	Others	13718-94-0	A	862520	761280	570720	418490	783670	657340	0.430668	0.847338	-0.238991	insig
pme0519	C12H22O11	D-(+)-Sucrose*	Others	57-50-1	A	2231900	2199700	2436800	1371100	1562100	1352300	1.09402	0.623944	-0.680511	insig
mws0264	C12H22O11	D-(+)-Trehalose*	Others	99-20-7	A	514200	502300	476400	360500	459800	436560	0.847433	0.841892	-0.248294	insig
mws5040	C12H21O11Na	Turanose	Others	547-25-1	B	93135	93907	70978	47489	36483	58768	0.987077	0.553213	-0.854093	insig
mws0232	C17H20N4O6	Riboflavin	Others	83-88-5	A	2124800	2129200	1986300	3569000	3476200	3541000	1.11997	1.69642	0.762498	insig
mws2523	C12H23O14P	Trehalose 6-phosphate	Others	4484-88-2	A	72531	79329	66976	47965	55256	56596	1.02606	0.730305	-0.453429	insig
HJN055	C21H24O10	Dihydrocharcone-4'-O-glucoside	Others	-	B	14901	8136.1	26953	1761.5	40237	3279.5	0.445461	0.905739	-0.142832	insig
pme1014	C31H40O2	Menatetrenone (Vitamin K2)	Others	11032-49-8	B	67679	47875	42056	56756	41649	65573	0.120685	1.0404	0.0571432	insig
Lmmn000214	C18H32O15	Solatriose	Others	528-40-5	B	696490	587340	574560	691560	870050	635200	0.659586	1.1821	0.241357	insig
mws1589	C18H32O16	D-Panose*	Others	33401-87-5	B	8654.1	12028	6434	2380.7	3564.2	3812.3	1.02268	0.359831	-1.47461	down
pme2125	C18H32O16	Raffinose*	Others	512-69-6	B	8543.2	6690	16325	5864.5	4725.9	8137	0.681273	0.593424	-0.752864	insig
pmb2653	C24H42O20	D(+)-Melezitose O-rhamnoside	Others	-	B	17478	21565	22979	14140	16433	18338	0.816228	0.788607	-0.342621	insig
pmb0069	C7H7NO	Benzamide	Phenolic acids	55-21-0	B	55712	66458	57921	34284	30253	31301	1.10183	0.532164	-0.910056	insig
mws0628	C7H6O2	4-Hydroxybenzaldehyde	Phenolic acids	123-08-0	A	289320	303460	293610	310840	299690	302380	0.715709	1.02992	0.042531	insig
Zmyn002919	C8H8O2	2-Methylbenzoic acid	Phenolic acids	118-90-1	B	4511.3	4442	5806.2	27526	32668	28103	1.11813	5.98238	2.58072	up
mws1078	C7H7NO2	Anthranilic Acid	Phenolic acids	118-92-3	B	31913	29410	29711	149830	140250	133140	1.12321	4.64903	2.21693	up
Hmgn001653	C7H6O3	Protocatechuic aldehyde	Phenolic acids	139-85-5	B	836470	798740	786780	9242600	9235700	9158700	1.1248	11.4109	3.51234	up
Lmbn001981	C7H6O3	2,5-Dihydroxybenzaldehyde	Phenolic acids	1194-98-5	B	1314600	1373200	1396700	14625000	15306000	15694000	1.1247	11.1703	3.48159	up
Lmgn001670	C7H6O3	Salicylic acid	Phenolic acids	69-72-7	A	96282	84797	103480	48110	51463	54586	1.09702	0.541747	-0.884309	insig
pmp001285	C8H4O3	Phthalic anhydride	Phenolic acids	85-44-9	A	483990	330320	235920	280510	381250	270950	0.209478	0.888101	-0.171205	insig
mws2213	C9H8O2	Cinnamic acid	Phenolic acids	140-10-3	A	2214.8	2834.1	2660.2	34043	32088	32173	1.12298	12.7517	3.67262	up
mws0444	C7H7NO3	3-Aminosalicylic acid	Phenolic acids	570-23-0	B	9	9	9	120020	128100	111870	1.12493	13333	13.7027	up
mws0183	C7H6O4	3,4-Dihydroxybenzoic acid (Protocatechuic acid)	Phenolic acids	99-50-3	A	41476	60158	42353	4298800	4627700	4690700	1.1232	94.5724	6.56335	up
mws0180	C7H6O4	2,5-Dihydroxybenzoic acid	Phenolic acids	490-79-9	A	27634	22869	29755	2490700	2464800	2628300	1.12435	94.4928	6.56213	up
pmf0440	C10H10O2	4-MethoxycinnaMaldehyde	Phenolic acids	1963-36-6	B	31976	36738	35499	31699	28551	29473	0.92236	0.860958	-0.215985	insig
pme1439	C9H8O3	p-Coumaric acid	Phenolic acids	501-98-4	B	6443.7	7992.8	6566.8	54342	50369	61571	1.12051	7.91695	2.98494	up
pme3083	C8H7NO3	2-(Formylamino)benzoic acid	Phenolic acids	3342-77-6	B	61451	62658	75829	232550	217550	222030	1.11799	3.36169	1.74919	up
pme0281	C8H6O4	Terephthalic acid	Phenolic acids	100-21-0	A	1539000	1467900	1555200	1532300	1550200	1596600	0.5737	1.02565	0.036533	insig
mws0467	C9H10O3	3-(4-Hydroxyphenyl)-propionic acid	Phenolic acids	501-97-3	A	76200	70833	69958	256680	259840	280880	1.12285	3.67481	1.87767	up
Lmdp003146	C10H14O2	Rhododendrol	Phenolic acids	501-96-2	B	39189	35906	41034	19874	23684	23267	1.09199	0.575438	-0.797268	insig
NK10253223	C8H9NO3	2-Amino-3-methoxybenzoic acid	Phenolic acids	3177-80-8	B	101860	101530	104670	65588	62731	63354	1.12208	0.622194	-0.684564	insig
mws0028	C8H8O4	Vanillic acid	Phenolic acids	121-34-6	A	26836	24143	22799	590970	593860	605380	1.12437	24.2648	4.60079	up
mws0009	C10H10O3	Coniferaldehyde	Phenolic acids	20649-42-7	B	5367.9	20203	12829	8750.6	5149.1	8039.2	0.52787	0.571327	-0.807611	insig
mws2212	C9H8O4	Caffeic acid	Phenolic acids	331-39-5	A	461980	451520	466580	2180500	2125900	2428600	1.12337	4.88015	2.28693	up
mws0160	C9H10O4	3,4-Dihydroxybenzoic Acid Ethyl Ester (Protocatechuic acid ethyl ester)	Phenolic acids	3943-89-3	A	9	9	9	401250	415350	408700	1.12496	45381.5	15.4698	up
mws0014	C10H10O4	Ferulic acid	Phenolic acids	537-98-4	A	9	9	9	318710	310510	319210	1.12496	35127	15.1003	up
Lmln010063	C14H22O	2,6-Di-t-butylphenol	Phenolic acids	128-39-2	A	647700	635770	622680	499620	598140	601090	0.778851	0.891247	-0.166103	insig
pme3443	C11H12O4	Sinapinaldehyde	Phenolic acids	4206-58-0	B	9	9	9	6968.2	10041	9094.9	1.1244	966.819	9.9171	up
Hmsp004517	C15H22O4	[4]-Gingerol	Phenolic acids	77398-90-4	B	9936.1	7188.2	8888.6	51430	48067	55523	1.11758	5.95935	2.57516	up
Lmlp012720	C16H22O4	Dibutyl phthalate	Phenolic acids	84-74-2	A	14449000	9072100	6622900	7652100	11547000	7617000	0.179485	0.8896	-0.168771	insig
mws1505	C17H16O4	Phenethyl caffeate	Phenolic acids	104594-70-9	B	1137.2	2210.2	2141	34226	35531	33494	1.11338	18.8126	4.23363	up
Lmhn001386	C12H12O9	Vnilloyltartaric acid	Phenolic acids	-	B	13979	17808	12548	6667.3	7978.3	8354.6	1.0517	0.518782	-0.9468	insig
Zmhn005413	C15H12O9	p-Dimeric galloyl methyl ester	Phenolic acids	-	B	71695	51528	55971	17947	13935	18096	1.10205	0.278904	-1.84216	down
Lmhn002573	C17H20O11	Sinapoylglucuronic acid	Phenolic acids	-	B	9	9	9	77858	81651	84359	1.12495	9032.15	13.1409	up
pmb2654	C19H27NO12	Anthranilate-1-O-Sophoroside	Phenolic acids	-	B	7872700	8122500	7817600	10240000	9438600	9823800	1.09199	1.23893	0.309095	insig
Zmhn000785	C19H32O16	Di-O-Glucosylquinic acid	Phenolic acids	-	B	82305	72520	68165	70780	65773	37592	0.631182	0.780954	-0.35669	insig
Hmbn002692	C22H30O14	6'-O-Feruloyl-D-sucrose	Phenolic acids	118230-77-6	B	74842	52047	44711	18099	20981	21851	1.07162	0.355076	-1.4938	down
mws4017	C20H30O	Ferruginol	Terpenoids	514-62-5	A	29017	28830	35241	25661	32024	33097	0.142497	0.975228	-0.0361889	insig
pmp000436	C30H50O	Taraxerol	Terpenoids	127-22-0	B	369470	353910	301130	90530	95783	103240	1.11789	0.282626	-1.82303	down
pmn001700	C30H48O3	24,30-Dihydroxy-12(13)-enolupinol	Terpenoids	-	A	56622	40278	36442	99954	105300	74170	1.02092	2.09554	1.06732	up
HJN110	C30H48O3	Betulinic acid	Terpenoids	472-15-1	A	17805	21439	15603	38728	42431	34829	1.08057	2.11476	1.08049	up
pmn001705	C30H48O4	3,24-Dihydroxy-17,21-semiacetal-12(13)oleanolic fruit	Terpenoids	-	B	7449100	7838900	9001800	23182000	23268000	23062000	1.11891	2.86178	1.51691	up
