# Supplementary material for: FvbHLH1 Regulates the Accumulation of Phenolic Compounds in the Yellow Cap of Flammulina velutipes
Source: J Fungi (Basel). 2023 Oct 30;9(11):1063. doi: 10.3390/jof9111063 (PMC10672597; doi:10.3390/jof9111063)
Supplement: Supplementary file 1 [file jof-09-01063-s001.zip › Table S6.txt]

Table S6. The differently-expression unigenes in white and yellow samples
GeneID	Length	White-Expression	yellow-Expression	log2FoldChange(jinhuang/jinbai)	Padj	Up/Down-Regulation	Pvalue	Nr	Nt	Swissprot	KEGG	KOG	Pfam	GO
CL5024.Contig6_All	1832	609.3884456	109.6984646	-2.473818813	1.38E-21	Down	1.94E-22	PBL02899.1/1.4e-136/hypothetical protein ARMGADRAFT_276800 [Armillaria gallica]	KY401433.1/0.0/KY401433.1 Flammulina velutipes orotate phosphoribosyltransferase gene, complete cds	sp|P0CR49|CSN12_CRYNB/4.9e-75/Protein CSN12 homolog OS=Cryptococcus neoformans var. neoformans serotype D (strain B-3501A) GN=CSN12 PE=3 SV=1	mrr:Moror_4371/3.6e-64/orotate phosphoribosyltransferase; K00762 orotate phosphoribosyltransferase [EC:2.4.2.10]	SPAC1B3.08/3.3e-66/[D] KOG2688 Transcription-associated recombination protein - Thp1p	CL5024.Contig6_All/5.9e-16/PCI domain	NA
CL15760.Contig2_All	3341	144.6918948	286.4282875	0.985189871	5.93E-07	*	1.91E-07	PBK81716.1/9.7e-149/hypothetical protein ARMGADRAFT_1090961 [Armillaria gallica]	NA	NA	psq:PUNSTDRAFT_140302/3.7e-19/hypothetical protein; K01183 chitinase [EC:3.2.1.14]	NA	NA	NA
Unigene20442_All	399	0.827332998	0.460371464	-0.845669714	0.726456427	*	0.645122044	NA	NA	NA	NA	NA	NA	NA
Unigene8570_All	1920	4060.066503	6767.669576	0.737155773	3.89E-242	*	5.38E-244	KIY67031.1/3.6e-265/hypothetical protein CYLTODRAFT_454849 [Cylindrobasidium torrendii FP15055 ss-10]	XM_014225424.1/0.0/XM_014225424.1 Bipolaris maydis ATCC 48331 hypothetical protein partial mRNA	sp|O94300|YOOH_SCHPO/1.1e-165/Putative xanthine/uracil permease C887.17 OS=Schizosaccharomyces pombe (strain 972 / ATCC 24843) GN=SPBC887.17 PE=3 SV=1	mrr:Moror_3839/2.4e-249/purine transporter; K06901 putative MFS transporter, AGZA family, xanthine/uracil permease	NA	Unigene8570_All/3.1e-30/Permease family	biological_process:GO:0055085//transmembrane transport;cellular_component:GO:0016021//integral component of membrane;molecular_function:GO:0005215//transporter activity;
CL13875.Contig2_All	570	362.900847	143.0147455	-1.34341152	1.27E-10	Down	3.09E-11	KIY69023.1/5.5e-12/hypothetical protein CYLTODRAFT_489249 [Cylindrobasidium torrendii FP15055 ss-10]	NA	NA	NA	NA	NA	NA
CL14076.Contig4_All	2773	216.335895	147.3536096	-0.55399066	0.008799421	*	0.00431678	KZV77300.1/2.3e-31/hypothetical protein PENSPDRAFT_747041 [Peniophora sp. CONT]	NA	NA	NA	NA	CL14076.Contig4_All/0.027/OTT_1508-like deaminase	NA
CL3586.Contig41_All	1527	166.1324137	2.890824804	-5.844708593	2.83E-08	Down	8.20E-09	NA	NA	NA	NA	NA	CL3586.Contig41_All/3.2e-05/CFEM domain	NA
CL2466.Contig2_All	2750	3.532587352	338.9889541	6.584369219	7.11E-43	Up	5.87E-44	PBK76307.1/9.9e-200/hypothetical protein ARMSODRAFT_948108 [Armillaria solidipes]	NA	sp|P39992|YEC3_YEAST/2.6e-35/Uncharacterized protein YEL023C OS=Saccharomyces cerevisiae (strain ATCC 204508 / S288c) GN=YEL023C PE=1 SV=1	pfj:MYCFIDRAFT_216799/5.4e-16/hypothetical protein; K00467 lactate 2-monooxygenase [EC:1.13.12.4]	NA	CL2466.Contig2_All/4.5e-95/Uncharacterized alpha/beta hydrolase domain (DUF2235)	NA
CL13606.Contig1_All	2081	22505.99762	10406.33506	-1.112847451	3.33E-184	Down	6.74E-186	PBK99256.1/6.5e-236/concanavalin A-like lectin/glucanase [Armillaria gallica]	NA	NA	NA	NA	CL13606.Contig1_All/1.1e-16/Glycosyl hydrolases family 16	biological_process:GO:0005975//carbohydrate metabolic process;cellular_component:GO:0016021//integral component of membrane;molecular_function:GO:0004553//hydrolase activity, hydrolyzing O-glycosyl compounds;
Unigene10484_All	11148	19.27194576	14.80986696	-0.379943558	0.470406886	*	0.362704228	XP_016210334.1/1.5e-233/protein pyrABCN [Verruconis gallopava] >KIW00465.1 protein pyrABCN [Verruconis gallopava]	NA	sp|O93937|PYR1_EMENI/4.9e-234/Protein pyrABCN OS=Emericella nidulans (strain FGSC A4 / ATCC 38163 / CBS 112.46 / NRRL 194 / M139) GN=pyrABCN PE=3 SV=2	cim:CIMG_09796/1.0e-230/protein pyrABCN; K11541 carbamoyl-phosphate synthase / aspartate carbamoyltransferase [EC:6.3.5.5 2.1.3.2]	Hs21361331/1.0e-226/[R] KOG0370 Multifunctional pyrimidine synthesis protein CAD (includes carbamoyl-phophate synthetase, aspartate transcarbamylase, and glutamine amidotransferase)	Unigene10484_All/9.3e-118/Carbamoyl-phosphate synthase L chain, ATP binding domain	biological_process:GO:0006526//arginine biosynthetic process;GO:0006541//glutamine metabolic process;GO:0006807//nitrogen compound metabolic process;GO:0044205//'de novo' UMP biosynthetic process;GO:0006520//cellular amino acid metabolic process;GO:0045984//negative regulation of pyrimidine nucleobase metabolic process;GO:0000050//urea cycle;GO:0006207//'de novo' pyrimidine nucleobase biosyntheti…
Unigene26606_All	324	0.225371731	0.774512757	1.780982439	0.43223787	*	0.326980218	NA	NA	NA	NA	Hs4502981/4.3e-46/[C] KOG4075 Cytochrome c oxidase, subunit IV/COX5b	Unigene26606_All/1.6e-33/Cytochrome c oxidase subunit IV	NA
Unigene36307_All	274	0.564765653	0.392237834	-0.525923654	0.83413404	*	0.77468683	NA	NA	NA	NA	NA	NA	NA
CL5458.Contig22_All	1790	45.11508553	31.67728166	-0.510161383	0.746547489	*	0.668114586	KIK03747.1/4.0e-117/hypothetical protein K443DRAFT_676576 [Laccaria amethystina LaAM-08-1]	NA	sp|Q01373|FOX2_NEUCR/1.7e-24/Peroxisomal hydratase-dehydrogenase-epimerase OS=Neurospora crassa (strain ATCC 24698 / 74-OR23-1A / CBS 708.71 / DSM 1257 / FGSC 987) GN=fox-2 PE=1 SV=1	mrr:Moror_9874/9.0e-113/short-chain dehydrogenase reductase sdr; K00059 3-oxoacyl-[acyl-carrier protein] reductase [EC:1.1.1.100]	CE04339/1.4e-24/[I] KOG1200 Mitochondrial/plastidial beta-ketoacyl-ACP reductase	CL5458.Contig22_All/6.9e-32/Enoyl-(Acyl carrier protein) reductase	NA
CL5783.Contig15_All	4253	6.114196325	108.1436477	4.144642236	1.71E-10	Up	4.21E-11	PBK84675.1/5.8e-82/hypothetical protein ARMGADRAFT_600538 [Armillaria gallica]	NA	NA	scm:SCHCODRAFT_232083/2.8e-19/hypothetical protein; K14334 carboxy-cis,cis-muconate cyclase [EC:5.5.1.5]	NA	CL5783.Contig15_All/0.14/Domain of unknown function (DUF4542)	NA
Unigene5244_All	8281	19.20052489	227.1937892	3.56470574	0.00010119	Up	3.97E-05	XP_007267373.1/0.0e+00/hypothetical protein FOMMEDRAFT_109008 [Fomitiporia mediterranea MF3/22] >EJD01957.1 hypothetical protein FOMMEDRAFT_109008 [Fomitiporia mediterranea MF3/22]	NA	sp|A5H0J2|DUR1_LACKL/8.7e-228/Urea amidolyase OS=Lachancea kluyveri GN=DUR1,2 PE=3 SV=1	dsq:DICSQDRAFT_157925/0.0e+00/urea carboxylase; K01941 urea carboxylase [EC:6.3.4.6]	YBR208c_2/5.9e-224/[IE] KOG0238 3-Methylcrotonyl-CoA carboxylase, biotin-containing subunit/Propionyl-CoA carboxylase, alpha chain/Acetyl-CoA carboxylase, biotin carboxylase subunit	Unigene5244_All/6.8e-62/Carboxyltransferase domain, subdomain A and B	NA
CL14779.Contig2_All	1179	58.27991194	148.7096568	1.351427733	9.27E-11	Up	2.24E-11	KYQ45284.1/2.7e-45/Glucose-induced degradation protein 8 [Hypsizygus marmoreus]	CP019371.1/0.0/CP019371.1 Trametes hirsuta strain 072 chromosome 1, complete sequence	sp|Q10446|YDED_SCHPO/1.8e-09/Uncharacterized protein C12B10.13 OS=Schizosaccharomyces pombe (strain 972 / ATCC 24843) GN=SPAC12B10.13 PE=4 SV=1	psco:LY89DRAFT_586798/1.2e-09/putative NADH dehydrogenase; K03885 NADH dehydrogenase [EC:1.6.99.3]	At1g61150/5.4e-30/[Z] KOG2659 LisH motif-containing protein	CL14779.Contig2_All/2.9e-11/LisH	NA
CL3275.Contig14_All	1329	3.472380734	5.225550399	0.589657859	0.814365066	*	0.748698857	PBK74422.1/1.1e-76/rho small monomeric GTPase [Armillaria solidipes]	NA	sp|Q10133|RHO2_SCHPO/7.0e-39/GTP-binding protein rho2 OS=Schizosaccharomyces pombe (strain 972 / ATCC 24843) GN=rho2 PE=1 SV=1	cci:CC1G_02026/1.5e-72/rho small monomeric GTPase; K07975 Rho family, other	SPAC16.01/1.6e-38/[R] KOG0393 Ras-related small GTPase, Rho type	CL3275.Contig14_All/4.9e-15/Ras family	biological_process:GO:0007264//small GTPase mediated signal transduction;cellular_component:GO:0016020//membrane;GO:0005622//intracellular;molecular_function:GO:0005525//GTP binding;GO:0003924//GTPase activity;
CL16150.Contig2_All	2825	243.7952636	338.9563333	0.475429329	6.98E-05	*	2.70E-05	PBK92923.1/5.1e-66/hypothetical protein ARMGADRAFT_992538 [Armillaria gallica]	NA	NA	NA	NA	CL16150.Contig2_All/7.9e-11/ssDNA-binding domain of telomere protection protein	NA
CL4942.Contig3_All	1502	161.4063139	165.9006784	0.03962277	0.863618427	*	0.812722966	PBK83498.1/2.4e-46/hypothetical protein ARMGADRAFT_1037871 [Armillaria gallica]	NA	NA	fme:FOMMEDRAFT_105705/4.7e-06/kinase-like protein; K05111 Eph receptor B2 [EC:2.7.10.1]	NA	NA	NA
CL4917.Contig4_All	2534	49.76210274	4.700075604	-3.40429158	0.006862632	Down	0.003314804	KIY65557.1/3.9e-33/hypothetical protein CYLTODRAFT_424229 [Cylindrobasidium torrendii FP15055 ss-10]	NA	NA	NA	NA	CL4917.Contig4_All/0.2/Mak10 subunit, NatC N(alpha)-terminal acetyltransferase	NA
CL12500.Contig3_All	2010	43.6083479	15.07945821	-1.53201974	0.004586633	Down	0.002159058	NA	NA	NA	NA	NA	NA	NA
CL8644.Contig1_All	1874	308.944833	639.3111565	1.049169025	3.22E-31	Up	3.44E-32	KIY61676.1/4.0e-19/hypothetical protein CYLTODRAFT_209969 [Cylindrobasidium torrendii FP15055 ss-10]	NA	NA	NA	NA	CL8644.Contig1_All/0.14/Serine rich protein interaction domain	NA
CL16902.Contig1_All	2203	18.93622546	11.42564878	-0.7288727	0.634350921	*	0.545098335	PBK69315.1/1.0e-29/hypothetical protein ARMSODRAFT_956867 [Armillaria solidipes]	NA	NA	NA	NA	CL16902.Contig1_All/0.086/Domain of unknown function (DUF4134)	NA
Unigene18593_All	513	86.55820821	183.620914	1.084987848	3.32E-09	Up	8.95E-10	KIY69794.1/9.7e-16/hypothetical protein CYLTODRAFT_420358 [Cylindrobasidium torrendii FP15055 ss-10]	NA	NA	NA	NA	Unigene18593_All/0.012/Transmembrane protein 82	NA
Unigene3777_All	890	15.77522329	0.234473827	-6.072089722	0.000104444	Down	4.10E-05	NA	NA	NA	NA	NA	NA	NA
CL806.Contig2_All	1450	487.7435725	253.686171	-0.943077984	3.38E-10	*	8.50E-11	KIY73575.1/3.1e-176/guanine-N(1)--methyltransferase [Cylindrobasidium torrendii FP15055 ss-10]	NA	sp|A8N339|TRM5_COPC7/5.0e-139/tRNA (guanine(37)-N1)-methyltransferase OS=Coprinopsis cinerea (strain Okayama-7 / 130 / ATCC MYA-4618 / FGSC 9003) GN=TRM5 PE=3 SV=2	mrr:Moror_15997/5.7e-150/trna methyltransferase trm5; K15429 tRNA (guanine37-N1)-methyltransferase [EC:2.1.1.228]	YHR070w/1.7e-78/[A] KOG2078 tRNA modification enzyme	CL806.Contig2_All/3.4e-65/Met-10+ like-protein	NA
Unigene26506_All	204	0.099727335	0.233567494	1.227778598	0.587890295	*	0.487753999	ORY27970.1/1.2e-06/actin depolymerizing protein, partial [Neocallimastix californiae]	NA	NA	plj:VFPFJ_08469/2.4e-06/actin-binding protein Fragmin; K05768 gelsolin	Hs4504165/6.5e-32/[Z] KOG0443 Actin regulatory proteins (gelsolin/villin family)	NA	NA
CL393.Contig15_All	1277	0.22460136	0.097179558	-1.208641892	0.587890295	*	0.494426846	NA	NA	NA	NA	NA	NA	NA
CL4661.Contig3_All	3145	107.5677947	48.57376247	-1.146997062	0.108693646	*	0.065297054	KIY67346.1/1.1e-194/glycosyltransferase family 21 protein [Cylindrobasidium torrendii FP15055 ss-10]	XM_008034267.1/0.0/XM_008034267.1 Trametes versicolor FP-101664 SS1 glycosyltransferase family 21 protein mRNA	sp|J9W453|CEGT_CRYNH/1.3e-94/Ceramide glucosyltransferase OS=Cryptococcus neoformans var. grubii serotype A (strain H99 / ATCC 208821 / CBS 10515 / FGSC 9487) GN=GCS1 PE=1 SV=1	mrr:Moror_469/1.4e-172/glycosyltransferase family 21 protein; K00720 ceramide glucosyltransferase [EC:2.4.1.80]	Hs4507811/2.6e-55/[IM] KOG2547 Ceramide glucosyltransferase	CL4661.Contig3_All/3.4e-26/Glycosyl transferase family 21	cellular_component:GO:0016021//integral component of membrane;molecular_function:GO:0016757//transferase activity, transferring glycosyl groups;
CL3601.Contig1_All	1813	4946.614766	5.589521519	-9.789501045	8.09E-36	Down	7.80E-37	PBK97597.1/3.4e-39/hypothetical protein ARMGADRAFT_1009568 [Armillaria gallica]	NA	NA	cci:CC1G_01597/1.8e-15/DNA polymerase lambda; K03512 DNA polymerase lambda [EC:2.7.7.7 4.2.99.-]	NA	CL3601.Contig1_All/4.4e-09/Ser-Thr-rich glycosyl-phosphatidyl-inositol-anchored membrane family	NA
CL6026.Contig3_All	3146	0.238837277	19.81017914	6.374070093	3.06E-05	Up	1.14E-05	PBK98214.1/1.7e-46/hypothetical protein ARMGADRAFT_1161697 [Armillaria gallica]	NA	NA	NA	NA	NA	NA
CL8129.Contig1_All	497	0.2422879	2.076962742	3.099681075	0.14064896	*	0.087154693	NA	NA	NA	NA	NA	NA	NA
CL802.Contig3_All	941	1.461176584	1.114813128	-0.390328643	0.878679932	*	0.831945213	KNZ73582.1/5.9e-43/Purine-cytosine permease FCY2 [Termitomyces sp. J132]	NA	sp|C8V329|FCY2_EMENI/1.2e-08/Purine-cytosine permease fcyB OS=Emericella nidulans (strain FGSC A4 / ATCC 38163 / CBS 112.46 / NRRL 194 / M139) GN=fcyB PE=1 SV=1	NA	NA	NA	NA
CL2855.Contig13_All	643	2.508621248	2.356103094	-0.090492001	0.975526153	*	0.957710799	NA	NA	NA	NA	NA	NA	NA
CL628.Contig4_All	3398	88.37240137	99.54592191	0.171766327	0.659359887	*	0.572045248	PBK81924.1/0.0e+00/P-loop containing nucleoside triphosphate hydrolase protein [Armillaria gallica] >PBK81982.1 P-loop containing nucleoside triphosphate hydrolase protein [Armillaria gallica]	NA	sp|O74402|HSP78_SCHPO/6.5e-238/Heat shock protein 78, mitochondrial OS=Schizosaccharomyces pombe (strain 972 / ATCC 24843) GN=hsp78 PE=3 SV=1	mrr:Moror_13988/0.0e+00/heat shock protein mitochondrial precursor; K03695 ATP-dependent Clp protease ATP-binding subunit ClpB	SPBC4F6.17c/1.5e-237/[O] KOG1051 Chaperone HSP104 and related ATP-dependent Clp proteases	CL628.Contig4_All/5.8e-47/AAA domain (Cdc48 subfamily)	NA
CL2865.Contig9_All	1988	0.481453302	16.14645306	5.067677597	0.005555396	Up	0.00264482	KDQ32879.1/1.2e-90/hypothetical protein PLEOSDRAFT_1031033 [Pleurotus ostreatus PC15]	NA	sp|O14096|QTRT2_SCHPO/1.1e-19/Queuine tRNA-ribosyltransferase accessory subunit 2 OS=Schizosaccharomyces pombe (strain 972 / ATCC 24843) GN=SPAC2F3.13c PE=3 SV=4	scm:SCHCODRAFT_104686/2.2e-88/hypothetical protein; K00773 queuine tRNA-ribosyltransferase [EC:2.4.2.29]	SPAC2F3.13c_1/2.5e-19/[A] KOG3909 Queuine-tRNA ribosyltransferase	CL2865.Contig9_All/4.6e-35/Queuine tRNA-ribosyltransferase	biological_process:GO:0006400//tRNA modification;molecular_function:GO:0016763//transferase activity, transferring pentosyl groups;
CL4185.Contig3_All	300	1.965245354	2.576410563	0.390653073	0.807136387	*	0.739928419	PBK74252.1/2.2e-28/hypothetical protein ARMSODRAFT_951871 [Armillaria solidipes]	NA	sp|B8LWT1|DPEP2_TALSN/5.5e-16/Putative dipeptidase TSTA_079200 OS=Talaromyces stipitatus (strain ATCC 10500 / CBS 375.48 / QM 6759 / NRRL 1006) GN=TSTA_079200 PE=3 SV=1	gtr:GLOTRDRAFT_38729/3.0e-29/hypothetical protein; K01273 membrane dipeptidase [EC:3.4.13.19]	SPCC965.12/3.7e-12/[O] KOG4127 Renal dipeptidase	NA	cellular_component:GO:0016021//integral component of membrane;molecular_function:GO:0046872//metal ion binding;GO:0008237//metallopeptidase activity;GO:0016805//dipeptidase activity;
CL2923.Contig2_All	8721	477.115946	482.5569028	0.01635917	0.911190076	*	0.873623774	KIY69275.1/0.0e+00/hypothetical protein CYLTODRAFT_394060 [Cylindrobasidium torrendii FP15055 ss-10]	NA	NA	NA	NA	CL2923.Contig2_All/8.6e-81/Protein of unknown function (DUF3638)	NA
Unigene16201_All	987	2.530316052	2.306068952	-0.133881947	0.945656957	*	0.91858732	KGQ02720.1/2.9e-40/Lysozyme [Beauveria bassiana D1-5]	NA	NA	cci:CC1G_03076/3.4e-13/lysozyme; K01185 lysozyme [EC:3.2.1.17]	NA	Unigene16201_All/6.2e-33/Phage lysozyme	NA
CL8417.Contig2_All	1710	2152.031326	1943.141785	-0.147307905	0.002948916	*	0.001356099	KIY71345.1/5.7e-105/hypothetical protein CYLTODRAFT_418889 [Cylindrobasidium torrendii FP15055 ss-10]	NA	sp|O94667|RTF1_SCHPO/3.0e-34/RNA polymerase-associated protein C651.09c OS=Schizosaccharomyces pombe (strain 972 / ATCC 24843) GN=SPBC651.09c PE=1 SV=1	mrr:Moror_4657/1.5e-96/rna polymerase ii transcription elongation factor; K15178 RNA polymerase-associated protein RTF1	SPBC651.09c/6.8e-34/[K] KOG2402 Paf1/RNA polymerase II complex, RTF1 component (involved in regulation of TATA box-binding protein)	CL8417.Contig2_All/1.1e-29/Plus-3 domain	biological_process:GO:0006368//transcription elongation from RNA polymerase II promoter;GO:0016570//histone modification;cellular_component:GO:0016593//Cdc73/Paf1 complex;molecular_function:GO:0003677//DNA binding;GO:0003746//translation elongation factor activity;
CL10538.Contig5_All	3494	2534.077846	1015.7659	-1.318892896	5.97E-119	Down	1.91E-120	PBK67579.1/2.2e-268/WD40 repeat-like protein [Armillaria solidipes]	NA	sp|O14301|YE85_SCHPO/9.6e-120/Uncharacterized WD repeat-containing protein C9G1.05 OS=Schizosaccharomyces pombe (strain 972 / ATCC 24843) GN=SPAC9G1.05 PE=3 SV=1	pcs:Pc21g11820/7.9e-12/Pc21g11820; K12857 Prp8 binding protein	SPAC9G1.05/2.2e-119/[Z] KOG0318 WD40 repeat stress protein/actin interacting protein	CL10538.Contig5_All/2e-28/WD domain, G-beta repeat	biological_process:GO:0051016//barbed-end actin filament capping;GO:0032466//negative regulation of cytokinesis;GO:0030042//actin filament depolymerization;cellular_component:GO:0005634//nucleus;GO:0051286//cell tip;GO:0032153//cell division site;GO:0005884//actin filament;GO:0030479//actin cortical patch;GO:0005829//cytosol;molecular_function:GO:0003779//actin binding;
CL129.Contig27_All	2870	0.900936084	5.223936354	2.535640656	0.251032467	*	0.168805056	KIY63709.1/2.4e-71/hypothetical protein CYLTODRAFT_425864 [Cylindrobasidium torrendii FP15055 ss-10]	NA	sp|P14832|CYPH_YEAST/4.7e-64/Peptidyl-prolyl cis-trans isomerase OS=Saccharomyces cerevisiae (strain ATCC 204508 / S288c) GN=CPR1 PE=1 SV=3	lbc:LACBIDRAFT_333157/5.9e-66/hypothetical protein; K01802 peptidylprolyl isomerase [EC:5.2.1.8]	YDR155c/1.1e-63/[O] KOG0865 Cyclophilin type peptidyl-prolyl cis-trans isomerase	CL129.Contig27_All/0.017/SPX domain	NA
CL3574.Contig7_All	3028	9237.105388	6000.000031	-0.62247832	3.08E-215	*	5.08E-217	PBK73820.1/1.0e-136/hypothetical protein ARMSODRAFT_952889 [Armillaria solidipes]	XM_007866414.1/0.0/XM_007866414.1 Gloeophyllum trabeum ATCC 11539 hypothetical protein partial mRNA	sp|Q08954|YP199_YEAST/2.3e-24/Smr domain-containing protein YPL199C OS=Saccharomyces cerevisiae (strain ATCC 204508 / S288c) GN=YPL199C PE=1 SV=1	NA	YPL199c/5.1e-24/[L] KOG2401 Predicted MutS-related protein involved in mismatch repair	CL3574.Contig7_All/0.15/Dickkopf N-terminal cysteine-rich region	NA
Unigene9906_All	3083	220.6997409	245.9105377	0.156048622	0.273612306	*	0.187414531	NA	NA	NA	NA	NA	NA	NA
CL15102.Contig1_All	417	0.19962751	5.034113813	4.656355381	0.008337938	Up	0.004076003	NA	NA	NA	NA	NA	NA	NA
CL1953.Contig1_All	2194	907.8002473	1222.838512	0.429787108	8.11E-08	*	2.44E-08	PBK97868.1/3.6e-83/CenpB-DNA-bind-domain-containing protein [Armillaria gallica]	NA	sp|O60108|CBH2_SCHPO/2.6e-06/CENP-B homolog protein 2 OS=Schizosaccharomyces pombe (strain 972 / ATCC 24843) GN=cbh2 PE=3 SV=1	NA	Hs13569924/6.3e-08/[BD] KOG3105 DNA-binding centromere protein B (CENP-B)	CL1953.Contig1_All/2e-13/Tc5 transposase DNA-binding domain	NA
CL18418.Contig3_All	821	58.55511033	89.98627655	0.619909913	0.009717002	*	0.004797779	PBK93176.1/5.4e-61/hypothetical protein ARMGADRAFT_929797 [Armillaria gallica]	NA	sp|Q07648|DTD_YEAST/1.2e-33/D-aminoacyl-tRNA deacylase OS=Saccharomyces cerevisiae (strain ATCC 204508 / S288c) GN=DTD1 PE=1 SV=1	mrr:Moror_2742/2.2e-53/d-tyrosyl-trna deacylase; K07560 D-tyrosyl-tRNA(Tyr) deacylase [EC:3.1.-.-]	YDL219w/2.8e-33/[J] KOG3323 D-Tyr-tRNA (Tyr) deacylase	CL18418.Contig3_All/1e-43/D-Tyr-tRNA(Tyr) deacylase	biological_process:GO:0006399//tRNA metabolic process;cellular_component:GO:0005737//cytoplasm;molecular_function:GO:0000049//tRNA binding;GO:0051500//D-tyrosyl-tRNA(Tyr) deacylase activity;
CL16582.Contig2_All	2023	2270.069193	705.8090694	-1.685386399	4.57E-301	Down	4.58E-303	KIY64670.1/2.2e-55/hypothetical protein CYLTODRAFT_413158 [Cylindrobasidium torrendii FP15055 ss-10]	NA	NA	NA	NA	CL16582.Contig2_All/1.2/RAM signalling pathway protein	NA
Unigene685_All	1197	505.8109832	142.3981815	-1.828667642	6.17E-23	Down	8.24E-24	KIY61501.1/2.0e-96/hypothetical protein CYLTODRAFT_362819 [Cylindrobasidium torrendii FP15055 ss-10]	NA	NA	NA	NA	Unigene685_All/0.00016/G-patch domain	molecular_function:GO:0003676//nucleic acid binding;
CL10479.Contig2_All	1405	0.247174715	2.745572167	3.47350376	0.087219673	*	0.051181985	NA	NA	NA	NA	NA	NA	NA
Unigene7233_All	1651	0.254742689	27.75421233	6.767522196	5.86E-06	Up	2.05E-06	KDR75072.1/2.9e-98/hypothetical protein GALMADRAFT_226718 [Galerina marginata CBS 339.88]	NA	NA	NA	NA	Unigene7233_All/3.1e-05/F-box domain	NA
CL12505.Contig1_All	3632	1634.026012	2715.648034	0.732865559	7.37E-68	*	4.09E-69	KIY66161.1/9.7e-203/hypothetical protein CYLTODRAFT_378156 [Cylindrobasidium torrendii FP15055 ss-10]	NA	sp|P40514|YIG7_YEAST/2.5e-46/Uncharacterized protein YIL067C OS=Saccharomyces cerevisiae (strain ATCC 204508 / S288c) GN=YIL067C PE=1 SV=1	NA	NA	CL12505.Contig1_All/4.8e-14/LCCL domain	NA
CL3377.Contig4_All	1038	68.92090268	0.284220593	-7.921786701	1.18E-08	Down	3.33E-09	KIY69334.1/9.2e-82/hypothetical protein CYLTODRAFT_420836 [Cylindrobasidium torrendii FP15055 ss-10]	NA	NA	adl:AURDEDRAFT_89056/1.2e-32/hypothetical protein; K17437 large subunit ribosomal protein L15	NA	CL3377.Contig4_All/1.1e-14/Ribonuclease-III-like	biological_process:GO:0006396//RNA processing;molecular_function:GO:0004525//ribonuclease III activity;
CL15276.Contig1_All	1901	388.0162029	320.9430693	-0.273799492	0.008045594	*	0.003923794	KIY71857.1/7.6e-74/hypothetical protein CYLTODRAFT_486804 [Cylindrobasidium torrendii FP15055 ss-10]	NA	NA	shs:STEHIDRAFT_168572/6.0e-22/hypothetical protein; K14972 PAX-interacting protein 1	NA	CL15276.Contig1_All/2.1e-07/F-box-like	NA
CL7589.Contig3_All	1125	9.587335731	18.3242603	0.934553103	0.674461731	*	0.587994031	YP_003795382.1/4.0e-107/COB [Phakopsora pachyrhizi] >ACT15476.1 COB (mitochondrion) [Phakopsora pachyrhizi]	NA	sp|Q3T4F1|CYB_RHIOR/4.2e-109/Cytochrome b OS=Rhizopus oryzae GN=cob PE=3 SV=1	uma:UsmafMp12/2.5e-105/cob; apocytochrome b; K00412 ubiquinol-cytochrome c reductase cytochrome b subunit	HsMi013/1.4e-192/[C] KOG4663 Cytochrome b	NA	biological_process:GO:0006122//mitochondrial electron transport, ubiquinol to cytochrome c;cellular_component:GO:0045275//respiratory chain complex III;GO:0005743//mitochondrial inner membrane;molecular_function:GO:0046872//metal ion binding;GO:0008121//ubiquinol-cytochrome-c reductase activity;
CL10251.Contig6_All	7599	5022.27069	9768.067422	0.959733369	2.64E-289	*	2.86E-291	KIY70986.1/3.1e-259/hypothetical protein CYLTODRAFT_370112 [Cylindrobasidium torrendii FP15055 ss-10]	XM_009157135.1/0.0/XM_009157135.1 Exophiala dermatitidis NIH/UT8656 MFS transporter, SP family, sugar:H+ symporter partial mRNA	sp|P39932|STL1_YEAST/2.9e-68/Sugar transporter STL1 OS=Saccharomyces cerevisiae (strain ATCC 204508 / S288c) GN=STL1 PE=1 SV=2	dha:DEHA2C11374g/4.9e-75/DEHA2C11374p; K08139 MFS transporter, SP family, sugar:H+ symporter	YDR536w/6.5e-68/[R] KOG0254 Predicted transporter (major facilitator superfamily)	CL10251.Contig6_All/3.5e-53/Domain of unknown function (DUF4203)	NA
CL5520.Contig3_All	2237	0.298406861	14.96754736	5.64841332	0.00075745	Up	0.000324665	PBK85884.1/2.0e-97/Aldo/keto reductase [Armillaria gallica]	NA	sp|Q01752|AAD_PHACH/9.3e-84/Aryl-alcohol dehydrogenase [NADP(+)] OS=Phanerochaete chrysosporium PE=1 SV=1	glz:GLAREA_03350/3.0e-17/NAD(P)-linked oxidoreductase; K15303 aflatoxin B1 aldehyde reductase	YNL331c/1.3e-77/[C] KOG1575 Voltage-gated shaker-like K+ channel, subunit beta/KCNAB	CL5520.Contig3_All/3.1e-45/Aldo/keto reductase family	NA
CL16025.Contig3_All	4557	6547.02245	156.3791468	-5.387718879	1.29E-89	Down	5.56E-91	PBL04375.1/3.9e-193/oxalate decarboxylase [Armillaria gallica]	XM_007853036.1/0.0/XM_007853036.1 Moniliophthora roreri MCA 2997 oxalate decarboxylase partial mRNA	sp|D4AKL6|OXDD_ARTBC/5.9e-77/Probable oxalate decarboxylase ARB_04859 OS=Arthroderma benhamiae (strain ATCC MYA-4681 / CBS 112371) GN=ARB_04859 PE=1 SV=1	gtr:GLOTRDRAFT_129186/1.4e-88/Bicupin, oxalate decarboxylase/oxidase; K01569 oxalate decarboxylase [EC:4.1.1.2]	NA	CL16025.Contig3_All/3.4e-42/Cupin	biological_process:GO:0033609//oxalate metabolic process;molecular_function:GO:0045735//nutrient reservoir activity;
CL18203.Contig2_All	2025	5.444425636	114.4539168	4.393843166	2.01E-24	Up	2.55E-25	PBK65174.1/1.1e-54/hypothetical protein ARMSODRAFT_1087577 [Armillaria solidipes]	NA	NA	shs:STEHIDRAFT_164263/8.0e-41/hypothetical protein; K09267 transcription factor SOX1/3/14/21 (SOX group B)	CE05838/7.4e-11/[K] KOG0527 HMG-box transcription factor	CL18203.Contig2_All/6.2e-18/HMG (high mobility group) box	cellular_component:GO:0005634//nucleus;molecular_function:GO:0003677//DNA binding;
CL2505.Contig1_All	3011	198.644588	139.3025835	-0.511967474	0.005741696	*	0.002740417	PBK89974.1/4.7e-94/hypothetical protein ARMGADRAFT_935130 [Armillaria gallica]	NA	NA	NA	NA	CL2505.Contig1_All/0.033/RNA dependent RNA polymerase	NA
Unigene13391_All	2305	10623.6411	10823.69848	0.026915242	0.501012955	*	0.396928357	PBK77999.1/2.7e-73/hypothetical protein ARMSODRAFT_946853 [Armillaria solidipes]	NA	sp|D4B2H3|ALL7_ARTBC/4.1e-10/Allergen Asp f 7 homolog OS=Arthroderma benhamiae (strain ATCC MYA-4681 / CBS 112371) GN=ARB_02701 PE=3 SV=1	NA	NA	Unigene13391_All/0.0015/Lytic transglycolase	NA
CL9393.Contig4_All	2476	0.63220364	1.671073062	1.402313564	0.550758271	*	0.444259433	KIY74134.1/6.6e-187/MFS general substrate transporter [Cylindrobasidium torrendii FP15055 ss-10]	NA	sp|A0A0U2UXG3|ITP1_USTMD/5.2e-35/Itaconate transport protein OS=Ustilago maydis GN=ITP1 PE=3 SV=1	psq:PUNSTDRAFT_143806/1.3e-24/MFS general substrate transporter; K08158 MFS transporter, DHA1 family, multidrug resistance protein	YNL065w/3.0e-30/[R] KOG0255 Synaptic vesicle transporter SVOP and related transporters (major facilitator superfamily)	CL9393.Contig4_All/2.1e-38/Major Facilitator Superfamily	biological_process:GO:0055085//transmembrane transport;cellular_component:GO:0016021//integral component of membrane;
CL6232.Contig1_All	978	2321.362744	1260.574701	-0.880890367	1.10E-73	*	5.70E-75	PBK74085.1/9.9e-78/hypothetical protein ARMSODRAFT_571637 [Armillaria solidipes]	NA	NA	NA	NA	CL6232.Contig1_All/1.2e-16/SUR7/PalI family	cellular_component:GO:0016021//integral component of membrane;GO:0005886//plasma membrane;
CL17669.Contig2_All	2313	10.86047978	630.080703	5.858376882	1.68E-63	Up	9.90E-65	KIY69222.1/1.7e-200/hypothetical protein CYLTODRAFT_430557 [Cylindrobasidium torrendii FP15055 ss-10]	XM_001831376.2/0.0/XM_001831376.2 Coprinopsis cinerea okayama7#130 protein kinase regulator (CC1G_00975), partial mRNA	NA	cci:CC1G_00975/1.1e-168/protein kinase regulator; K19841 protein STE50	NA	CL17669.Contig2_All/1.8e-17/SH3 domain	NA
CL16972.Contig1_All	1940	779.4339854	1438.027554	0.883592577	4.53E-34	*	4.55E-35	PBK78658.1/1.1e-208/replication factor-a protein [Armillaria solidipes]	CP022325.1/0.0/CP022325.1 Cryptococcus neoformans var. grubii strain KN99 chromosome 5, complete sequence	sp|Q92372|RFA1_SCHPO/1.5e-117/Replication factor A protein 1 OS=Schizosaccharomyces pombe (strain 972 / ATCC 24843) GN=ssb1 PE=1 SV=1	mrr:Moror_8345/6.2e-184/replication factor-a protein 1; K07466 replication factor A1	SPBC660.13c/3.3e-117/[L] KOG0851 Single-stranded DNA-binding replication protein A (RPA), large (70 kD) subunit and related ssDNA-binding proteins	CL16972.Contig1_All/1.6e-47/Replication factor-A C terminal domain	NA
Unigene36166_All	462	0.215207113	4.016925376	4.222293994	0.023424799	Up	0.012288097	PBK64681.1/8.4e-11/hypothetical protein ARMSODRAFT_1022952 [Armillaria solidipes]	NA	NA	NA	NA	NA	NA
CL9452.Contig5_All	7506	1918.303461	1547.113617	-0.310251812	0.000332295	*	0.000137306	PBK68273.1/0.0e+00/putative ABC transporter [Armillaria solidipes]	XM_001389607.2/0.0/XM_001389607.2 Aspergillus niger CBS 513.88 multidrug resistance protein CDR1, mRNA	sp|I1RL06|ZRA1_GIBZE/0.0e+00/ZEB2-regulated ABC transporter 1 OS=Gibberella zeae (strain PH-1 / ATCC MYA-4620 / FGSC 9075 / NRRL 31084) GN=ZRA1 PE=2 SV=1	cne:CNB05770/0.0e+00/xenobiotic-transporting ATPase; K08711 ATP-binding cassette, subfamily G (WHITE), member 2, PDR	YDR406w/0.0e+00/[Q] KOG0065 Pleiotropic drug resistance proteins (PDR1-15), ABC superfamily	CL9452.Contig5_All/3.1e-85/ABC-2 type transporter	biological_process:GO:0046618//drug export;cellular_component:GO:0016021//integral component of membrane;molecular_function:GO:0005524//ATP binding;GO:0042626//ATPase activity, coupled to transmembrane movement of substances;
CL15078.Contig4_All	2081	154.9552976	147.6651003	-0.069523185	0.866226943	*	0.815910502	KIY71792.1/2.1e-117/OrdA protein [Cylindrobasidium torrendii FP15055 ss-10]	NA	sp|B8NHY4|ORDA_ASPFN/9.6e-59/O-methylsterigmatocystin oxidoreductase OS=Aspergillus flavus (strain ATCC 200026 / FGSC A1120 / NRRL 3357 / JCM 12722 / SRRC 167) GN=ordA PE=2 SV=1	maj:MAA_09043/3.0e-67/Cytochrome P450 CYP620P1; K21295 multifunctional cytochrome P450 monooxygenase	At2g45560/2.7e-32/[Q] KOG0156 Cytochrome P450 CYP2 subfamily	CL15078.Contig4_All/2.9e-57/Cytochrome P450	NA
Unigene19047_All	521	8.970057082	0.218745793	-5.357789991	0.001234548	Down	0.000542157	NA	NA	NA	NA	NA	NA	NA
CL4783.Contig3_All	1062	13.53675558	1.586947574	-3.092555629	0.148919548	*	0.092847134	KZV71477.1/1.8e-11/hypothetical protein PENSPDRAFT_405107 [Peniophora sp. CONT]	NA	NA	NA	NA	NA	NA
CL3042.Contig2_All	2353	1.555070664	81.82603895	5.717507971	1.29E-14	Up	2.45E-15	KIY69557.1/3.0e-261/cytochrome P450 [Cylindrobasidium torrendii FP15055 ss-10]	NA	sp|Q2UPC4|ACLL_ASPOR/9.2e-42/Cytochrome P450 monooxygenase aclL OS=Aspergillus oryzae (strain ATCC 42149 / RIB 40) GN=aclL PE=3 SV=1	fgr:FGSG_13445/2.6e-43/benzoate 4-monooxygenase; K07824 benzoate 4-monooxygenase [EC:1.14.13.12]	Hs5729796/2.8e-17/[QI] KOG0157 Cytochrome P450 CYP4/CYP19/CYP26 subfamilies	CL3042.Contig2_All/3e-50/Cytochrome P450	NA
CL1174.Contig27_All	4094	120.4025003	0.332628018	-8.499739943	5.60E-10	Down	1.43E-10	KDQ24055.1/5.1e-208/hypothetical protein PLEOSDRAFT_1079235 [Pleurotus ostreatus PC15]	NA	sp|Q2UPC7|ACLH_ASPOR/2.2e-139/Flavine halogenase aclH OS=Aspergillus oryzae (strain ATCC 42149 / RIB 40) GN=aclH PE=1 SV=1	NA	NA	CL1174.Contig27_All/2.9e-32/Tryptophan halogenase	NA
CL1994.Contig5_All	4034	0.260739667	26.5981472	6.672571862	1.00E-05	Up	3.60E-06	KIY73008.1/1.7e-86/hypothetical protein CYLTODRAFT_417519 [Cylindrobasidium torrendii FP15055 ss-10]	NA	NA	lbc:LACBIDRAFT_305785/2.4e-52/hypothetical protein; K11272 mediator of replication checkpoint protein 1	NA	CL1994.Contig5_All/0.23/Replication protein A interacting N-terminal	NA
CL2982.Contig3_All	1392	0.266424383	24.85796848	6.543838461	1.94E-05	Up	7.12E-06	PBL01476.1/1.5e-106/FMN-linked oxidoreductase [Armillaria gallica]	NA	NA	cci:CC1G_03745/1.3e-69/dihydroorotate oxidase; K00226 dihydroorotate dehydrogenase (fumarate) [EC:1.3.98.1]	NA	CL2982.Contig3_All/1.7e-09/Dihydroorotate dehydrogenase	biological_process:GO:0006222//UMP biosynthetic process;cellular_component:GO:0005737//cytoplasm;molecular_function:GO:0004152//dihydroorotate dehydrogenase activity;
CL3648.Contig2_All	5703	34.72766209	0.279711487	-6.956001978	3.10E-06	Down	1.06E-06	KIY72763.1/0.0e+00/hypothetical protein CYLTODRAFT_6570 [Cylindrobasidium torrendii FP15055 ss-10]	NA	sp|Q9P7D4|ACON2_SCHPO/6.2e-225/Homocitrate dehydratase, mitochondrial OS=Schizosaccharomyces pombe (strain 972 / ATCC 24843) GN=SPBP4H10.15 PE=3 SV=3	gtr:GLOTRDRAFT_109195/1.1e-300/aconitate hydratase; K17450 homoaconitase [EC:4.2.1.-]	SPBP4H10.15/1.4e-224/[CE] KOG0453 Aconitase/homoaconitase (aconitase superfamily)	CL3648.Contig2_All/1.5e-66/MutS domain V	NA
CL10431.Contig2_All	928	15.271839	1129.428265	6.208575032	3.37E-171	Up	7.32E-173	KIY63580.1/4.7e-85/hypothetical protein CYLTODRAFT_425979 [Cylindrobasidium torrendii FP15055 ss-10]	NA	NA	NA	NA	CL10431.Contig2_All/0.00022/Protein of unknown function (DUF1664)	cellular_component:GO:0016021//integral component of membrane;
CL9945.Contig4_All	1874	71.35379654	139.5386706	0.967602896	0.108641845	*	0.065256078	KIY72141.1/1.2e-95/hypothetical protein CYLTODRAFT_486542 [Cylindrobasidium torrendii FP15055 ss-10]	NA	NA	NA	NA	NA	cellular_component:GO:0016021//integral component of membrane;
Unigene26555_All	324	0.281256284	1.051923033	1.903071916	0.40016143	*	0.296923829	NA	NA	NA	NA	NA	NA	NA
CL18528.Contig2_All	6578	10.45222382	7.290453184	-0.51972952	0.497216431	*	0.39313109	KGQ11430.1/2.7e-259/Formate acetyltransferase 1 [Beauveria bassiana D1-5]	NA	sp|P40037|HMF1_YEAST/4.0e-18/Protein HMF1 OS=Saccharomyces cerevisiae (strain ATCC 204508 / S288c) GN=HMF1 PE=1 SV=1	gtr:GLOTRDRAFT_134794/1.3e-28/YjgF-like protein; K09022 2-iminobutanoate/2-iminopropanoate deaminase [EC:3.5.99.10]	Hs5032215/3.2e-23/[J] KOG2317 Putative translation initiation inhibitor UK114/IBM1	CL18528.Contig2_All/1.3e-147/Pyruvate formate lyase-like	NA
CL11889.Contig1_All	846	1.848229291	17.60870654	3.252073285	0.000236578	Up	9.63E-05	PBK67810.1/1.2e-39/hypothetical protein ARMSODRAFT_958834 [Armillaria solidipes]	NA	NA	wic:J056_001085/3.1e-07/hypothetical protein; K07555 ATP synthase mitochondrial F1 complex assembly factor 1	NA	NA	NA
CL18452.Contig3_All	3246	471.2839905	2121.862304	2.170662458	7.77E-305	Up	7.69E-307	KIY66169.1/4.1e-237/hypothetical protein CYLTODRAFT_378176 [Cylindrobasidium torrendii FP15055 ss-10]	NA	NA	cput:CONPUDRAFT_79067/1.5e-137/hypothetical protein; K20293 conserved oligomeric Golgi complex subunit 6	NA	CL18452.Contig3_All/0.00036/Intermediate filament protein	NA
Unigene15498_All	745	12.00909431	8.602263215	-0.48133917	0.510566868	*	0.40603772	NA	NA	NA	NA	NA	Unigene15498_All/2.8/VEFS-Box of polycomb protein	NA
CL2645.Contig11_All	772	27.000298	5.791922376	-2.220861158	0.000415759	Down	0.000173406	NA	NA	NA	NA	NA	NA	NA
CL17687.Contig1_All	941	262.9992902	318.2201298	0.274966194	0.044608321	*	0.024606568	KIY71274.1/2.9e-111/ClpP/crotonase [Cylindrobasidium torrendii FP15055 ss-10]	NA	sp|P28817|HIBCH_YEAST/1.4e-09/3-hydroxyisobutyryl-CoA hydrolase, mitochondrial OS=Saccharomyces cerevisiae (strain ATCC 204508 / S288c) GN=EHD3 PE=1 SV=2	afv:AFLA_010610/1.2e-52/enoyl-CoA hydratase/isomerase family protein; K22150 mevalonyl-CoA hydratase	7303265/1.5e-27/[I] KOG1680 Enoyl-CoA hydratase	CL17687.Contig1_All/1.8e-47/Enoyl-CoA hydratase/isomerase	biological_process:GO:0008152//metabolic process;molecular_function:GO:0003824//catalytic activity;
CL1757.Contig8_All	995	27.80159292	28.16411137	0.018690407	0.980677611	*	0.964350409	NA	NA	NA	NA	NA	NA	NA
CL18358.Contig1_All	1386	472.0344764	442.5875933	-0.092929225	0.482923897	*	0.379880707	NA	NA	NA	NA	NA	NA	NA
Unigene26549_All	641	0.232589467	2.422258198	3.380494986	0.098338604	*	0.058393774	KIY64412.1/2.9e-62/hypothetical protein CYLTODRAFT_401948 [Cylindrobasidium torrendii FP15055 ss-10]	NA	NA	mrr:Moror_6601/1.3e-45/alpha- -glucan; K00749 alpha-1,3-glucan synthase [EC:2.4.1.183]	NA	Unigene26549_All/0.039/Nucleopolyhedrovirus capsid protein P87	NA
CL9892.Contig5_All	3596	83.21353151	97.63211945	0.230537703	0.594905829	*	0.503268714	PBK73997.1/6.7e-188/alpha/beta-hydrolase [Armillaria solidipes]	NA	sp|P54789|ORC1_SCHPO/2.8e-50/Origin recognition complex subunit 1 OS=Schizosaccharomyces pombe (strain 972 / ATCC 24843) GN=orc1 PE=1 SV=1	shs:STEHIDRAFT_171697/9.2e-133/P-loop containing nucleoside triphosphate hydrolase protein; K02603 origin recognition complex subunit 1	SPBC29A10.15/6.4e-50/[L] KOG1514 Origin recognition complex, subunit 1, and related proteins	CL9892.Contig5_All/1.2e-08/ATPase family associated with various cellular activities (AAA)	NA
CL7533.Contig2_All	4512	9.265549405	16.10109884	0.797210721	0.726795469	*	0.645456098	XP_007848104.1/3.9e-201/allantoate permease [Moniliophthora roreri MCA 2997] >ESK92567.1 allantoate permease [Moniliophthora roreri MCA 2997]	XM_007343052.1/0.0/XM_007343052.1 Auricularia subglabra TFB-10046 SS5 NAD(P)-binding protein partial mRNA	sp|O74923|YJ7D_SCHPO/4.0e-70/Uncharacterized transporter C757.13 OS=Schizosaccharomyces pombe (strain 972 / ATCC 24843) GN=SPCC757.13 PE=3 SV=1	ang:ANI_1_448104/8.2e-70/An12g03550; MFS allantoate transporter; K08192 MFS transporter, ACS family, allantoate permease	SPCC757.13/9.2e-70/[G] KOG2533 Permease of the major facilitator superfamily	CL7533.Contig2_All/1.8e-29/Major Facilitator Superfamily	biological_process:GO:0055085//transmembrane transport;cellular_component:GO:0016021//integral component of membrane;
CL7317.Contig1_All	1243	421.4886355	170.3477468	-1.307010867	7.21E-25	Down	9.07E-26	PBK59791.1/2.7e-48/hypothetical protein ARMSODRAFT_991054 [Armillaria solidipes]	NA	NA	NA	NA	NA	NA
CL13119.Contig2_All	1570	10.08691755	396.4788774	5.296686732	2.72E-62	Up	1.63E-63	KIY67833.1/6.2e-122/Creatinase/aminopeptidase [Cylindrobasidium torrendii FP15055 ss-10]	NA	sp|Q9UUD8|YOD1_SCHPO/1.9e-43/Uncharacterized peptidase C18A7.01 OS=Schizosaccharomyces pombe (strain 972 / ATCC 24843) GN=SPBC18A7.01 PE=3 SV=1	wic:J056_002554/8.4e-06/Intermediate cleaving peptidase 55; K18573 intermediate cleaving peptidase 55 [EC:3.4.11.26]	Hs18590513/1.0e-07/[R] KOG2737 Putative metallopeptidase	CL13119.Contig2_All/5.4e-26/Metallopeptidase family M24	NA
CL12121.Contig2_All	1817	18.57834325	23.92234877	0.364737192	0.587890295	*	0.493455752	KIY67665.1/5.5e-114/hypothetical protein CYLTODRAFT_375620 [Cylindrobasidium torrendii FP15055 ss-10]	NA	NA	NA	NA	CL12121.Contig2_All/0.0081/F-box-like	NA
CL2252.Contig5_All	13300	864.1380976	11024.31319	3.673283082	0	Up	0	PBK91385.1/0.0e+00/RhoGAP-domain-containing protein [Armillaria gallica]	NA	sp|O74803|RHP23_SCHPO/4.1e-62/UV excision repair protein rhp23 OS=Schizosaccharomyces pombe (strain 972 / ATCC 24843) GN=rhp23 PE=1 SV=1	mrr:Moror_14711/0.0e+00/signal transducer; K19839 Rho-type GTPase-activating protein 1/2	SPBC2D10.12/9.3e-62/[L] KOG0011 Nucleotide excision repair factor NEF2, RAD23 component	CL2252.Contig5_All/4.3e-42/RhoGAP domain	biological_process:GO:0035556//intracellular signal transduction;cellular_component:GO:0005622//intracellular;molecular_function:GO:0046872//metal ion binding;
CL15937.Contig8_All	3647	743.3004391	937.6710565	0.335136441	0.158508101	*	0.099568476	PBK89817.1/1.7e-170/hypothetical protein ARMGADRAFT_1083278 [Armillaria gallica]	NA	sp|O42903|YBAC_SCHPO/1.9e-33/GRIP domain-containing protein C119.12 OS=Schizosaccharomyces pombe (strain 972 / ATCC 24843) GN=SPBC119.12 PE=2 SV=1	NA	NA	CL15937.Contig8_All/3.9e-07/GRIP-related Arf-binding domain	NA
CL2524.Contig1_All	1356	530.9586958	235.6544689	-1.171926595	1.41E-11	Down	3.22E-12	KZV70354.1/1.6e-73/hypothetical protein PENSPDRAFT_752672 [Peniophora sp. CONT]	NA	NA	NA	NA	CL2524.Contig1_All/3.3e-12/Phosphotransferase enzyme family	NA
CL13473.Contig5_All	1159	13.19247819	17.54746207	0.411546786	0.79892558	*	0.730625389	PBK97036.1/9.6e-88/hypothetical protein ARMGADRAFT_989378 [Armillaria gallica]	NA	NA	NA	NA	CL13473.Contig5_All/8.4e-16/CTLH/CRA C-terminal to LisH motif domain	NA
CL8347.Contig3_All	3573	142.9213671	128.2024084	-0.156798255	0.689231184	*	0.604075872	KDR80574.1/9.0e-193/hypothetical protein GALMADRAFT_240890 [Galerina marginata CBS 339.88]	XM_001828787.2/0.0/XM_001828787.2 Coprinopsis cinerea okayama7#130 CMGC/MAPK protein kinase (CC1G_03633), partial mRNA	sp|Q00859|MAPK_FUSSO/4.0e-137/Mitogen-activated protein kinase OS=Fusarium solani subsp. pisi GN=MAPK PE=2 SV=1	cci:CC1G_03633/5.5e-194/CMGC/MAPK protein kinase; K04371 mitogen-activated protein kinase 1/3 [EC:2.7.11.24]	SPAC31G5.09c/1.1e-121/[T] KOG0660 Mitogen-activated protein kinase	CL8347.Contig3_All/0.044/Rho termination factor, N-terminal domain	cellular_component:GO:0005622//intracellular;molecular_function:GO:0005524//ATP binding;GO:0004707//MAP kinase activity;
CL3633.Contig2_All	921	42.81569367	22.43563514	-0.932347673	0.064219055	*	0.03660502	XP_007311225.1/4.7e-29/hypothetical protein STEHIDRAFT_163474 [Stereum hirsutum FP-91666 SS1] >EIM79651.1 hypothetical protein STEHIDRAFT_163474 [Stereum hirsutum FP-91666 SS1]	NA	NA	NA	NA	NA	NA
Unigene18643_All	1188	1450.991407	1484.093559	0.032543069	0.665375634	*	0.578111771	KIY61589.1/1.3e-50/hypothetical protein CYLTODRAFT_495186 [Cylindrobasidium torrendii FP15055 ss-10]	NA	NA	NA	NA	Unigene18643_All/0.33/Protein of unknown function (DUF724)	NA
CL19314.Contig9_All	800	8.50707012	5.022785764	-0.760174604	0.38999757	*	0.287559848	XP_007331671.1/4.4e-31/hypothetical protein AGABI1DRAFT_130117 [Agaricus bisporus var. burnettii JB137-S8] >EKM77845.1 hypothetical protein AGABI1DRAFT_130117 [Agaricus bisporus var. burnettii JB137-S8]	NA	NA	NA	NA	NA	NA
CL3758.Contig4_All	1958	0.269744833	28.30221951	6.713176059	9.20E-06	Up	3.28E-06	XP_007775729.1/1.6e-82/SET domain-containing protein [Coniophora puteana RWD-64-598 SS2] >EIW74156.1 SET domain-containing protein [Coniophora puteana RWD-64-598 SS2]	NA	sp|Q9Y7R4|SET1_SCHPO/3.0e-14/Histone-lysine N-methyltransferase, H3 lysine-4 specific OS=Schizosaccharomyces pombe (strain 972 / ATCC 24843) GN=set1 PE=1 SV=1	lbc:LACBIDRAFT_312288/6.3e-59/SDG16204; SET domain-containing protein; K11430 histone-lysine N-methyltransferase EZH2 [EC:2.1.1.43]	Hs21361095/6.4e-36/[K] KOG1079 Transcriptional repressor EZH1	NA	NA
CL2701.Contig2_All	1194	6.409542537	27.68046694	2.110574983	0.181783749	*	0.116466618	NA	NA	NA	NA	NA	NA	NA
CL16185.Contig2_All	1069	12.6417968	672.1239738	5.732453928	5.39E-116	Up	1.79E-117	KXN91181.1/1.3e-51/PWWP domain-containing protein 1 [Leucoagaricus sp. SymC.cos]	NA	NA	NA	NA	CL16185.Contig2_All/1.4e-17/PWWP domain	NA
CL15430.Contig2_All	2580	21.15407657	1313.729183	5.956588384	1.02E-194	Up	1.92E-196	PBK69658.1/0.0e+00/patatin-domain-containing protein [Armillaria solidipes]	NA	sp|P0CP53|PLPL_CRYNB/1.9e-189/Patatin-like phospholipase domain-containing protein CNBE2340 OS=Cryptococcus neoformans var. neoformans serotype D (strain B-3501A) GN=CNBE2340 PE=3 SV=1	cten:CANTEDRAFT_126019/7.2e-63/patatin-domain-containing protein; K14674 TAG lipase / steryl ester hydrolase / phospholipase A2 / LPA acyltransferase [EC:3.1.1.3 3.1.1.13 3.1.1.4 2.3.1.51]	SPAC31G5.20c/3.8e-113/[R] KOG2214 Predicted esterase of the alpha-beta hydrolase superfamily	CL15430.Contig2_All/2.2e-53/Domain of unknown function (DUF3336)	biological_process:GO:0006642//triglyceride mobilization;GO:0016042//lipid catabolic process;cellular_component:GO:0005811//lipid droplet;GO:0016021//integral component of membrane;GO:0005737//cytoplasm;molecular_function:GO:0004806//triglyceride lipase activity;
CL11550.Contig9_All	4704	1454.958227	117.790464	-3.626683081	6.55E-10	Down	1.68E-10	KIY66929.1/0.0e+00/glycoside hydrolase family 35 protein [Cylindrobasidium torrendii FP15055 ss-10]	NA	sp|B8N6V7|BGALA_ASPFN/2.4e-174/Probable beta-galactosidase A OS=Aspergillus flavus (strain ATCC 200026 / FGSC A1120 / NRRL 3357 / JCM 12722 / SRRC 167) GN=lacA PE=3 SV=1	afm:AFUA_1G14170/7.5e-167/beta-galactosidase; K01190 beta-galactosidase [EC:3.2.1.23]	SPAC513.07/4.3e-30/[V] KOG1502 Flavonol reductase/cinnamoyl-CoA reductase	CL11550.Contig9_All/1.1e-74/Glycosyl hydrolases family 35	NA
CL2170.Contig2_All	2075	0.717905166	3.614927614	2.332101574	0.295384972	*	0.204766837	KIY70515.1/6.7e-124/glycosyltransferase family 8 protein [Cylindrobasidium torrendii FP15055 ss-10]	NA	sp|O43061|MU136_SCHPO/1.7e-07/Meiotically up-regulated gene 136 protein OS=Schizosaccharomyces pombe (strain 972 / ATCC 24843) GN=mug136 PE=1 SV=1	pgu:PGUG_04227/5.7e-10/hypothetical protein; K00750 glycogenin [EC:2.4.1.186]	At1g09350/1.5e-19/[G] KOG1950 Glycosyl transferase, family 8 - glycogenin	CL2170.Contig2_All/1.1e-16/Glycosyl transferase family 8	NA
CL3380.Contig2_All	1828	14.79431673	17.7766444	0.264939952	0.831156688	*	0.770029074	PBK97846.1/7.1e-170/hypothetical protein ARMGADRAFT_921830 [Armillaria gallica]	NA	sp|O59768|VCX1_SCHPO/3.0e-32/Vacuolar calcium ion transporter OS=Schizosaccharomyces pombe (strain 972 / ATCC 24843) GN=vcx1 PE=3 SV=1	mrr:Moror_1422/3.7e-138/sodium calcium; K07300 Ca2+:H+ antiporter	SPCC1795.02c/6.9e-32/[P] KOG1397 Ca2+/H+ antiporter VCX1 and related proteins	CL3380.Contig2_All/6.6e-11/Sodium/calcium exchanger protein	NA
Unigene6264_All	2480	6323.595402	6094.952402	-0.053130109	0.035731676	*	0.019393189	KIY74391.1/3.0e-102/hypothetical protein CYLTODRAFT_416231, partial [Cylindrobasidium torrendii FP15055 ss-10]	NA	sp|P87049|CGP1_SCHPO/1.9e-08/G1/S-specific cyclin pas1 OS=Schizosaccharomyces pombe (strain 972 / ATCC 24843) GN=pas1 PE=2 SV=3	mrr:Moror_6809/2.2e-93/g1 s-specific cyclin; K21197 G1/S-specific cyclin	SPAC19E9.03/4.2e-08/[R] KOG1674 Cyclin	Unigene6264_All/0.00032/Cyclin	NA
CL12362.Contig3_All	1376	17.95171044	11.92820881	-0.589743892	0.468071096	*	0.360595339	KIY70567.1/1.1e-90/aldolase [Cylindrobasidium torrendii FP15055 ss-10]	NA	sp|P15019|TAL1_YEAST/1.2e-17/Transaldolase OS=Saccharomyces cerevisiae (strain ATCC 204508 / S288c) GN=TAL1 PE=1 SV=4	shs:STEHIDRAFT_85624/9.8e-59/aldolase; K00616 transaldolase [EC:2.2.1.2]	YLR354c/2.7e-17/[G] KOG2772 Transaldolase	CL12362.Contig3_All/2.8e-37/Transaldolase/Fructose-6-phosphate aldolase	NA
Unigene14382_All	229	0.169217323	1.159357607	2.776376466	0.196522371	*	0.127322533	NA	NA	NA	NA	NA	NA	NA
CL5542.Contig3_All	3453	107.1968312	33.77685052	-1.666155542	0.000201529	Down	8.15E-05	KDR73315.1/1.7e-95/hypothetical protein GALMADRAFT_228402 [Galerina marginata CBS 339.88]	NA	NA	NA	NA	CL5542.Contig3_All/1.6e-16/Isochorismatase family	NA
CL14557.Contig2_All	1106	0.295902813	82.43576453	8.12200316	4.01E-09	Up	1.09E-09	PBK75927.1/2.5e-21/hypothetical protein ARMSODRAFT_950286 [Armillaria solidipes]	NA	NA	NA	NA	NA	NA
CL1534.Contig11_All	2237	48.41921824	0.276926084	-7.449935026	1.99E-07	Down	6.15E-08	KIY69035.1/6.0e-46/hypothetical protein CYLTODRAFT_243591 [Cylindrobasidium torrendii FP15055 ss-10]	NA	NA	NA	NA	NA	NA
CL7947.Contig3_All	3632	521.7133041	269.1171218	-0.955023042	5.74E-23	*	7.65E-24	PBK77784.1/3.8e-292/hypothetical protein ARMSODRAFT_1077460 [Armillaria solidipes]	NA	sp|O13730|MDE6_SCHPO/5.4e-57/Mei4-dependent protein 6 OS=Schizosaccharomyces pombe (strain 972 / ATCC 24843) GN=mde6 PE=4 SV=2	mrr:Moror_10321/7.1e-32/nucleolus protein; K15263 cell growth-regulating nucleolar protein	Hs14744380/3.9e-119/[T] KOG2437 Muskelin	CL7947.Contig3_All/1e-53/Muskelin N-terminus	NA
Unigene20084_All	292	0.482747968	0.160813868	-1.585878357	0.482000887	*	0.378269075	GAW00590.1/4.9e-49/hypothetical protein LENED_002122 [Lentinula edodes]	NA	NA	NA	NA	NA	NA
Unigene22135_All	4324	18.47701041	5331.269811	8.172604041	3.16E-14	Up	6.12E-15	KIY67538.1/0.0e+00/GTP-binding protein TypA [Cylindrobasidium torrendii FP15055 ss-10]	XM_001840105.2/0.0/XM_001840105.2 Coprinopsis cinerea okayama7#130 GTP-binding protein TypA (CC1G_02620), partial mRNA	sp|O59738|YN22_SCHPO/1.3e-54/Uncharacterized transporter C530.02 OS=Schizosaccharomyces pombe (strain 972 / ATCC 24843) GN=SPBC530.02 PE=3 SV=1	dsq:DICSQDRAFT_179030/1.4e-55/MFS general substrate transporter; K08158 MFS transporter, DHA1 family, multidrug resistance protein	At2g31060/1.7e-145/[J] KOG0462 Elongation factor-type GTP-binding protein	Unigene22135_All/3.1e-53/Elongation factor Tu GTP binding domain	molecular_function:GO:0005525//GTP binding;GO:0003924//GTPase activity;
CL12893.Contig1_All	3261	139.0995089	280.848272	1.0136736	8.77E-11	Up	2.11E-11	PBK95652.1/8.2e-169/hypothetical protein ARMGADRAFT_1053223 [Armillaria gallica]	NA	NA	lbc:LACBIDRAFT_296470/9.3e-116/hypothetical protein; K22048 mechanosensitive ion channel protein 4/5/6/7/8/9/10	At2g15560/8.8e-22/[S] LSE0449 A Uncharacterized protein	CL12893.Contig1_All/8e-23/NYN domain	NA
CL3004.Contig16_All	1916	1190.246318	1279.368203	0.104171367	0.213134532	*	0.140139165	XP_007356291.1/1.5e-48/hypothetical protein AURDEDRAFT_175315 [Auricularia subglabra TFB-10046 SS5] >EJD35586.1 hypothetical protein AURDEDRAFT_175315 [Auricularia subglabra TFB-10046 SS5]	NA	NA	NA	NA	NA	NA
Unigene36448_All	212	0.515837661	0.169178263	-1.608372894	0.480321618	*	0.37216836	NA	NA	NA	NA	NA	NA	NA
Unigene36144_All	227	0.147960486	0.830057758	2.487999788	0.258351357	*	0.175173042	NA	NA	NA	NA	NA	NA	NA
Unigene3379_All	2304	2787.942079	3661.398462	0.393194199	9.03E-32	*	9.54E-33	KIY68084.1/1.2e-44/hypothetical protein CYLTODRAFT_421938 [Cylindrobasidium torrendii FP15055 ss-10]	NA	NA	NA	NA	Unigene3379_All/2.3e-05/Zinc finger, C2H2 type	molecular_function:GO:0003676//nucleic acid binding;
CL1131.Contig1_All	1929	31.22407133	11.87724116	-1.394458897	0.109773685	*	0.066003149	KIY70584.1/2.3e-142/DNA repair helicase [Cylindrobasidium torrendii FP15055 ss-10]	NA	sp|O14147|CHL1_SCHPO/2.9e-57/ATP-dependent DNA helicase chl1 OS=Schizosaccharomyces pombe (strain 972 / ATCC 24843) GN=chl1 PE=3 SV=1	mrr:Moror_12411/3.4e-126/chl1 helicase; K11273 chromosome transmission fidelity protein 1 [EC:3.6.4.13]	Hs13787197/1.3e-57/[L] KOG1133 Helicase of the DEAD superfamily	CL1131.Contig1_All/7e-39/DEAD_2	NA
CL7531.Contig7_All	3840	4.481168489	207.7521314	5.534844496	3.60E-38	Up	3.30E-39	KIY72989.1/1.7e-101/hypothetical protein CYLTODRAFT_366806 [Cylindrobasidium torrendii FP15055 ss-10]	NA	sp|C8VCP8|PEX12_EMENI/3.2e-23/Peroxisome assembly protein 12 OS=Emericella nidulans (strain FGSC A4 / ATCC 38163 / CBS 112.46 / NRRL 194 / M139) GN=PEX12 PE=3 SV=1	cci:CC1G_01320/1.0e-84/cyclin-dependent protein kinase inhibitor; K06653 CDK inhibitor PHO81	Hs4505721/1.1e-15/[O] KOG0826 Predicted E3 ubiquitin ligase involved in peroxisome organization	CL7531.Contig7_All/1.4e-18/Pex2 / Pex12 amino terminal region	NA
CL7404.Contig1_All	3193	472.7180029	218.8097902	-1.111302519	8.39E-11	Down	2.02E-11	ADX07323.1/0.0e+00/putative exo-beta-1,3-glucanase [Flammulina velutipes]	GU169888.1/0.0/GU169888.1 Flammulina velutipes strain KACC 42777 isolate 42 putative exo-beta-1,3-glucanase mRNA, complete cds	sp|P49426|EXG1_COCCA/9.6e-167/Glucan 1,3-beta-glucosidase OS=Cochliobolus carbonum GN=EXG1 PE=1 SV=1	afm:AFUA_6G13270/3.4e-187/exo-beta-1,3-glucanase; K01210 glucan 1,3-beta-glucosidase [EC:3.2.1.58]	NA	CL7404.Contig1_All/1.3e-97/Pectate lyase superfamily protein	NA
CL10617.Contig9_All	1526	0.165252646	0.501337013	1.601107377	0.480575721	*	0.374087612	PBK71899.1/1.5e-40/hypothetical protein ARMSODRAFT_954715 [Armillaria solidipes]	NA	NA	NA	NA	NA	NA
CL17634.Contig4_All	992	16.70431206	27.8843239	0.739233722	0.257514782	*	0.173928765	KTB29628.1/2.0e-65/putative NAD(P)-binding protein [Moniliophthora roreri] >KTB35992.1 putative NAD(P)-binding protein [Moniliophthora roreri] >KTB44901.1 putative NAD(P)-binding protein [Moniliophthora roreri]	CP019374.1/0.0/CP019374.1 Trametes hirsuta strain 072 chromosome 13, complete sequence	sp|O74628|YQ53_SCHPO/6.7e-26/Uncharacterized oxidoreductase C162.03 OS=Schizosaccharomyces pombe (strain 972 / ATCC 24843) GN=SPCC162.03 PE=3 SV=1	erc:Ecym_5400/5.0e-12/hypothetical protein; K06123 1-acylglycerone phosphate reductase [EC:1.1.1.101]	SPCC162.03/1.5e-25/[Q] KOG1205 Predicted dehydrogenase	CL17634.Contig4_All/4.8e-25/short chain dehydrogenase	molecular_function:GO:0016491//oxidoreductase activity;
CL9042.Contig1_All	708	648.707268	1968.552374	1.601495589	2.67E-129	Up	7.80E-131	PBK74550.1/1.5e-70/prenylated rab acceptor PRA1 [Armillaria solidipes] >PBK91481.1 prenylated rab acceptor PRA1 [Armillaria gallica]	NA	sp|Q9UUN5|PRA1_SCHPO/2.7e-29/PRA1-like protein OS=Schizosaccharomyces pombe (strain 972 / ATCC 24843) GN=SPCC306.02c PE=2 SV=1	mrr:Moror_6789/3.7e-70/prenylated rab acceptor 1; K20359 PRA1 family protein 1	SPCC306.02c/6.1e-29/[U] KOG3142 Prenylated rab acceptor 1	CL9042.Contig1_All/1.5e-36/PRA1 family protein	cellular_component:GO:0016021//integral component of membrane;
CL13724.Contig2_All	1930	2016.494264	915.3457859	-1.139460551	1.38E-99	Down	5.32E-101	KIY63733.1/4.9e-121/Metallo-dependent hydrolase [Cylindrobasidium torrendii FP15055 ss-10]	NA	sp|O43073|YGW2_SCHPO/7.8e-31/UPF0220 protein C8D2.02c OS=Schizosaccharomyces pombe (strain 972 / ATCC 24843) GN=pi063 PE=3 SV=1	psq:PUNSTDRAFT_78621/1.2e-102/Metallo-dependent hydrolase; K01488 adenosine deaminase [EC:3.5.4.4]	7299138/5.5e-40/[F] KOG1097 Adenine deaminase/adenosine deaminase	CL13724.Contig2_All/1.2e-21/Adenosine/AMP deaminase	NA
CL4774.Contig1_All	2143	17.73091657	11.98058417	-0.565568861	0.499923219	*	0.395951617	KDQ29963.1/1.3e-125/hypothetical protein PLEOSDRAFT_165648 [Pleurotus ostreatus PC15]	NA	NA	mrr:Moror_5486/5.5e-08/hypothetical protein; K14209 solute carrier family 36 (proton-coupled amino acid transporter)	NA	CL4774.Contig1_All/0.00023/Phosphotransferase enzyme family	NA
Unigene778_All	2078	1.940987095	1.247344256	-0.637930835	0.797224553	*	0.728658104	KIJ29346.1/8.4e-58/hypothetical protein M422DRAFT_188608, partial [Sphaerobolus stellatus SS14]	NA	NA	cci:CC1G_03563/6.9e-32/hypothetical protein; K22060 (-)-alpha-cuprenene synthase [EC:4.2.3.95]	NA	Unigene778_All/8.1e-18/Trichodiene synthase (TRI5)	biological_process:GO:0016106//sesquiterpenoid biosynthetic process;molecular_function:GO:0045482//trichodiene synthase activity;
CL12296.Contig3_All	1373	0.29577535	95.45004678	8.33410027	8.84E-10	Up	2.29E-10	NA	NA	NA	NA	NA	NA	NA
CL512.Contig2_All	2822	619.7447276	2493.171621	2.008236198	6.38E-07	Up	2.05E-07	PBK67835.1/2.6e-187/oxalate decarboxylase [Armillaria solidipes]	NA	sp|D4AKL6|OXDD_ARTBC/1.6e-80/Probable oxalate decarboxylase ARB_04859 OS=Arthroderma benhamiae (strain ATCC MYA-4681 / CBS 112371) GN=ARB_04859 PE=1 SV=1	gtr:GLOTRDRAFT_129186/4.0e-91/Bicupin, oxalate decarboxylase/oxidase; K01569 oxalate decarboxylase [EC:4.1.1.2]	Hs13236499/5.0e-50/[H] KOG2743 Cobalamin synthesis protein	CL512.Contig2_All/4.5e-43/Cupin	NA
CL1803.Contig28_All	2583	157.0737744	287.2899973	0.87106544	1.97E-06	*	6.63E-07	PBK63062.1/3.4e-133/cytosine-purine permease [Armillaria solidipes]	NA	sp|P40039|FCY21_YEAST/4.4e-61/Purine-cytosine permease FCY21 OS=Saccharomyces cerevisiae (strain ATCC 204508 / S288c) GN=FCY21 PE=1 SV=2	mrr:Moror_13956/1.1e-103/proteasomal ubiquitin receptor adrm1-like; K06691 26S proteasome regulatory subunit N13	At2g26590/4.7e-26/[R] KOG3037 Cell membrane glycoprotein	CL1803.Contig28_All/7.5e-29/Permease for cytosine/purines, uracil, thiamine, allantoin	NA
CL13508.Contig2_All	2337	27.2369918	21.38725803	-0.348815841	0.491466088	*	0.387786992	PBK80619.1/8.9e-16/hypothetical protein ARMGADRAFT_1068875 [Armillaria gallica]	NA	NA	NA	NA	CL13508.Contig2_All/9.8e-05/F-box-like	NA
Unigene16459_All	923	0.223175894	11.28734588	5.660381272	0.000461157	Up	0.000193147	ADX07310.1/5.6e-22/putative beta-glucosidase [Flammulina velutipes]	NA	NA	NA	NA	Unigene16459_All/0.031/Dimerisation domain	NA
Unigene180_All	1336	21.7106801	67.33284772	1.632905562	0.006527317	Up	0.003144251	KIY70791.1/1.2e-62/hypothetical protein CYLTODRAFT_419465, partial [Cylindrobasidium torrendii FP15055 ss-10]	NA	NA	NA	NA	Unigene180_All/0.022/Myb-like DNA-binding domain	NA
Unigene14597_All	557	11.03704333	9.998608996	-0.142554439	0.935685285	*	0.905314299	PBK90209.1/2.7e-43/EXS-domain-containing protein [Armillaria gallica]	NA	sp|P40528|SYG1_YEAST/1.0e-15/Protein SYG1 OS=Saccharomyces cerevisiae (strain ATCC 204508 / S288c) GN=SYG1 PE=1 SV=1	npa:UCRNP2_3495/2.2e-17/putative histone acetylase complex subunit paf400 protein; K08874 transformation/transcription domain-associated protein	At4g25350/3.8e-18/[U] KOG1162 Predicted small molecule transporter	Unigene14597_All/1e-22/EXS family	NA
CL15615.Contig1_All	2353	637.0649418	783.482865	0.298461276	7.26E-05	*	2.81E-05	KIY72114.1/1.3e-195/MFS general substrate transporter [Cylindrobasidium torrendii FP15055 ss-10]	NA	sp|O13714|YDZ7_SCHPO/7.1e-26/Uncharacterized membrane protein C14C4.07 OS=Schizosaccharomyces pombe (strain 972 / ATCC 24843) GN=SPAC14C4.07 PE=1 SV=1	afv:AFLA_061480/7.6e-27/tetracycline-efflux transporter, putative; K01772 protoporphyrin/coproporphyrin ferrochelatase [EC:4.99.1.1 4.99.1.9]	SPAC14C4.07/1.6e-25/[R] KOG2816 Predicted transporter ADD1 (major facilitator superfamily)	CL15615.Contig1_All/5e-27/Major Facilitator Superfamily	biological_process:GO:0055085//transmembrane transport;cellular_component:GO:0016021//integral component of membrane;
CL9465.Contig7_All	1528	0.28550963	48.7983672	7.417149659	2.86E-07	Up	8.96E-08	KIK60910.1/8.1e-42/hypothetical protein GYMLUDRAFT_73702 [Gymnopus luxurians FD-317 M1]	NA	sp|D4AYS6|A1345_ARTBC/1.9e-19/Probable extracellular serine carboxypeptidase OS=Arthroderma benhamiae (strain ATCC MYA-4681 / CBS 112371) GN=ARB_01345 PE=1 SV=1	NA	7295307/8.9e-17/[OR] KOG2182 Hydrolytic enzymes of the alpha/beta hydrolase fold	CL9465.Contig7_All/2.7e-29/Serine carboxypeptidase S28	molecular_function:GO:0008236//serine-type peptidase activity;
Unigene1876_All	367	0.73837212	1.205569668	0.70729504	0.752613948	*	0.675021133	ORZ41287.1/2.9e-38/translation protein SH3-like domain-containing protein, partial [Catenaria anguillulae PL171]	NA	sp|P78946|RL26_SCHPO/7.1e-34/60S ribosomal protein L26 OS=Schizosaccharomyces pombe (strain 972 / ATCC 24843) GN=rpl26 PE=3 SV=1	cci:CC1G_01175/8.2e-37/60S ribosomal protein L26; K02898 large subunit ribosomal protein L26e	7293850/1.2e-52/[J] KOG3401 60S ribosomal protein L26	Unigene1876_All/7.7e-42/Ribosomal proteins L26 eukaryotic, L24P archaeal	NA
CL2972.Contig1_All	260	0.72428404	0.912255702	0.332882678	0.89798408	*	0.856310221	NA	NA	NA	NA	NA	NA	NA
CL18139.Contig1_All	1778	5.77985115	315.830913	5.771976237	3.09E-55	Up	2.07E-56	PBK67877.1/6.0e-105/RTA1-domain-containing protein [Armillaria solidipes]	NA	sp|O74978|YQL5_SCHPO/1.8e-37/Uncharacterized RNA-binding protein C1827.05c OS=Schizosaccharomyces pombe (strain 972 / ATCC 24843) GN=SPCC1827.05c PE=4 SV=1	mrr:Moror_4695/6.7e-84/ribosomal biogenesis protein gar2; K14838 nucleolar protein 15	SPCC1827.05c/4.0e-37/[R] KOG4208 Nucleolar RNA-binding protein NIFK	CL18139.Contig1_All/8.9e-62/RTA1 like protein	NA
CL2421.Contig4_All	919	0.343834584	315.0580809	9.839687434	7.99E-15	Up	1.50E-15	PBL01219.1/2.0e-96/MFS general substrate transporter [Armillaria gallica]	NA	sp|W7N2B4|FUB11_GIBM7/4.7e-42/Efflux pump FUB11 OS=Gibberella moniliformis (strain M3125 / FGSC 7600) GN=FUB11 PE=1 SV=2	plj:VFPFJ_03766/7.0e-45/multidrug resistance protein; K08157 MFS transporter, DHA1 family, multidrug resistance protein	SPCC569.05c/1.4e-36/[R] KOG0255 Synaptic vesicle transporter SVOP and related transporters (major facilitator superfamily)	NA	NA
CL3329.Contig10_All	1789	40.34623708	36.75605376	-0.134452243	0.935606455	*	0.905174363	NA	NA	NA	NA	NA	CL3329.Contig10_All/0.028/Aminoglycoside/hydroxyurea antibiotic resistance kinase	NA
Unigene3449_All	2116	1.302691927	1.31388054	0.012338168	0.998582944	*	0.991853961	KGQ13905.1/2.8e-194/NADH-quinone oxidoreductase subunit L [Beauveria bassiana D1-5]	NA	sp|Q85T01|NU5M_CRYNH/2.5e-54/NADH-ubiquinone oxidoreductase chain 5 OS=Cryptococcus neoformans var. grubii serotype A (strain H99 / ATCC 208821 / CBS 10515 / FGSC 9487) GN=ND5 PE=3 SV=1	uma:UsmafMp14/2.7e-47/nad5; NADH:ubiquinone oxidoreductase subunit 5; K03883 NADH-ubiquinone oxidoreductase chain 5 [EC:1.6.5.3]	AtMi005/1.7e-50/[C] KOG4668 NADH dehydrogenase subunits 2, 5, and related proteins	Unigene3449_All/3.2e-69/Proton-conducting membrane transporter	biological_process:GO:0042773//ATP synthesis coupled electron transport;cellular_component:GO:0005743//mitochondrial inner membrane;GO:0016021//integral component of membrane;GO:0070469//respiratory chain;molecular_function:GO:0008137//NADH dehydrogenase (ubiquinone) activity;
Unigene2856_All	2315	5.752213437	94.27511516	4.034687894	3.54E-10	Up	8.93E-11	AHD24910.1/7.6e-278/putative laccase 10 [Flammulina velutipes]	KF557733.1/0.0/KF557733.1 Flammulina velutipes strain W23 putative laccase 10 (lac10) gene, complete cds	sp|Q12739|LAC2_PLEOS/1.8e-194/Laccase-2 OS=Pleurotus ostreatus GN=POX2 PE=1 SV=1	cci:CC1G_02449/8.4e-196/laccase 3; K19791 iron transport multicopper oxidase	YFL041w/2.4e-58/[Q] KOG1263 Multicopper oxidases	Unigene2856_All/8.9e-43/Multicopper oxidase	NA
CL17473.Contig3_All	5649	1438.662437	1566.591263	0.122900695	0.005858956	*	0.002799838	KIY65927.1/0.0e+00/hypothetical protein CYLTODRAFT_437664 [Cylindrobasidium torrendii FP15055 ss-10]	NA	sp|Q9P6N4|PEP5_SCHPO/5.3e-51/E3 ubiquitin-protein ligase pep5 OS=Schizosaccharomyces pombe (strain 972 / ATCC 24843) GN=vps11 PE=3 SV=1	gtr:GLOTRDRAFT_114433/0.0e+00/hypothetical protein; K20179 vacuolar protein sorting-associated protein 11	Hs17978477/9.9e-106/[U] KOG2114 Vacuolar assembly/sorting protein PEP5/VPS11	CL17473.Contig3_All/3.1e-21/Region in Clathrin and VPS	NA
Unigene1326_All	343	0.481197881	3.141317111	2.706667395	0.084192399	*	0.049220289	NA	NA	NA	NA	NA	NA	NA
Unigene9420_All	490	2.992048297	2.482292835	-0.269460143	0.918952026	*	0.883621346	NA	NA	NA	NA	NA	Unigene9420_All/0.00016/Predicted 3'-5' exonuclease related to the exonuclease domain of PolB	NA
CL16542.Contig3_All	1697	27.26848088	12.57094329	-1.11714142	0.385648374	*	0.283968135	KIY69901.1/5.7e-89/alpha/beta-hydrolase [Cylindrobasidium torrendii FP15055 ss-10]	NA	NA	cci:CC1G_15525/1.0e-09/zuotin; K01640 hydroxymethylglutaryl-CoA lyase [EC:4.1.3.4]	NA	CL16542.Contig3_All/3.5e-10/Alpha/beta hydrolase family	NA
CL15894.Contig1_All	1284	1717.939587	1751.221562	0.027682319	0.592629634	*	0.500966752	PBK77264.1/6.3e-157/CBS-domain-containing protein [Armillaria solidipes]	NA	sp|Q10343|AAKG_SCHPO/8.0e-72/5'-AMP-activated protein kinase subunit gamma OS=Schizosaccharomyces pombe (strain 972 / ATCC 24843) GN=cbs2 PE=1 SV=2	cput:CONPUDRAFT_141115/1.5e-141/CBS-domain-containing protein; K07200 5'-AMP-activated protein kinase, regulatory gamma subunit	YGL115w/9.0e-71/[C] KOG1764 5'-AMP-activated protein kinase, gamma subunit	CL15894.Contig1_All/2.1e-21/CBS domain	NA
CL7832.Contig1_All	440	16.40632266	7.045233998	-1.219532378	0.114843296	*	0.069361318	NA	NA	NA	NA	NA	NA	NA
Unigene15748_All	2002	0.296552277	87.65806059	8.2074565	2.24E-09	Up	5.98E-10	XP_007768512.1/1.3e-92/hypothetical protein CONPUDRAFT_165310 [Coniophora puteana RWD-64-598 SS2] >EIW81088.1 hypothetical protein CONPUDRAFT_165310 [Coniophora puteana RWD-64-598 SS2]	NA	NA	lbc:LACBIDRAFT_295403/6.9e-21/hypothetical protein; K00921 1-phosphatidylinositol-3-phosphate 5-kinase [EC:2.7.1.150]	NA	Unigene15748_All/3.3e-05/Protein kinase domain	NA
CL5711.Contig9_All	2465	201.4864504	117.4132662	-0.7790874	1.72E-07	*	5.31E-08	KYQ35697.1/6.2e-60/hypothetical protein Hypma_10430 [Hypsizygus marmoreus]	NA	NA	adl:AURDEDRAFT_112755/6.3e-16/kinase-like protein; K07359 calcium/calmodulin-dependent protein kinase kinase 2 [EC:2.7.11.17]	NA	CL5711.Contig9_All/5.4e-05/Protein kinase domain	NA
CL11838.Contig2_All	626	0.400060474	1117.060074	11.44720106	5.97E-22	Up	8.26E-23	PBK59775.1/5.2e-64/histone-fold-containing protein [Armillaria solidipes] >PBK94982.1 histone-fold-containing protein [Armillaria gallica]	XM_007314016.1/0.0/XM_007314016.1 Serpula lacrymans var. lacrymans S7.9 hypothetical protein (SERLADRAFT_458132), mRNA	sp|P78567|H2B_AGABI/1.7e-59/Histone H2B OS=Agaricus bisporus GN=htbA PE=2 SV=3	mrr:Moror_10804/5.4e-65/histone h2b; K11252 histone H2B	YDR224c/7.3e-42/[B] KOG1744 Histone H2B	CL11838.Contig2_All/7e-23/Core histone H2A/H2B/H3/H4	cellular_component:GO:0005634//nucleus;GO:0000786//nucleosome;molecular_function:GO:0003677//DNA binding;GO:0046982//protein heterodimerization activity;
CL512.Contig5_All	3245	16.5772787	105.8996841	2.675419185	7.39E-12	Up	1.66E-12	PBK67835.1/1.9e-165/oxalate decarboxylase [Armillaria solidipes]	NA	sp|D4AKL6|OXDD_ARTBC/2.2e-65/Probable oxalate decarboxylase ARB_04859 OS=Arthroderma benhamiae (strain ATCC MYA-4681 / CBS 112371) GN=ARB_04859 PE=1 SV=1	gtr:GLOTRDRAFT_129186/4.5e-78/Bicupin, oxalate decarboxylase/oxidase; K01569 oxalate decarboxylase [EC:4.1.1.2]	Hs13236499/3.7e-65/[H] KOG2743 Cobalamin synthesis protein	CL512.Contig5_All/1.1e-36/Cupin	NA
Unigene1798_All	1573	12.92246894	149.8019365	3.535102634	9.46E-35	Up	9.36E-36	KIY65383.1/5.8e-19/hypothetical protein CYLTODRAFT_66007 [Cylindrobasidium torrendii FP15055 ss-10]	NA	NA	NA	NA	Unigene1798_All/0.0032/F-box-like	NA
CL398.Contig1_All	729	9987.843495	3799.87702	-1.394220487	0	Down	0	KIY66779.1/8.5e-50/hypothetical protein CYLTODRAFT_491191 [Cylindrobasidium torrendii FP15055 ss-10]	NA	NA	NA	NA	NA	NA
Unigene6585_All	426	0.335765759	0.32910391	-0.02891195	0.997857225	*	0.987459465	NA	NA	NA	NA	NA	Unigene6585_All/7.8e-41/Domain of unknown function (DUF892)	NA
CL7945.Contig12_All	2687	3.776660206	11.39522261	1.593246216	0.062239381	*	0.035386675	KIY64080.1/3.9e-156/general substrate transporter [Cylindrobasidium torrendii FP15055 ss-10]	NA	sp|P39932|STL1_YEAST/2.9e-63/Sugar transporter STL1 OS=Saccharomyces cerevisiae (strain ATCC 204508 / S288c) GN=STL1 PE=1 SV=2	pic:PICST_66414/7.6e-39/SUT1; hexose transporter; K08139 MFS transporter, SP family, sugar:H+ symporter	YDR536w/6.5e-63/[R] KOG0254 Predicted transporter (major facilitator superfamily)	CL7945.Contig12_All/8.9e-68/Sugar (and other) transporter	NA
Unigene127_All	2899	23.99693433	26.53624225	0.145113978	0.951244167	*	0.925864828	PBK69315.1/1.1e-31/hypothetical protein ARMSODRAFT_956867 [Armillaria solidipes]	NA	NA	NA	NA	NA	NA
CL9596.Contig3_All	775	6.132497993	10.59735574	0.789157565	0.571467085	*	0.46456734	PBK89626.1/6.8e-21/hypothetical protein ARMGADRAFT_327980 [Armillaria gallica]	NA	NA	NA	NA	NA	NA
CL15199.Contig2_All	2168	0.288764611	79.21768944	8.099784864	4.02E-09	Up	1.09E-09	PBK94959.1/5.3e-156/hypothetical protein ARMGADRAFT_1078825 [Armillaria gallica]	NA	sp|O94384|ELY5_SCHPO/4.4e-22/Uncharacterized protein ely5 OS=Schizosaccharomyces pombe (strain 972 / ATCC 24843) GN=ely5 PE=4 SV=2	NA	NA	CL15199.Contig2_All/5.2e-44/Nuclear pore complex assembly	NA
CL5875.Contig3_All	4166	2564.593144	1752.90537	-0.548981855	3.69E-41	*	3.17E-42	KIY73668.1/2.1e-273/ribonuclease III [Cylindrobasidium torrendii FP15055 ss-10]	NA	sp|Q1DKI1|DCL1_COCIM/1.1e-66/Dicer-like protein 1 OS=Coccidioides immitis (strain RS) GN=DCL1 PE=3 SV=3	mrr:Moror_17525/6.4e-194/rnase3 domain protein; K11592 endoribonuclease Dicer [EC:3.1.26.-]	At1g01040/3.0e-35/[A] KOG0701 dsRNA-specific nuclease Dicer and related ribonucleases	CL5875.Contig3_All/8.6e-40/Ribonuclease III domain	biological_process:GO:0006396//RNA processing;molecular_function:GO:0003723//RNA binding;GO:0004525//ribonuclease III activity;
CL776.Contig1_All	372	0.215520689	6.673183812	4.95247697	0.004115836	Up	0.001926144	NA	NA	NA	NA	NA	NA	NA
CL7827.Contig2_All	658	5.677727453	7.85718049	0.468698104	0.635126962	*	0.545851625	PBK80618.1/3.6e-07/hypothetical protein ARMGADRAFT_1171762 [Armillaria gallica]	NA	NA	NA	NA	CL7827.Contig2_All/0.13/Ubiquinol cytochrome reductase transmembrane region	NA
CL3424.Contig4_All	939	19.57428435	19.05809715	-0.038555482	0.947431113	*	0.920890922	NA	NA	NA	NA	NA	CL3424.Contig4_All/0.0089/CD99 antigen like protein 2	NA
CL1061.Contig25_All	2743	27.12956893	29.97940823	0.144105781	0.935963431	*	0.905641055	XP_001833161.2/6.3e-61/diadenosine 5',5'''-P1,P4-tetraphosphate asymmetrical hydrolase [Coprinopsis cinerea okayama7#130] >EAU88850.2 diadenosine 5',5'''-P1,P4-tetraphosphate asymmetrical hydrolase [Coprinopsis cinerea okayama7#130]	NA	sp|P49776|APH1_SCHPO/2.2e-34/Bis(5'-nucleosyl)-tetraphosphatase [asymmetrical] OS=Schizosaccharomyces pombe (strain 972 / ATCC 24843) GN=aph1 PE=1 SV=2	cci:CC1G_01223/3.8e-62/diadenosine 5',5'''-P1,P4-tetraphosphate asymmetrical hydrolase; K01522 bis(5'-adenosyl)-triphosphatase [EC:3.6.1.29]	SPCC4G3.02/4.9e-34/[FR] KOG3379 Diadenosine polyphosphate hydrolase and related proteins of the histidine triad (HIT) family	CL1061.Contig25_All/1.2e-24/HIT domain	molecular_function:GO:0016787//hydrolase activity;
CL15036.Contig2_All	2229	0.746020673	3103.166767	12.022238	7.58E-40	Up	6.68E-41	KIY66617.1/9.7e-145/hypothetical protein CYLTODRAFT_354709, partial [Cylindrobasidium torrendii FP15055 ss-10]	NA	sp|Q01371|WC1_NEUCR/2.7e-59/White collar 1 protein OS=Neurospora crassa (strain ATCC 24698 / 74-OR23-1A / CBS 708.71 / DSM 1257 / FGSC 987) GN=wc-1 PE=1 SV=2	aor:AOR_1_82084/8.2e-55/AO090020000046; GATA transcription factor LreA; K14858 pre-rRNA-processing protein SRD1	At3g45780/9.0e-18/[T] LSE3802 A Protein kinase with redox-sensing domain (nonphototropic hypocotyl)	CL15036.Contig2_All/3.1e-23/PAS domain	biological_process:GO:0006355//regulation of transcription, DNA-templated;
Unigene26774_All	235	0.149996998	1.500939639	3.32286043	0.09839812	*	0.058442506	NA	NA	NA	NA	NA	NA	NA
Unigene6806_All	650	0.288833979	80.62330471	8.124812637	3.39E-09	Up	9.12E-10	NA	NA	NA	NA	NA	Unigene6806_All/0.04/Protein of unknown function (DUF2996)	NA
CL8016.Contig5_All	1284	29.71633946	18.46793967	-0.686233487	0.329860833	*	0.233626795	NA	NA	NA	NA	NA	NA	NA
CL5104.Contig8_All	2069	0.265554647	15.17314627	5.836367684	0.000335042	Up	0.000138495	PBK95625.1/2.1e-157/hypothetical protein ARMGADRAFT_1062186 [Armillaria gallica]	NA	NA	NA	NA	CL5104.Contig8_All/2.2e-08/BRCT domain, a BRCA1 C-terminus domain	NA
CL9807.Contig1_All	756	1384.425266	3239.308428	1.226398663	3.36E-206	Up	5.83E-208	OSX59262.1/7.7e-86/hypothetical protein POSPLADRAFT_1183949 [Postia placenta MAD-698-R-SB12]	NA	sp|O14224|GDIR_SCHPO/3.1e-31/Rho GDP-dissociation inhibitor OS=Schizosaccharomyces pombe (strain 972 / ATCC 24843) GN=SPAC6F12.06 PE=1 SV=1	gtr:GLOTRDRAFT_103369/2.2e-84/E set domain-containing protein; K12462 Rho GDP-dissociation inhibitor	SPAC6F12.06/7.0e-31/[T] KOG3205 Rho GDP-dissociation inhibitor	CL9807.Contig1_All/1.6e-53/RHO protein GDP dissociation inhibitor	cellular_component:GO:0005737//cytoplasm;molecular_function:GO:0005094//Rho GDP-dissociation inhibitor activity;
Unigene20064_All	242	0.745952728	0.219390026	-1.765586268	0.434686025	*	0.330912341	KIK55461.1/5.5e-14/hypothetical protein GYMLUDRAFT_47862 [Gymnopus luxurians FD-317 M1]	NA	NA	NA	NA	NA	biological_process:GO:0055085//transmembrane transport;cellular_component:GO:0016021//integral component of membrane;
Unigene6994_All	316	3.800845335	0.212961946	-4.157652757	0.026360812	Down	0.013958608	NA	NA	NA	NA	NA	NA	NA
CL5580.Contig2_All	1199	212.2396403	132.0877513	-0.684197445	6.90E-05	*	2.67E-05	KYQ38870.1/9.2e-126/ATP-dependent (S)-NAD(P)H-hydrate dehydratase [Hypsizygus marmoreus]	NA	sp|A8N8Z0|NNRD_COPC7/1.8e-118/ATP-dependent (S)-NAD(P)H-hydrate dehydratase OS=Coprinopsis cinerea (strain Okayama-7 / 130 / ATCC MYA-4618 / FGSC 9003) GN=CC1G_00865 PE=3 SV=2	cci:CC1G_00865/2.4e-117/YjeF domain-containing protein; K17757 ATP-dependent NAD(P)H-hydrate dehydratase [EC:4.2.1.93]	SPCC61.03/3.8e-47/[G] KOG3974 Predicted sugar kinase	CL5580.Contig2_All/6.5e-25/Carbohydrate kinase	biological_process:GO:0046496//nicotinamide nucleotide metabolic process;cellular_component:GO:0005737//cytoplasm;molecular_function:GO:0005524//ATP binding;GO:0047453//ATP-dependent NAD(P)H-hydrate dehydratase activity;GO:0052855//ADP-dependent NAD(P)H-hydrate dehydratase activity;
CL8331.Contig5_All	1662	8.565399859	13.94905877	0.703575275	0.475503645	*	0.367324328	KDR66170.1/2.8e-16/hypothetical protein GALMADRAFT_259632 [Galerina marginata CBS 339.88]	NA	NA	NA	NA	CL8331.Contig5_All/0.014/Domain of unknown function (DUF4293)	NA
CL10079.Contig1_All	691	7.178901348	4.994302774	-0.523479787	0.572862665	*	0.465974733	PBK99373.1/3.9e-28/hypothetical protein ARMGADRAFT_1161051 [Armillaria gallica]	NA	NA	scm:SCHCODRAFT_232083/5.0e-11/hypothetical protein; K14334 carboxy-cis,cis-muconate cyclase [EC:5.5.1.5]	NA	NA	NA
CL9369.Contig2_All	898	3.454407723	5.930561152	0.779730246	0.670335383	*	0.583318136	KIY74005.1/3.6e-90/hypothetical protein CYLTODRAFT_386164 [Cylindrobasidium torrendii FP15055 ss-10]	NA	NA	shs:STEHIDRAFT_141845/8.8e-08/galactose mutarotase-like protein; K18195 rhamnogalacturonan endolyase [EC:4.2.2.23]	NA	NA	NA
CL18485.Contig2_All	1686	7.363142975	67.46024612	3.195643961	3.51E-05	Up	1.32E-05	KNZ76081.1/1.3e-32/Repressor ROX1 [Termitomyces sp. J132]	NA	sp|P25042|ROX1_YEAST/2.7e-11/Repressor ROX1 OS=Saccharomyces cerevisiae (strain ATCC 204508 / S288c) GN=ROX1 PE=1 SV=1	abp:AGABI1DRAFT123396/3.9e-33/AGABI1DRAFT_123396; hypothetical protein; K09274 HMG box factor, other	YPR065w/6.2e-11/[K] KOG0527 HMG-box transcription factor	CL18485.Contig2_All/3.7e-14/HMG (high mobility group) box	cellular_component:GO:0005634//nucleus;molecular_function:GO:0003677//DNA binding;
Unigene16183_All	345	9.659948174	3.102427824	-1.638617802	0.070950515	*	0.040770756	NA	NA	NA	NA	NA	NA	NA
CL5344.Contig4_All	356	0.484770487	1.483342681	1.613478153	0.443375331	*	0.338814501	PBK92602.1/1.5e-20/mitochondrial protein [Armillaria gallica]	NA	sp|Q10478|SAM50_SCHPO/3.6e-06/SAM50-like protein SPAC17C9.06 OS=Schizosaccharomyces pombe (strain 972 / ATCC 24843) GN=SPAC17C9.06 PE=3 SV=1	mrr:Moror_1456/8.8e-20/outer membrane protein; K07277 outer membrane protein insertion porin family	SPAC17C9.06/8.1e-06/[R] KOG2602 Predicted cell surface protein homologous to bacterial outer membrane proteins	NA	cellular_component:GO:0019867//outer membrane;GO:0005739//mitochondrion;
CL2782.Contig1_All	1470	398.5799795	355.6838942	-0.164273597	0.381430817	*	0.280395385	XP_007584437.1/4.5e-183/putative nucleoside-diphosphate-sugar epimerase protein [Neofusicoccum parvum UCRNP2] >EOD48094.1 putative nucleoside-diphosphate-sugar epimerase protein [Neofusicoccum parvum UCRNP2]	NA	sp|C5FS55|CARP_ARTOC/5.1e-22/Vacuolar protease A OS=Arthroderma otae (strain ATCC MYA-4605 / CBS 113480) GN=PEP2 PE=3 SV=1	hir:HETIRDRAFT_63493/9.2e-71/aspartic peptidase; K01381 saccharopepsin [EC:3.4.23.25]	YPL154c/1.7e-17/[O] KOG1339 Aspartyl protease	CL2782.Contig1_All/3.1e-37/Eukaryotic aspartyl protease	molecular_function:GO:0004190//aspartic-type endopeptidase activity;
CL17980.Contig3_All	769	16.11756353	28.16937986	0.805494134	0.084188331	*	0.049206453	PBK76678.1/1.3e-45/hypothetical protein ARMSODRAFT_238649 [Armillaria solidipes]	NA	NA	NA	NA	NA	NA
Unigene11031_All	2011	4904.745408	3496.421401	-0.488299178	1.16E-20	*	1.68E-21	PBK63705.1/2.3e-238/ADP/ATP carrier receptor [Armillaria solidipes]	CP022855.1/0.0/CP022855.1 Parastagonospora nodorum isolate Sn79-1087 chromosome 3, complete sequence	sp|P23231|TOM70_NEUCR/2.0e-122/Mitochondrial import receptor subunit tom70 OS=Neurospora crassa (strain ATCC 24698 / 74-OR23-1A / CBS 708.71 / DSM 1257 / FGSC 987) GN=tom70 PE=2 SV=3	mrr:Moror_2781/2.5e-220/adp atp carrier receptor; K17768 mitochondrial import receptor subunit TOM70	SPAC6B12.12/5.3e-102/[U] KOG0547 Translocase of outer mitochondrial membrane complex, subunit TOM70/TOM72	Unigene11031_All/4.5e-34/Tetratricopeptide repeat	NA
CL12221.Contig4_All	2108	0.389728474	913.9167372	11.19537768	9.84E-21	Up	1.43E-21	KIY67356.1/3.8e-260/aspartyl-tRNA synthetase [Cylindrobasidium torrendii FP15055 ss-10]	NA	sp|O94242|SYDM_SCHPO/3.3e-115/Aspartate--tRNA ligase, mitochondrial OS=Schizosaccharomyces pombe (strain 972 / ATCC 24843) GN=msd1 PE=3 SV=1	mrr:Moror_17675/4.5e-220/aspartyl-trna synthetase; K01876 aspartyl-tRNA synthetase [EC:6.1.1.12]	SPCC736.06/7.5e-115/[J] KOG2411 Aspartyl-tRNA synthetase, mitochondrial	CL12221.Contig4_All/1.3e-90/tRNA synthetases class II (D, K and N)	NA
CL3677.Contig21_All	3212	17.10111909	41.69032659	1.285621936	0.008515834	Up	0.004168194	PBK65355.1/1.7e-62/cytochrome P450 [Armillaria solidipes]	NA	sp|Q6UEH4|AFLU_ASPPU/1.9e-37/Cytodhrome P450 monooxygenase aflU OS=Aspergillus parasiticus (strain ATCC 56775 / NRRL 5862 / SRRC 143 / SU-1) GN=aflU PE=3 SV=1	pfy:PFICI_13662/2.8e-32/hypothetical protein; K11644 paired amphipathic helix protein Sin3a	CE08839/1.8e-19/[Q] KOG0156 Cytochrome P450 CYP2 subfamily	CL3677.Contig21_All/6.3e-08/Cytochrome P450	NA
CL18481.Contig18_All	1962	346.7198212	273.2591714	-0.343500397	0.462323575	*	0.355527846	PBK67206.1/5.0e-246/hypothetical protein ARMSODRAFT_889184 [Armillaria solidipes]	NA	sp|Q8WZK0|US107_SCHPO/1.2e-26/U1 snRNP-associated protein usp107 OS=Schizosaccharomyces pombe (strain 972 / ATCC 24843) GN=usp107 PE=1 SV=1	NA	SPBC839.10/2.7e-26/[A] KOG2253 U1 snRNP complex, subunit SNU71 and related PWI-motif proteins	CL18481.Contig18_All/2.7e-08/RNA recognition motif. (a.k.a. RRM, RBD, or RNP domain)	NA
CL4582.Contig3_All	3951	234.1219956	0.333312885	-9.456167677	2.15E-13	Down	4.37E-14	PBK78407.1/6.7e-258/hypothetical protein ARMSODRAFT_947314 [Armillaria solidipes]	XM_003035379.1/0.0/XM_003035379.1 Schizophyllum commune H4-8 hypothetical protein, mRNA	sp|P0CO07|HAT1_CRYNB/1.2e-54/Histone acetyltransferase type B catalytic subunit OS=Cryptococcus neoformans var. neoformans serotype D (strain B-3501A) GN=HAT1 PE=3 SV=1	mrr:Moror_8239/7.2e-70/histone acetyltransferase type b catalytic subunit; K11303 histone acetyltransferase 1 [EC:2.3.1.48]	Hs4505291/2.3e-32/[UR] KOG0446 Vacuolar sorting protein VPS1, dynamin, and related proteins	CL4582.Contig3_All/1.9e-33/Dynamin central region	NA
Unigene1606_All	387	0.482747968	0.160813868	-1.585878357	0.482000887	*	0.378269075	NA	NA	NA	NA	NA	NA	NA
CL14907.Contig1_All	1859	1.845304371	24.78471796	3.747520138	4.43E-06	Up	1.54E-06	KIY63734.1/9.6e-223/MFS general substrate transporter [Cylindrobasidium torrendii FP15055 ss-10]	NA	sp|Q9P6J0|YHDC_SCHPO/2.3e-48/Uncharacterized transporter C1683.12 OS=Schizosaccharomyces pombe (strain 972 / ATCC 24843) GN=SPBC1683.12 PE=3 SV=1	ani:AN8745.2/5.4e-60/hypothetical protein; K01078 acid phosphatase [EC:3.1.3.2]	SPBC1683.12/5.3e-48/[G] KOG2533 Permease of the major facilitator superfamily	CL14907.Contig1_All/4e-35/Major Facilitator Superfamily	NA
CL3413.Contig3_All	3506	44.32743565	19.52302408	-1.183023364	0.023350596	Down	0.012246523	KIY66829.1/3.8e-220/DEAD-domain-containing protein [Cylindrobasidium torrendii FP15055 ss-10]	NA	sp|P0CQ78|DBP3_CRYNJ/4.8e-127/ATP-dependent RNA helicase DBP3 OS=Cryptococcus neoformans var. neoformans serotype D (strain JEC21 / ATCC MYA-565) GN=DBP3 PE=3 SV=1	dsq:DICSQDRAFT_149050/6.6e-160/DEAD-domain-containing protein; K14811 ATP-dependent RNA helicase DBP3 [EC:3.6.4.13]	YGL078c/9.8e-112/[A] KOG0331 ATP-dependent RNA helicase	CL3413.Contig3_All/1.2e-47/DEAD/DEAH box helicase	NA
CL18635.Contig1_All	5846	1300.438706	799.6991243	-0.701469189	5.00E-36	*	4.80E-37	KIY71644.1/0.0e+00/P-loop containing nucleoside triphosphate hydrolase protein [Cylindrobasidium torrendii FP15055 ss-10]	XM_007314197.1/0.0/XM_007314197.1 Serpula lacrymans var. lacrymans S7.9 hypothetical protein (SERLADRAFT_413254), mRNA	sp|Q9P7T8|YIW2_SCHPO/2.7e-199/Uncharacterized helicase C694.02 OS=Schizosaccharomyces pombe (strain 972 / ATCC 24843) GN=SPAC694.02 PE=3 SV=1	tvs:TRAVEDRAFT_142884/0.0e+00/P-loop containing nucleoside triphosphate hydrolase protein; K20103 ATP-dependent RNA helicase DDX60 [EC:3.6.4.13]	SPAC694.02/6.1e-199/[R] KOG0949 Predicted helicase, DEAD-box superfamily	CL18635.Contig1_All/3.9e-16/DEAD/DEAH box helicase	molecular_function:GO:0005524//ATP binding;GO:0003676//nucleic acid binding;
CL19109.Contig1_All	1583	369.5636609	223.8075378	-0.723564277	6.57E-07	*	2.12E-07	KIY72642.1/2.8e-82/LmbE-like protein [Cylindrobasidium torrendii FP15055 ss-10]	NA	sp|Q9HDW9|GPI12_SCHPO/3.4e-32/Probable N-acetylglucosaminyl-phosphatidylinositol de-N-acetylase OS=Schizosaccharomyces pombe (strain 972 / ATCC 24843) GN=gpi12 PE=3 SV=1	dsq:DICSQDRAFT_111859/3.1e-64/LmbE-like protein; K03434 N-acetylglucosaminylphosphatidylinositol deacetylase [EC:3.5.1.89]	SPAPB2B4.01c/7.7e-32/[M] KOG3332 N-acetylglucosaminyl phosphatidylinositol de-N-acetylase	CL19109.Contig1_All/1.1e-20/GlcNAc-PI de-N-acetylase	NA
CL3044.Contig3_All	1619	2083.08376	2291.248601	0.13741315	0.002683723	*	0.001227389	PBK67395.1/3.5e-205/hypothetical protein ARMSODRAFT_915123 [Armillaria solidipes]	NA	sp|Q9P3W1|T2EA_SCHPO/2.1e-37/Transcription initiation factor IIE subunit alpha OS=Schizosaccharomyces pombe (strain 972 / ATCC 24843) GN=tfa1 PE=1 SV=3	mrr:Moror_4501/4.4e-175/transcription initiation factor tfiie alpha subunit; K03136 transcription initiation factor TFIIE subunit alpha	YKL028w/3.7e-29/[K] KOG2593 Transcription initiation factor IIE, alpha subunit	CL3044.Contig3_All/1.5e-18/TFIIE alpha subunit	NA
CL18269.Contig1_All	472	4.420229058	0.191225943	-4.530770962	0.010857077	Down	0.005403542	NA	NA	NA	NA	NA	NA	NA
CL5980.Contig7_All	2130	0.549008671	9.455137376	4.10619758	0.037819288	Up	0.020594857	PBK67204.1/2.3e-180/alpha/beta-hydrolase [Armillaria solidipes]	NA	sp|P20261|LIP1_DIURU/2.2e-103/Lipase 1 OS=Diutina rugosa GN=LIP1 PE=1 SV=3	cput:CONPUDRAFT_145475/8.4e-49/alpha beta-hydrolase; K02332 DNA polymerase gamma 1 [EC:2.7.7.7]	Hs7710112/9.7e-46/[T] KOG4389 Acetylcholinesterase/Butyrylcholinesterase	CL5980.Contig7_All/4e-85/Carboxylesterase family	NA
CL3668.Contig1_All	2712	304.2294241	294.1385718	-0.048663708	0.777147169	*	0.705272813	AOC97497.1/6.0e-157/ethylene- and jasmonate-responsive plant defensin [Flammulina velutipes]	NA	NA	NA	NA	CL3668.Contig1_All/0.09/Fingers domain of DNA polymerase lambda	NA
CL2515.Contig14_All	3560	0.654182056	401.5687121	9.261738965	2.77E-21	Up	3.95E-22	PBK91625.1/1.8e-265/gamma-glutamyltranspeptidase [Armillaria gallica]	NA	sp|Q9US04|GGT1_SCHPO/5.9e-125/Glutathione hydrolase proenzyme 1 OS=Schizosaccharomyces pombe (strain 972 / ATCC 24843) GN=ggt1 PE=2 SV=1	dsq:DICSQDRAFT_51184/5.2e-221/gamma-glutamyltranspeptidase; K18592 gamma-glutamyltranspeptidase / glutathione hydrolase / leukotriene-C4 hydrolase [EC:2.3.2.2 3.4.19.13 3.4.19.14]	SPAC664.09/1.3e-124/[E] KOG2410 Gamma-glutamyltransferase	CL2515.Contig14_All/1.5e-165/Gamma-glutamyltranspeptidase	NA
CL7650.Contig2_All	926	49.64499088	46.63460528	-0.090247253	0.855817024	*	0.802686369	XP_003030686.1/4.8e-66/hypothetical protein SCHCODRAFT_77827 [Schizophyllum commune H4-8] >EFI95783.1 hypothetical protein SCHCODRAFT_77827 [Schizophyllum commune H4-8]	NA	NA	NA	NA	CL7650.Contig2_All/4.2e-36/Uncharacterized protein conserved in bacteria (DUF2263)	NA
CL4658.Contig2_All	2580	27.52950687	113.2017759	2.039845919	1.95E-16	Up	3.38E-17	KYQ33449.1/4.9e-23/hypothetical protein Hypma_12748 [Hypsizygus marmoreus]	NA	NA	NA	NA	CL4658.Contig2_All/1.1e-07/MYND finger	NA
Unigene8747_All	5678	8510.247041	7889.791386	-0.109213858	0.003448954	*	0.001599347	KIY70916.1/0.0e+00/glycosyltransferase family 48 protein [Cylindrobasidium torrendii FP15055 ss-10]	XM_007300526.1/0.0/XM_007300526.1 Stereum hirsutum FP-91666 SS1 1-3-beta-glucan synthase (STEHIDRAFT_74453), mRNA	sp|O93927|FKS1_CRYNH/0.0e+00/1,3-beta-glucan synthase component FKS1 OS=Cryptococcus neoformans var. grubii serotype A (strain H99 / ATCC 208821 / CBS 10515 / FGSC 9487) GN=FKS1 PE=3 SV=3	mrr:Moror_6544/0.0e+00/1,3-beta-glucansynthase; K00706 1,3-beta-glucan synthase [EC:2.4.1.34]	YGR032w/0.0e+00/[M] KOG0916 1,3-beta-glucan synthase/callose synthase catalytic subunit	Unigene8747_All/0/1,3-beta-glucan synthase component	NA
CL16917.Contig3_All	1681	0.294725001	73.84782703	7.969042215	1.10E-08	Up	3.09E-09	KIY63209.1/1.9e-36/hypothetical protein CYLTODRAFT_426304 [Cylindrobasidium torrendii FP15055 ss-10]	NA	NA	NA	NA	CL16917.Contig3_All/1.6e-09/F-box-like	NA
CL9593.Contig4_All	2752	876.0265523	727.8455493	-0.267342259	1.25E-05	*	4.52E-06	PBK78375.1/1.1e-193/guanine deaminase [Armillaria solidipes]	NA	sp|O14057|GUAD_SCHPO/5.8e-96/Probable guanine deaminase OS=Schizosaccharomyces pombe (strain 972 / ATCC 24843) GN=SPCC1672.03c PE=3 SV=1	psq:PUNSTDRAFT_126976/1.1e-170/Metallo-dependent hydrolase; K01487 guanine deaminase [EC:3.5.4.3]	SPCC1672.03c/1.3e-95/[FQ] KOG3968 Atrazine chlorohydrolase/guanine deaminase	CL9593.Contig4_All/2.2e-63/Amidohydrolase family	NA
CL317.Contig32_All	6085	0.467966976	15.79671604	5.077074136	0.005361425	Up	0.002545907	PBK96670.1/1.0e-305/hypothetical protein ARMGADRAFT_705345 [Armillaria gallica]	NA	sp|P41734|IAH1_YEAST/1.0e-28/Isoamyl acetate-hydrolyzing esterase OS=Saccharomyces cerevisiae (strain ATCC 204508 / S288c) GN=IAH1 PE=1 SV=1	mrr:Moror_6484/7.5e-18/protein n-terminal glutamine amidohydrolase; K21286 protein N-terminal glutamine amidohydrolase [EC:3.5.1.122]	Hs17435143/5.1e-31/[I] KOG3035 Isoamyl acetate-hydrolyzing esterase	CL317.Contig32_All/1.8e-26/GDSL-like Lipase/Acylhydrolase family	NA
CL1611.Contig2_All	909	11.40035164	11.83787628	0.05433196	0.973843238	*	0.955796424	NA	NA	NA	NA	NA	CL1611.Contig2_All/0.088/Uncharacterised protein family UPF0542	NA
Unigene4134_All	380	1.663197779	5.235303473	1.654313431	0.351961187	*	0.253726278	NA	NA	NA	NA	NA	NA	NA
CL7917.Contig4_All	1654	567.8930028	1631.660923	1.52265024	3.00E-69	Up	1.64E-70	PBK73280.1/2.2e-170/Clavaminate synthase-like protein [Armillaria solidipes]	NA	sp|Q4W946|ENCD_ASPFU/3.1e-20/2-oxoglutarate-Fe(II) type oxidoreductase OS=Neosartorya fumigata (strain ATCC MYA-4609 / Af293 / CBS 101355 / FGSC A1100) GN=encD PE=1 SV=2	pic:PICST_51972/1.2e-10/GBD1; flavonol synthase; K04125 gibberellin 2-oxidase [EC:1.14.11.13]	At3g49620/1.5e-30/[QR] KOG0143 Iron/ascorbate family oxidoreductases	CL7917.Contig4_All/1.5e-30/non-haem dioxygenase in morphine synthesis N-terminal	NA
CL17424.Contig2_All	2158	157.7294851	144.432187	-0.12706009	0.503072577	*	0.398822547	KIY62509.1/3.8e-53/hypothetical protein CYLTODRAFT_426858 [Cylindrobasidium torrendii FP15055 ss-10]	NA	NA	shs:STEHIDRAFT_27362/2.2e-44/hypothetical protein; K14527 ribonuclease P/MRP protein subunit RPP20 [EC:3.1.26.5]	NA	CL17424.Contig2_All/1.2e-06/Rpp20 subunit of nuclear RNase MRP and P	biological_process:GO:0008033//tRNA processing;cellular_component:GO:0005634//nucleus;molecular_function:GO:0004526//ribonuclease P activity;GO:0003676//nucleic acid binding;
Unigene26516_All	1106	0.99121867	810.0963747	9.674674475	2.35E-33	Up	2.40E-34	KIP01763.1/2.6e-58/hypothetical protein PHLGIDRAFT_20611 [Phlebiopsis gigantea 11061_1 CR5-6]	NA	sp|Q9UTI5|VPS29_SCHPO/8.5e-30/Vacuolar protein sorting-associated protein 29 OS=Schizosaccharomyces pombe (strain 972 / ATCC 24843) GN=vps29 PE=3 SV=1	adl:AURDEDRAFT_113896/1.0e-58/Metallo-dependent phosphatase; K18467 vacuolar protein sorting-associated protein 29	Hs7706441/3.7e-41/[U] KOG3325 Membrane coat complex Retromer, subunit VPS29/PEP11	Unigene26516_All/5.9e-16/Calcineurin-like phosphoesterase superfamily domain	NA
CL5866.Contig1_All	1517	64.79692491	70.26115029	0.116801848	0.798749708	*	0.730428317	XP_007362173.1/1.2e-58/hypothetical protein DICSQDRAFT_152704 [Dichomitus squalens LYAD-421 SS1] >EJF65537.1 hypothetical protein DICSQDRAFT_152704 [Dichomitus squalens LYAD-421 SS1]	NA	NA	NA	Hs13027624_2/3.0e-09/[R] KOG3824 Huntingtin interacting protein HYPE	CL5866.Contig1_All/1.3e-13/Fic/DOC family	NA
CL1718.Contig3_All	2265	139.2446179	394.7415237	1.503286722	2.73E-10	Up	6.80E-11	KYQ43309.1/1.9e-212/Uncharacterized protein UNK4.17 [Hypsizygus marmoreus]	NA	sp|O14082|YEAH_SCHPO/4.1e-95/Uncharacterized protein UNK4.17 OS=Schizosaccharomyces pombe (strain 972 / ATCC 24843) GN=SPAC2E11.17 PE=4 SV=2	mrr:Moror_8948/2.1e-82/hypothetical protein; K10863 aprataxin [EC:3.1.11.7 3.1.11.8 3.1.12.2]	At5g01310_3/1.0e-13/[R] KOG0562 Predicted hydrolase (HIT family)	CL1718.Contig3_All/3.1e-73/Putative oxidoreductase C terminal	molecular_function:GO:0016491//oxidoreductase activity;
CL5044.Contig14_All	1361	0.099727335	0.233567494	1.227778598	0.587890295	*	0.487753999	PBK78924.1/3.8e-67/oxidoreductase [Armillaria solidipes]	NA	sp|Q2UPA7|ACLE_ASPOR/1.0e-16/Dehydrogenase aclE OS=Aspergillus oryzae (strain ATCC 42149 / RIB 40) GN=aclE PE=3 SV=1	NA	NA	CL5044.Contig14_All/4.2e-07/Oxidoreductase family, NAD-binding Rossmann fold	NA
CL2806.Contig3_All	1378	7.869878085	5.111899247	-0.622481885	0.802767102	*	0.735176395	KIY67311.1/2.1e-97/NAD(P)-binding protein [Cylindrobasidium torrendii FP15055 ss-10]	NA	sp|A3LZU7|RM1DH_PICST/1.0e-32/L-rhamnose-1-dehydrogenase OS=Scheffersomyces stipitis (strain ATCC 58785 / CBS 6054 / NBRC 10063 / NRRL Y-11545) GN=DHG2 PE=1 SV=2	dha:DEHA2E01100g/1.6e-32/DEHA2E01100p; K18337 L-rhamnose 1-dehydrogenase [EC:1.1.1.378 1.1.1.377 1.1.1.173]	Hs10337605/1.3e-27/[R] KOG0725 Reductases with broad range of substrate specificities	CL2806.Contig3_All/4.9e-53/Enoyl-(Acyl carrier protein) reductase	NA
CL6329.Contig2_All	2687	139.3242058	80.40026795	-0.793173715	0.00292618	*	0.001344847	NA	NA	NA	NA	NA	NA	NA
CL13575.Contig3_All	1403	51.3486714	24.41942487	-1.072297726	0.000614943	Down	0.0002611	NA	NA	NA	NA	NA	CL13575.Contig3_All/0.85/Coiled-coil domain containing protein (DUF2052)	NA
CL3604.Contig10_All	728	2.762380389	1.744007827	-0.663505482	0.788397429	*	0.718332759	NA	NA	NA	NA	NA	NA	NA
CL3586.Contig26_All	2768	21.72686508	178.3315347	3.037009909	0.158235066	*	0.099362161	KIY69832.1/3.0e-63/putative RPS17B-ribosomal protein S17.e.B, partial [Cylindrobasidium torrendii FP15055 ss-10]	XM_008033722.1/0.0/XM_008033722.1 Trametes versicolor FP-101664 SS1 40S ribosomal protein S17 mRNA	sp|O42984|RS17A_SCHPO/7.8e-48/40S ribosomal protein S17-A OS=Schizosaccharomyces pombe (strain 972 / ATCC 24843) GN=rps1701 PE=3 SV=1	mrr:Moror_15944/8.0e-60/40s ribosomal protein s17; K02962 small subunit ribosomal protein S17e	SPBC839.05c/1.8e-47/[J] KOG0187 40S ribosomal protein S17	CL3586.Contig26_All/3.1e-05/CFEM domain	NA
CL11406.Contig5_All	722	0.430699918	1.537557609	1.835885512	0.312317487	*	0.218785884	PBK91407.1/4.5e-67/MFS general substrate transporter [Armillaria gallica]	NA	NA	NA	NA	CL11406.Contig5_All/0.00049/Cytochrome C and Quinol oxidase polypeptide I	NA
CL11956.Contig5_All	4325	0.368649324	563.8542616	10.57885749	7.12E-18	Up	1.16E-18	PBK80817.1/0.0e+00/cell division control protein 54 [Armillaria gallica]	XM_009552566.1/0.0/XM_009552566.1 Heterobasidion irregulare TC 32-1 hypothetical protein partial mRNA	sp|P29458|MCM4_SCHPO/1.5e-247/DNA replication licensing factor mcm4 OS=Schizosaccharomyces pombe (strain 972 / ATCC 24843) GN=mcm4 PE=1 SV=2	cci:CC1G_11443/0.0e+00/cell division control protein 54; K02212 DNA replication licensing factor MCM4 [EC:3.6.4.12]	YPR019w/3.9e-243/[L] KOG0478 DNA replication licensing factor, MCM4 component	CL11956.Contig5_All/1.2e-135/MCM2/3/5 family	NA
CL10726.Contig1_All	650	4.487593877	1.521524176	-1.560424862	0.323557728	*	0.228251568	NA	NA	NA	NA	NA	NA	NA
Unigene26738_All	272	0.165252646	0.501337013	1.601107377	0.480575721	*	0.374087612	NA	NA	NA	NA	NA	NA	NA
Unigene18624_All	1757	809.8462931	513.044243	-0.65856487	5.36E-20	*	7.99E-21	KIY72006.1/6.1e-86/hypothetical protein CYLTODRAFT_486784 [Cylindrobasidium torrendii FP15055 ss-10]	NA	NA	NA	NA	Unigene18624_All/1.3e-09/linker histone H1 and H5 family	NA
CL5470.Contig3_All	1052	12.90376108	4.465462704	-1.530910053	0.090496543	*	0.053334197	XP_007309283.1/2.5e-26/general substrate transporter [Stereum hirsutum FP-91666 SS1] >EIM81448.1 general substrate transporter [Stereum hirsutum FP-91666 SS1]	NA	NA	NA	NA	NA	cellular_component:GO:0016021//integral component of membrane;
CL1188.Contig3_All	1698	16.33408199	22.57377587	0.46676238	0.47040381	*	0.362691186	KIL64492.1/3.3e-52/hypothetical protein M378DRAFT_163271 [Amanita muscaria Koide BX008]	NA	NA	NA	NA	NA	NA
CL7124.Contig8_All	4569	60.76150227	109.4535592	0.849089423	0.551013827	*	0.444478071	PBK77005.1/0.0e+00/Oligoxyloglucan reducing end-specific cellobiohydrolase [Armillaria solidipes]	XM_018220291.1/0.0/XM_018220291.1 Phialocephala scopiformis xyloglucanase partial mRNA	sp|Q7Z9M8|XG74_HYPJQ/2.1e-244/Xyloglucanase OS=Hypocrea jecorina (strain QM6a) GN=cel74a PE=1 SV=1	abv:AGABI2DRAFT214617/0.0e+00/AGABI2DRAFT_214617; CEL6 protein; K18578 xyloglucan-specific exo-beta-1,4-glucanase [EC:3.2.1.155]	At4g05500/2.5e-06/[R] KOG1947 Leucine rich repeat proteins, some proteins contain F-box	CL7124.Contig8_All/4.5e-12/Fungal cellulose binding domain	NA
Unigene15201_All	2597	0.261907446	38.57257133	7.202374434	6.62E-07	Up	2.14E-07	PBL01750.1/2.4e-139/alpha/beta-hydrolase [Armillaria gallica]	NA	NA	maj:MAA_07124/3.2e-26/Peptidase S33 tripeptidyl aminopeptidase-like protein; K08329 autophagy-related protein 17	NA	Unigene15201_All/2.7e-25/alpha/beta hydrolase fold	NA
CL7930.Contig3_All	5231	1002.058347	479.9580075	-1.061986423	7.19E-61	Down	4.39E-62	KIY63757.1/9.9e-116/hypothetical protein CYLTODRAFT_425829 [Cylindrobasidium torrendii FP15055 ss-10]	NA	NA	NA	NA	CL7930.Contig3_All/3.5e-07/F-box domain	NA
CL8106.Contig5_All	2722	30.03411644	102.7731553	1.774789349	3.13E-07	Up	9.80E-08	KIY72462.1/5.7e-38/hypothetical protein CYLTODRAFT_417860 [Cylindrobasidium torrendii FP15055 ss-10]	NA	NA	NA	NA	CL8106.Contig5_All/3.5e-09/F-box domain	NA
CL2943.Contig2_All	1695	0.2865679	74.26995628	8.017757903	6.76E-09	Up	1.86E-09	XP_007853435.1/3.7e-128/iq calmodulin-binding motif protein [Moniliophthora roreri MCA 2997] >ESK87256.1 iq calmodulin-binding motif protein [Moniliophthora roreri MCA 2997]	NA	NA	NA	NA	NA	NA
Unigene15421_All	6361	11.41526024	10.22247478	-0.159219247	0.824631732	*	0.760843532	KGQ13366.1/3.0e-98/D-methionine-binding lipoprotein metQ [Beauveria bassiana D1-5]	NA	sp|O74765|SYPM_SCHPO/4.6e-43/Probable proline--tRNA ligase, mitochondrial OS=Schizosaccharomyces pombe (strain 972 / ATCC 24843) GN=SPBC24C6.03 PE=3 SV=1	cfj:CFIO01_01451/2.0e-74/prolyl-tRNA synthetase; K01881 prolyl-tRNA synthetase [EC:6.1.1.15]	Hs14729163/1.5e-49/[J] KOG2324 Prolyl-tRNA synthetase	Unigene15421_All/4.7e-49/tRNA synthetase class II core domain (G, H, P, S and T)	NA
Unigene36727_All	200	1.314311992	1.305725662	-0.00945597	0.999001223	*	0.994854486	NA	NA	NA	NA	NA	NA	NA
CL3677.Contig18_All	2538	46.93464952	13.69242439	-1.777275472	0.000655138	Down	0.000278954	PBK83747.1/5.3e-38/cytochrome P450 [Armillaria gallica]	NA	sp|A0A1R3RGJ7|OTA3_ASPC5/6.3e-20/Cyrochrome P450 monooxygenase OS=Aspergillus carbonarius (strain ITEM 5010) GN=ASPCADRAFT_517149 PE=3 SV=1	fox:FOXG_04952/9.7e-12/benzoate 4-monooxygenase; K07824 benzoate 4-monooxygenase [EC:1.14.13.12]	Hs13435386/3.3e-08/[Q] KOG0158 Cytochrome P450 CYP3/CYP5/CYP6/CYP9 subfamilies	CL3677.Contig18_All/4.9e-22/Cytochrome P450	NA
CL353.Contig13_All	6314	469.7827801	0.363013207	-10.33775608	7.92E-17	Down	1.35E-17	XP_007331671.1/3.9e-42/hypothetical protein AGABI1DRAFT_130117 [Agaricus bisporus var. burnettii JB137-S8] >EKM77845.1 hypothetical protein AGABI1DRAFT_130117 [Agaricus bisporus var. burnettii JB137-S8]	NA	NA	scm:SCHCODRAFT_232083/1.0e-17/hypothetical protein; K14334 carboxy-cis,cis-muconate cyclase [EC:5.5.1.5]	NA	NA	NA
CL11695.Contig2_All	1653	179.6666277	64.83630405	-1.470448701	9.27E-13	Down	1.97E-13	KIY69757.1/2.3e-167/WD40 repeat-like protein [Cylindrobasidium torrendii FP15055 ss-10]	NA	sp|Q10990|CDT2_SCHPO/9.7e-30/Cell division cycle protein cdt2 OS=Schizosaccharomyces pombe (strain 972 / ATCC 24843) GN=cdt2 PE=1 SV=1	cci:CC1G_00054/6.2e-108/cell division cycle protein cdt2; K11790 denticleless	SPAC17H9.19c/2.2e-29/[S] KOG0321 WD40 repeat-containing protein L2DTL	CL11695.Contig2_All/2.1e-20/WD domain, G-beta repeat	NA
Unigene27184_All	213	0.099727335	0.233567494	1.227778598	0.587890295	*	0.487753999	NA	NA	NA	NA	Hs4506789/6.9e-29/[E] KOG3216 Diamine acetyltransferase	NA	NA
CL13137.Contig2_All	895	7.53791972	8.097014029	0.103223547	0.971256183	*	0.952376093	OAQ32526.1/1.5e-101/40S ribosomal protein s2 [Mortierella elongata AG-77]	XM_007281964.1/0.0/XM_007281964.1 Colletotrichum gloeosporioides Nara gc5 40s ribosomal protein s2 (CGGC5_10580), partial mRNA	sp|O74892|RS2_SCHPO/4.5e-90/40S ribosomal protein S2 OS=Schizosaccharomyces pombe (strain 972 / ATCC 24843) GN=rps2 PE=1 SV=1	gtr:GLOTRDRAFT_99438/1.1e-95/ribosomal protein S5; K02981 small subunit ribosomal protein S2e	Hs15055539/5.7e-157/[J] KOG0877 40S ribosomal protein S2/30S ribosomal protein S5	CL13137.Contig2_All/1e-32/Ribosomal protein S5, N-terminal domain	NA
CL4657.Contig7_All	2467	0.581900869	25.37365633	5.446414215	0.002429903	Up	0.001105298	PBK86257.1/2.4e-88/cytochrome P450 [Armillaria gallica]	NA	sp|A0A1B4XBH0|SDNE_SORAA/6.1e-44/Cytochrome P450 monooxygenase sdnE OS=Sordaria araneosa GN=sdnE PE=3 SV=1	fme:FOMMEDRAFT_128292/4.8e-24/cytochrome P450 monooxygenase pc-bph; K07824 benzoate 4-monooxygenase [EC:1.14.13.12]	Hs4503233/9.3e-24/[Q] KOG0158 Cytochrome P450 CYP3/CYP5/CYP6/CYP9 subfamilies	CL4657.Contig7_All/9.6e-51/Cytochrome P450	NA
CL3273.Contig3_All	1040	0.28781263	71.27251598	7.952072142	1.08E-08	Up	3.02E-09	PBK67407.1/1.3e-144/hypothetical protein ARMSODRAFT_1005311 [Armillaria solidipes]	XM_012324712.1/0.0/XM_012324712.1 Fibroporia radiculosa predicted protein partial mRNA	NA	mrr:Moror_16644/1.1e-123/nitric oxide synthase-interacting protein; K13125 nitric oxide synthase-interacting protein	At1g61620/2.3e-32/[S] KOG3039 Uncharacterized conserved protein	CL3273.Contig3_All/7.2e-10/Zinc finger, C3HC4 type (RING finger)	NA
CL7498.Contig4_All	626	4142.235272	3906.74167	-0.084443637	0.053434672	*	0.029966177	PBK77776.1/2.7e-60/MBF1-domain-containing protein [Armillaria solidipes]	NA	sp|Q6BXQ8|MBF1_DEBHA/2.8e-30/Multiprotein-bridging factor 1 OS=Debaryomyces hansenii (strain ATCC 36239 / CBS 767 / JCM 1990 / NBRC 0083 / IGC 2968) GN=MBF1 PE=3 SV=1	cci:CC1G_05147/1.3e-58/ylMBF1; K03627 putative transcription factor	SPBC83.17/3.0e-27/[K] KOG3398 Transcription factor MBF1	CL7498.Contig4_All/6.8e-26/Multiprotein bridging factor 1	biological_process:GO:0045944//positive regulation of transcription from RNA polymerase II promoter;cellular_component:GO:0005730//nucleolus;GO:0005829//cytosol;molecular_function:GO:0003713//transcription coactivator activity;GO:0043565//sequence-specific DNA binding;
Unigene19308_All	763	0.309757336	117.2057621	8.563689331	2.21E-10	Up	5.48E-11	KIY66722.1/2.0e-110/P-loop containing nucleoside triphosphate hydrolase protein [Cylindrobasidium torrendii FP15055 ss-10]	NA	sp|Q02804|ARL3_YEAST/2.9e-37/ADP-ribosylation factor-like protein 3 OS=Saccharomyces cerevisiae (strain ATCC 204508 / S288c) GN=ARL3 PE=1 SV=1	mrr:Moror_16216/3.6e-103/1-family small gtpase; K07952 ADP-ribosylation factor related protein 1	At5g52210/7.7e-38/[U] KOG0076 GTP-binding ADP-ribosylation factor-like protein yARL3	Unigene19308_All/1.1e-35/ADP-ribosylation factor family	biological_process:GO:0007264//small GTPase mediated signal transduction;cellular_component:GO:0005622//intracellular;molecular_function:GO:0005525//GTP binding;
CL9611.Contig5_All	1732	0.672224276	3.327313675	2.307343331	0.301202546	*	0.209496561	KIY72592.1/9.1e-159/polyamine transporter [Cylindrobasidium torrendii FP15055 ss-10]	NA	sp|Q7Z9I0|YHA8_SCHPO/5.3e-63/Uncharacterized MFS-type transporter SPBC409.08 OS=Schizosaccharomyces pombe (strain 972 / ATCC 24843) GN=SPBC409.08 PE=3 SV=2	gtr:GLOTRDRAFT_115266/1.2e-48/MFS general substrate transporter; K08158 MFS transporter, DHA1 family, multidrug resistance protein	SPBC409.08/1.2e-62/[R] KOG0255 Synaptic vesicle transporter SVOP and related transporters (major facilitator superfamily)	CL9611.Contig5_All/1.2e-33/Major Facilitator Superfamily	biological_process:GO:0055085//transmembrane transport;cellular_component:GO:0016021//integral component of membrane;
CL8419.Contig2_All	3201	340.4323596	656.913976	0.948336281	3.64E-22	*	4.99E-23	PBK96371.1/1.4e-232/WD40 repeat-like protein [Armillaria gallica]	NA	sp|Q9UTN4|PFS2_SCHPO/9.4e-114/Polyadenylation factor subunit 2 OS=Schizosaccharomyces pombe (strain 972 / ATCC 24843) GN=pfs2 PE=4 SV=1	mrr:Moror_8782/2.0e-208/polyadenylation factor subunit 2; K15542 polyadenylation factor subunit 2	SPAC12G12.14c/2.1e-113/[A] KOG0284 Polyadenylation factor I complex, subunit PFS2	CL8419.Contig2_All/2.3e-40/WD domain, G-beta repeat	biological_process:GO:0031124//mRNA 3'-end processing;cellular_component:GO:0005847//mRNA cleavage and polyadenylation specificity factor complex;GO:0005829//cytosol;GO:0000790//nuclear chromatin;
CL11530.Contig6_All	2419	0.562355951	21.94862873	5.286503404	0.003557094	Up	0.001651592	NA	NA	NA	NA	NA	NA	NA
Unigene13560_All	1228	199.2236012	249.3399794	0.323725656	0.066147128	*	0.037802003	PBK73802.1/2.5e-25/hypothetical protein ARMSODRAFT_952874 [Armillaria solidipes]	NA	NA	NA	NA	Unigene13560_All/4.9/Protein of unknown function (DUF4106)	NA
Unigene18108_All	1649	0.270070498	31.18186082	6.851227164	4.73E-06	Up	1.65E-06	PBK68326.1/5.7e-09/actin-like ATPase domain-containing protein, partial [Armillaria solidipes]	NA	NA	mrr:Moror_12985/9.5e-08/hsp70 family chaperone lhs1; K09486 hypoxia up-regulated 1	NA	NA	NA
Unigene22077_All	2203	0.231536528	13.60284028	5.876524292	0.000222382	Up	9.03E-05	OSC99682.1/1.6e-06/hypothetical protein PYCCODRAFT_1438050 [Pycnoporus coccineus BRFM310]	NA	NA	NA	NA	Unigene22077_All/0.0017/OTT_1508-like deaminase	NA
Unigene12986_All	1392	731.6720906	14.37094566	-5.669970325	1.08E-118	Down	3.47E-120	NA	NA	NA	NA	NA	Unigene12986_All/0.0092/Mitochondrial fission regulator	NA
CL17735.Contig1_All	1376	2778.460866	1788.793715	-0.635298896	2.84E-42	*	2.38E-43	PBK78159.1/7.1e-122/hypothetical protein ARMSODRAFT_1010767 [Armillaria solidipes]	NA	NA	NA	NA	CL17735.Contig1_All/0.0086/Domain of unknown function (DUF3552)	cellular_component:GO:0016021//integral component of membrane;
CL10568.Contig5_All	2690	1488.315409	1188.964084	-0.323975165	4.49E-12	*	9.95E-13	PBK75155.1/9.5e-147/tRNA methyltransferase complex GCD14 subunit [Armillaria solidipes]	NA	sp|P0CS08|TRM61_CRYNJ/2.2e-79/tRNA (adenine(58)-N(1))-methyltransferase catalytic subunit TRM61 OS=Cryptococcus neoformans var. neoformans serotype D (strain JEC21 / ATCC MYA-565) GN=TRM61 PE=3 SV=1	cput:CONPUDRAFT_124233/1.5e-132/tRNA methyltransferase complex subunit Cpd1; K07442 tRNA (adenine57-N1/adenine58-N1)-methyltransferase catalytic subunit [EC:2.1.1.219 2.1.1.220]	YJL125c/2.9e-63/[J] KOG2915 tRNA(1-methyladenosine) methyltransferase, subunit GCD14	CL10568.Contig5_All/1.3e-89/tRNA methyltransferase complex GCD14 subunit	NA
CL7775.Contig1_All	2684	149.954705	17.90118555	-3.066399748	5.51E-11	Down	1.31E-11	KIY71586.1/0.0e+00/ATP-dependent DNA ligase [Cylindrobasidium torrendii FP15055 ss-10]	XM_007765262.1/0.0/XM_007765262.1 Coniophora puteana RWD-64-598 SS2 ATP-dependent DNA ligase mRNA	sp|P12000|DNLI1_SCHPO/1.7e-196/DNA ligase 1 OS=Schizosaccharomyces pombe (strain 972 / ATCC 24843) GN=cdc17 PE=3 SV=1	mrr:Moror_9699/0.0e+00/dna ligase; K10747 DNA ligase 1 [EC:6.5.1.1 6.5.1.6 6.5.1.7]	Hs4557719/6.9e-174/[L] KOG0967 ATP-dependent DNA ligase I	CL7775.Contig1_All/2.9e-65/ATP dependent DNA ligase domain	NA
Unigene11386_All	340	1.828516701	0.826335209	-1.145874758	0.587890295	*	0.48618034	BAE66642.1/3.1e-10/hypothetical protein [Flammulina velutipes]	NA	NA	NA	NA	NA	molecular_function:GO:0016491//oxidoreductase activity;
CL28.Contig2_All	1018	27.97859861	26.82227968	-0.060891843	0.962470251	*	0.94131586	NA	NA	NA	NA	NA	CL28.Contig2_All/0.42/Microsomal signal peptidase 12 kDa subunit (SPC12)	NA
CL2285.Contig1_All	2081	1141.159194	199.6249805	-2.515135893	3.67E-139	Down	1.01E-140	KYQ40929.1/1.6e-56/Adenosine monophosphate-protein transferase FICD [Hypsizygus marmoreus]	NA	NA	NA	7297113/4.3e-14/[R] KOG3824 Huntingtin interacting protein HYPE	CL2285.Contig1_All/5.7e-16/Fic/DOC family	NA
Unigene8983_All	644	7.688709749	2.858601863	-1.427431818	0.286408232	*	0.197569514	NA	NA	NA	NA	NA	NA	NA
CL134.Contig46_All	1347	90.6367923	40.23019424	-1.171818101	3.83E-05	Down	1.45E-05	NA	HQ660197.1/0.0/HQ660197.1 Flammulina velutipes 18S ribosomal RNA, internal transcribed spacer 1, 5.8S ribosomal RNA, internal transcribed spacer 2, 28S ribosomal RNA, intergenic spacer 1, and 5S ribosomal RNA, partial sequence	NA	NA	NA	NA	NA
Unigene2218_All	760	1.675024691	2.574497408	0.620108455	0.661078882	*	0.573808732	NA	NA	NA	NA	NA	Unigene2218_All/2.1e-46/Protein of unknown function (DUF2773)	NA
CL11405.Contig1_All	1237	3117.614257	8059.758595	1.370294194	0	Up	0	PBL02984.1/3.1e-60/alpha/beta-hydrolase [Armillaria gallica]	NA	sp|P53324|SAY1_YEAST/5.1e-07/Steryl acetyl hydrolase 1 OS=Saccharomyces cerevisiae (strain ATCC 204508 / S288c) GN=SAY1 PE=1 SV=1	mbe:MBM_03744/7.5e-18/ATP-dependent RNA helicase DBP8; K14778 ATP-dependent RNA helicase DDX49/DBP8 [EC:3.6.4.13]	YGR263c/1.1e-06/[V] KOG1515 Arylacetamide deacetylase	CL11405.Contig1_All/9.5e-20/alpha/beta hydrolase fold	NA
CL19406.Contig9_All	316	16.89178446	18.96603991	0.167096733	0.825622225	*	0.7625898	NA	NA	NA	NA	NA	NA	NA
CL12545.Contig4_All	5167	794.0132014	544.1468925	-0.545166834	1.46E-16	*	2.51E-17	KIY63448.1/0.0e+00/Metallo-hydrolase/oxidoreductase [Cylindrobasidium torrendii FP15055 ss-10]	XM_001830704.2/0.0/XM_001830704.2 Coprinopsis cinerea okayama7#130 mRNA 3'-end-processing protein YSH1 (CC1G_03293), partial mRNA	sp|Q4PEJ3|YSH1_USTMA/1.0e-247/Endoribonuclease YSH1 OS=Ustilago maydis (strain 521 / FGSC 9021) GN=YSH1 PE=3 SV=1	mrr:Moror_6247/0.0e+00/endoribonuclease ysh1; K14403 cleavage and polyadenylation specificity factor subunit 3 [EC:3.1.27.-]	SPAC17G6.16c/3.9e-189/[A] KOG1137 mRNA cleavage and polyadenylation factor II complex, BRR5 (CPSF subunit)	CL12545.Contig4_All/1.4e-54/Pre-mRNA 3'-end-processing endonuclease polyadenylation factor C-term	biological_process:GO:0034247//snoRNA splicing;GO:0098789//pre-mRNA cleavage required for polyadenylation;GO:0031126//snoRNA 3'-end processing;GO:0006369//termination of RNA polymerase II transcription;GO:0006378//mRNA polyadenylation;cellular_component:GO:0005847//mRNA cleavage and polyadenylation specificity factor complex;GO:0005829//cytosol;molecular_function:GO:0004521//endoribonuclease acti…
CL16682.Contig1_All	1350	0.317189244	4.88433056	3.944745088	0.044559689	Up	0.02457671	NA	NA	NA	NA	NA	CL16682.Contig1_All/0.077/zf-MYND-like zinc finger, mRNA-binding	NA
CL2420.Contig2_All	566	0.232873576	15.57940596	6.063949468	0.00010763	Up	4.23E-05	NA	NA	NA	NA	NA	NA	NA
CL8090.Contig10_All	2200	5109.494353	562.1785947	-3.184080097	2.69E-271	Down	3.22E-273	XP_007371243.1/8.0e-43/hsp10-like protein [Dichomitus squalens LYAD-421 SS1] >EJF55993.1 hsp10-like protein [Dichomitus squalens LYAD-421 SS1]	NA	sp|O59804|CH10_SCHPO/4.8e-24/10 kDa heat shock protein, mitochondrial OS=Schizosaccharomyces pombe (strain 972 / ATCC 24843) GN=hsp10 PE=1 SV=1	dsq:DICSQDRAFT_94104/4.9e-44/hsp10-like protein; K04078 chaperonin GroES	SPCC550.06c/1.1e-23/[O] KOG1641 Mitochondrial chaperonin	CL8090.Contig10_All/2.8e-24/Chaperonin 10 Kd subunit	biological_process:GO:0006457//protein folding;GO:0051131//chaperone-mediated protein complex assembly;GO:0042026//protein refolding;GO:0045041//protein import into mitochondrial intermembrane space;cellular_component:GO:0005759//mitochondrial matrix;GO:0005737//cytoplasm;molecular_function:GO:0005524//ATP binding;GO:0051087//chaperone binding;GO:0051082//unfolded protein binding;
CL8431.Contig1_All	2751	1474.674805	409.1956902	-1.849533991	1.30E-205	Down	2.27E-207	PBK97410.1/7.8e-245/hypothetical protein ARMGADRAFT_987097 [Armillaria gallica]	NA	sp|P48008|SPN3_SCHPO/3.5e-08/Septin homolog spn3 OS=Schizosaccharomyces pombe (strain 972 / ATCC 24843) GN=spn3 PE=1 SV=3	uma:UMAG_03449/1.4e-11/septin 3; K16945 cell division control protein 11	SPBC543.01c/7.9e-08/[DZU] KOG2655 Septin family protein (P-loop GTPase)	CL8431.Contig1_All/2.1e-25/Septin	cellular_component:GO:0005634//nucleus;molecular_function:GO:0000981//RNA polymerase II transcription factor activity, sequence-specific DNA binding;GO:0008270//zinc ion binding;GO:0005525//GTP binding;
CL4259.Contig23_All	2990	16.40293921	5.210167019	-1.654552826	0.474751814	*	0.36661432	NA	NA	NA	NA	NA	CL4259.Contig23_All/0.065/COMPASS (Complex proteins associated with Set1p) component N	NA
CL3948.Contig8_All	1310	0.227243798	2.386173573	3.392386166	0.096458942	*	0.057163927	NA	NA	NA	NA	NA	NA	NA
Unigene630_All	5128	9.825423879	8.249256084	-0.252255625	0.764131851	*	0.689488286	OBZ90155.1/1.2e-108/Alpha-glucosidase YihQ [Choanephora cucurbitarum]	NA	sp|Q5AW25|AGDD_EMENI/9.4e-39/Alpha-xylosidase OS=Emericella nidulans (strain FGSC A4 / ATCC 38163 / CBS 112.46 / NRRL 194 / M139) GN=agdD PE=1 SV=1	pic:PICST_32530/6.5e-47/YIC1; Alpha-glucosidase II; Alpha-xylosidase; K01811 alpha-D-xyloside xylohydrolase [EC:3.2.1.177]	HsM7661898/7.8e-25/[GMO] KOG1066 Glucosidase II catalytic (alpha) subunit and related enzymes, glycosyl hydrolase family 31	Unigene630_All/2.1e-73/Glycosyl hydrolases family 31	biological_process:GO:0005975//carbohydrate metabolic process;molecular_function:GO:0004553//hydrolase activity, hydrolyzing O-glycosyl compounds;GO:0030246//carbohydrate binding;
CL2247.Contig19_All	2390	15.40679255	5.118113787	-1.58988242	0.402404428	*	0.299081042	XP_003038817.1/2.8e-166/RecA family ATPase [Schizophyllum commune H4-8] >EFJ03915.1 RecA family ATPase, partial [Schizophyllum commune H4-8]	NA	sp|O42634|DMC1_SCHPO/1.3e-107/Meiotic recombination protein dmc1 OS=Schizosaccharomyces pombe (strain 972 / ATCC 24843) GN=dmc1 PE=1 SV=2	scm:SCHCODRAFT_104324/1.7e-167/DCM1; RecA family ATPase; K10872 meiotic recombination protein DMC1	SPAC8E11.03c/2.9e-107/[DL] KOG1434 Meiotic recombination protein Dmc1	CL2247.Contig19_All/2.9e-98/Rad51	biological_process:GO:0007131//reciprocal meiotic recombination;GO:0006281//DNA repair;cellular_component:GO:0005634//nucleus;molecular_function:GO:0003677//DNA binding;GO:0005524//ATP binding;GO:0008094//DNA-dependent ATPase activity;
Unigene11878_All	2795	3.044332432	1.505516865	-1.015867036	0.597511988	*	0.506001997	ODQ68767.1/3.4e-30/hypothetical protein LIPSTDRAFT_7443 [Lipomyces starkeyi NRRL Y-11557]	KF476532.1/0.0/KF476532.1 Tulasnella sp. CLM417 large subunit ribosomal RNA gene, partial sequence; mitochondrial	NA	NA	NA	NA	NA
Unigene18574_All	597	5.381027208	12.85271303	1.256119418	0.224444971	*	0.148645729	NA	NA	NA	NA	NA	NA	NA
CL7902.Contig1_All	632	53.06412527	143.161552	1.431835347	1.06E-12	Up	2.26E-13	KIY67643.1/8.5e-46/carbohydrate-binding module family 13 protein [Cylindrobasidium torrendii FP15055 ss-10]	NA	NA	NA	NA	NA	NA
CL4838.Contig1_All	2823	0.518040749	2.383214616	2.201771387	0.326170319	*	0.230480276	OCH87846.1/1.2e-94/cytochrome P450 [Obba rivulosa]	NA	sp|G3Y416|YANC_ASPNA/8.2e-45/Cytochrome P450 monooxygenase yanC OS=Aspergillus niger (strain ATCC 1015 / CBS 113.46 / FGSC A1144 / LSHB Ac4 / NCTC 3858a / NRRL 328 / USDA 3528.7) GN=yanC PE=1 SV=1	ang:ANI_1_132174/1.1e-43/An10g00110; cytochrome P450; K21293 cytochrome P450 family 619	At1g74540/1.2e-27/[Q] KOG0156 Cytochrome P450 CYP2 subfamily	CL4838.Contig1_All/1.1e-44/Cytochrome P450	cellular_component:GO:0016021//integral component of membrane;molecular_function:GO:0016705//oxidoreductase activity, acting on paired donors, with incorporation or reduction of molecular oxygen;GO:0020037//heme binding;GO:0005506//iron ion binding;GO:0004497//monooxygenase activity;
Unigene27330_All	378	0.794574325	1.858550408	1.225923736	0.531172558	*	0.425658291	PBK59204.1/8.5e-09/hypothetical protein ARMSODRAFT_1027623 [Armillaria solidipes]	NA	NA	NA	NA	NA	NA
CL17334.Contig2_All	2131	279.8044679	20.0859703	-3.800158939	3.49E-31	Down	3.73E-32	KIY69525.1/9.8e-171/hypothetical protein CYLTODRAFT_488823 [Cylindrobasidium torrendii FP15055 ss-10]	NA	NA	NA	NA	CL17334.Contig2_All/0.0025/F-box-like	NA
CL2133.Contig5_All	398	0.21397591	5.331193998	4.638938391	0.009220308	Up	0.004537269	NA	NA	NA	NA	NA	NA	NA
Unigene1655_All	268	1.890025861	3.341389363	0.822042131	0.708206072	*	0.624707272	NA	NA	NA	NA	NA	NA	NA
CL1557.Contig10_All	1344	36.2263768	9.156116307	-1.984232827	0.084498646	*	0.049418492	PBL02173.1/6.6e-48/S-adenosyl-L-methionine-dependent methyltransferase [Armillaria gallica]	NA	sp|Q9USK1|YJ2B_SCHPO/4.2e-15/Uncharacterized bolA-like protein C4B3.11c OS=Schizosaccharomyces pombe (strain 972 / ATCC 24843) GN=SPCC4B3.11c PE=3 SV=1	cci:CC1G_00137/5.0e-31/hypothetical protein; K21804 protein N-lysine methyltransferase METTL21A [EC:2.1.1.-]	SPCC4B3.11c/9.5e-15/[T] KOG3348 BolA (bacterial stress-induced morphogen)-related protein	CL1557.Contig10_All/9.4e-16/Lysine methyltransferase	NA
CL6628.Contig4_All	1108	343.3666664	1034.173014	1.590655669	3.25E-92	Up	1.35E-93	KIY70982.1/5.7e-138/mitochondrial carrier [Cylindrobasidium torrendii FP15055 ss-10]	XM_007771373.1/0.0/XM_007771373.1 Coniophora puteana RWD-64-598 SS2 mitochondrial carrier mRNA	sp|P38087|YMC2_YEAST/4.3e-34/Carrier protein YMC2, mitochondrial OS=Saccharomyces cerevisiae (strain ATCC 204508 / S288c) GN=YMC2 PE=1 SV=1	dsq:DICSQDRAFT_179302/9.7e-134/mitochondrial carrier; K15109 solute carrier family 25 (mitochondrial carnitine/acylcarnitine transporter), member 20/29	CE28408/4.6e-39/[C] KOG0758 Mitochondrial carnitine-acylcarnitine carrier protein	CL6628.Contig4_All/2e-58/Mitochondrial carrier protein	NA
CL13759.Contig2_All	225	0.221207352	0.096113538	-1.202587774	0.58826682	*	0.496518172	NA	NA	NA	NA	NA	NA	NA
CL12354.Contig3_All	260	1.196099966	0.445919445	-1.423482954	0.495388126	*	0.391438309	NA	NA	NA	NA	NA	NA	NA
CL17469.Contig5_All	4192	549.3604962	1829.669241	1.735757791	7.20E-133	Up	2.05E-134	PBK63889.1/2.4e-120/hypothetical protein ARMSODRAFT_893703 [Armillaria solidipes]	NA	sp|Q4WAZ6|FMAG_ASPFU/1.5e-42/Multifunctional cytochrome P450 monooxygenase af510 OS=Neosartorya fumigata (strain ATCC MYA-4609 / Af293 / CBS 101355 / FGSC A1100) GN=af510 PE=1 SV=1	maj:MAA_09043/3.0e-50/Cytochrome P450 CYP620P1; K21295 multifunctional cytochrome P450 monooxygenase	CE08736/1.1e-24/[Q] KOG0156 Cytochrome P450 CYP2 subfamily	CL17469.Contig5_All/2.4e-07/Alpha/beta hydrolase family	NA
Unigene26777_All	226	0.165252646	0.501337013	1.601107377	0.480575721	*	0.374087612	AEX33654.1/2.1e-15/lipid transfer protein, partial [Uromyces hobsonii]	NA	NA	NA	At4g12550/1.4e-35/[R] LSE0121 A AAI domain	NA	NA
Unigene5572_All	6157	11.9451273	10.81180379	-0.143814993	0.89696457	*	0.854910772	KGQ13810.1/0.0e+00/Acriflavine resistance protein B [Beauveria bassiana D1-5]	NA	NA	NA	NA	Unigene5572_All/0/AcrB/AcrD/AcrF family	NA
Unigene3852_All	624	0.850587606	9.65543941	3.504810178	0.003164035	Up	0.001460407	NA	NA	NA	NA	NA	NA	NA
CL8779.Contig3_All	3063	1199.89661	4231.995666	1.81842805	8.74E-125	Up	2.66E-126	PBK66826.1/1.6e-227/MFS general substrate transporter [Armillaria solidipes]	NA	sp|Q9C101|YKT8_SCHPO/9.5e-148/Uncharacterized MFS-type transporter PB1E7.08c OS=Schizosaccharomyces pombe (strain 972 / ATCC 24843) GN=SPAPB1E7.08c PE=1 SV=1	pic:PICST_51972/4.1e-41/GBD1; flavonol synthase; K04125 gibberellin 2-oxidase [EC:1.14.11.13]	SPAPB1E7.08c/2.2e-147/[R] KOG0253 Synaptic vesicle transporter SV2 (major facilitator superfamily)	CL8779.Contig3_All/4.1e-20/Sugar (and other) transporter	NA
CL3446.Contig6_All	2640	0.357172059	425.0481233	10.21679125	2.57E-16	Up	4.47E-17	KIY65201.1/9.0e-267/glycoside hydrolase family 55 protein [Cylindrobasidium torrendii FP15055 ss-10]	XM_003717465.1/0.0/XM_003717465.1 Magnaporthe oryzae 70-15 glucan 1,3-beta-glucosidase mRNA	sp|P49426|EXG1_COCCA/5.2e-134/Glucan 1,3-beta-glucosidase OS=Cochliobolus carbonum GN=EXG1 PE=1 SV=1	afm:AFUA_6G13270/2.8e-147/exo-beta-1,3-glucanase; K01210 glucan 1,3-beta-glucosidase [EC:3.2.1.58]	NA	CL3446.Contig6_All/5.8e-94/Pectate lyase superfamily protein	NA
CL13270.Contig4_All	4009	0.275934573	52.76189525	7.57902635	9.27E-08	Up	2.80E-08	NA	NA	NA	NA	NA	CL13270.Contig4_All/0.051/Marek's disease-like virus SORF3 protein	NA
CL4931.Contig4_All	2377	214.6967961	153.4431026	-0.484596865	0.05490191	*	0.03085127	KIY61872.1/1.2e-124/UAA transporter [Cylindrobasidium torrendii FP15055 ss-10]	NA	sp|O74750|YEA4_SCHPO/1.3e-38/UDP-N-acetylglucosamine transporter yea4 OS=Schizosaccharomyces pombe (strain 972 / ATCC 24843) GN=yea4 PE=3 SV=1	hir:HETIRDRAFT_124682/1.5e-91/UDP-galactose transporter; K15278 solute carrier family 35 (UDP-xylose/UDP-N-acetylglucosamine transporter), member B4	Hs14249528/3.5e-44/[G] KOG1583 UDP-N-acetylglucosamine transporter	CL4931.Contig4_All/4.8e-56/UAA transporter family	NA
CL16536.Contig4_All	3066	1097.79007	308.4524038	-1.8314824	8.14E-54	Down	5.58E-55	KIY74238.1/1.0e-309/hypothetical protein CYLTODRAFT_448003 [Cylindrobasidium torrendii FP15055 ss-10]	XM_001840198.1/0.0/XM_001840198.1 Coprinopsis cinerea okayama7#130 hypothetical protein (CC1G_02713), partial mRNA	NA	NA	NA	CL16536.Contig4_All/6.6e-22/Domain of unknown function (DUF1708)	NA
Unigene8587_All	938	172.10726	191.8449668	0.156632959	0.42815853	*	0.322309091	KIY70544.1/4.0e-92/hypothetical protein CYLTODRAFT_370758 [Cylindrobasidium torrendii FP15055 ss-10]	NA	sp|O13899|YF38_SCHPO/2.5e-38/Uncharacterized CDP-alcohol phosphatidyltransferase class-I family protein C22A12.08c OS=Schizosaccharomyces pombe (strain 972 / ATCC 24843) GN=SPAC22A12.08c PE=3 SV=1	mrr:Moror_16259/2.6e-79/phosphatidyl synthase; K08744 cardiolipin synthase (CMP-forming) [EC:2.7.8.41]	SPAC22A12.08c_2/5.6e-38/[I] KOG1617 CDP-alcohol phosphatidyltransferase/Phosphatidylglycerol-phosphate synthase	Unigene8587_All/5.8e-15/CDP-alcohol phosphatidyltransferase	NA
CL3588.Contig3_All	833	27.41007947	27.93170437	0.027197097	0.955668777	*	0.932149358	PBK75861.1/1.4e-80/hypothetical protein ARMSODRAFT_985620 [Armillaria solidipes]	NA	sp|P40046|VTC1_YEAST/6.0e-20/Vacuolar transporter chaperone 1 OS=Saccharomyces cerevisiae (strain ATCC 204508 / S288c) GN=VTC1 PE=1 SV=3	pbl:PAAG_01035/6.2e-16/cell division control protein; K02212 DNA replication licensing factor MCM4 [EC:3.6.4.12]	YER072w/1.4e-19/[UO] KOG4580 Component of vacuolar transporter chaperone (Vtc) involved in vacuole fusion	CL3588.Contig3_All/3.3e-14/Domain of unknown function (DUF202)	cellular_component:GO:0016021//integral component of membrane;
CL1803.Contig36_All	1123	22.98855271	14.52820709	-0.662058968	0.272180894	*	0.186255027	PBK63062.1/1.3e-68/cytosine-purine permease [Armillaria solidipes]	NA	sp|C8V329|FCY2_EMENI/1.9e-32/Purine-cytosine permease fcyB OS=Emericella nidulans (strain FGSC A4 / ATCC 38163 / CBS 112.46 / NRRL 194 / M139) GN=fcyB PE=1 SV=1	nfi:NFIA_081330/1.3e-29/alcohol dehydrogenase; K13953 alcohol dehydrogenase, propanol-preferring [EC:1.1.1.1]	NA	CL1803.Contig36_All/0.01/4TM region of DNA translocase FtsK/SpoIIIE	NA
CL69.Contig13_All	3053	9.938998746	35.15958254	1.822745514	0.087400285	*	0.051317708	KZT68405.1/5.8e-07/hypothetical protein DAEQUDRAFT_727981 [Daedalea quercina L-15889]	NA	NA	NA	Hs13027590/6.3e-06/[R] KOG3608 Zn finger proteins	CL69.Contig13_All/2/Zinc-finger of C2H2 type	NA
Unigene19829_All	295	2.026174153	0.212912189	-3.25042773	0.11543388	*	0.06976514	KIY70097.1/5.8e-13/SIR2-domain-containing protein [Cylindrobasidium torrendii FP15055 ss-10]	XM_019178989.1/0.0/XM_019178989.1 Tsuchiyaea wingfieldii CBS 7118 NAD-dependent histone deacetylase SIR2 (L198_06970), partial mRNA	sp|C8V3W5|HST1_EMENI/1.0e-06/NAD-dependent protein deacetylase hst1 OS=Emericella nidulans (strain FGSC A4 / ATCC 38163 / CBS 112.46 / NRRL 194 / M139) GN=AN10449 PE=3 SV=1	mrr:Moror_11657/5.1e-13/histone deacetylase; K11121 NAD-dependent histone deacetylase SIR2 [EC:3.5.1.-]	7298007/3.0e-06/[BK] KOG2684 Sirtuin 5 and related class III sirtuins (SIR2 family)	NA	molecular_function:GO:0070403//NAD+ binding;
CL4500.Contig7_All	2550	80.14715241	184.5822639	1.203540767	0.000110332	Up	4.34E-05	KIY63505.1/1.7e-116/hypothetical protein CYLTODRAFT_426051 [Cylindrobasidium torrendii FP15055 ss-10]	NA	NA	mlr:MELLADRAFT_116911/4.7e-14/hypothetical protein; K01580 glutamate decarboxylase [EC:4.1.1.15]	NA	CL4500.Contig7_All/5.1e-47/Peptidase M50B-like	NA
CL8476.Contig1_All	668	5.042095976	1.642388438	-1.618228204	0.363259762	*	0.263929124	KZP34499.1/1.3e-68/S-adenosyl-L-methionine-dependent methyltransferase [Fibularhizoctonia sp. CBS 109695]	NA	sp|Q9URX7|ANM1_SCHPO/1.8e-43/Protein arginine N-methyltransferase 1 OS=Schizosaccharomyces pombe (strain 972 / ATCC 24843) GN=rmt1 PE=1 SV=2	mrr:Moror_10344/1.6e-67/protein arginine n-methyltransferase; K11434 type I protein arginine methyltransferase [EC:2.1.1.319]	SPAC890.07c/4.1e-43/[OKT] KOG1499 Protein arginine N-methyltransferase PRMT1 and related enzymes	NA	NA
CL7581.Contig1_All	810	92.34525279	82.78646608	-0.157642863	0.5787261	*	0.471925557	KIY63600.1/1.9e-10/hypothetical protein CYLTODRAFT_425967 [Cylindrobasidium torrendii FP15055 ss-10]	KC208607.1/0.0/KC208607.1 Flammulina velutipes strain W23 putative pheromone receptor (STE3.s2) gene, complete cds	NA	NA	NA	NA	NA
CL3031.Contig3_All	836	161.8900659	10.74928362	-3.912702039	1.23E-06	Down	4.06E-07	XP_007327256.1/6.1e-84/hypothetical protein AGABI1DRAFT_69942, partial [Agaricus bisporus var. burnettii JB137-S8] >EKM81619.1 hypothetical protein AGABI1DRAFT_69942, partial [Agaricus bisporus var. burnettii JB137-S8]	NA	sp|P20484|MAK11_YEAST/1.1e-18/Protein MAK11 OS=Saccharomyces cerevisiae (strain ATCC 204508 / S288c) GN=MAK11 PE=1 SV=2	mrr:Moror_13775/7.2e-81/p21-activated protein kinase-interacting protein 1-like; K14830 protein MAK11	Hs20556143/4.7e-28/[S] KOG0294 WD40 repeat-containing protein	CL3031.Contig3_All/0.0035/WD domain, G-beta repeat	NA
CL2701.Contig7_All	1377	5.872812684	0.977346549	-2.587109512	0.239926038	*	0.160422341	NA	NA	NA	NA	NA	NA	NA
Unigene18490_All	1891	1574.492586	1944.429735	0.304460138	2.24E-13	*	4.56E-14	KIY65894.1/3.8e-299/pre-mRNA splicing factor [Cylindrobasidium torrendii FP15055 ss-10]	XM_007846992.1/0.0/XM_007846992.1 Moniliophthora roreri MCA 2997 pre-mrna splicing factor partial mRNA	sp|O43071|PRP17_SCHPO/3.2e-117/Pre-mRNA-processing factor 17 OS=Schizosaccharomyces pombe (strain 972 / ATCC 24843) GN=prp17 PE=1 SV=1	mrr:Moror_12708/3.5e-293/pre-mrna splicing factor; K12816 pre-mRNA-processing factor 17	Hs7706657/1.4e-149/[S] KOG0282 mRNA splicing factor	Unigene18490_All/1.8e-33/WD domain, G-beta repeat	biological_process:GO:0000398//mRNA splicing, via spliceosome;cellular_component:GO:0071013//catalytic step 2 spliceosome;
Unigene36387_All	213	0.221207352	0.096113538	-1.202587774	0.58826682	*	0.496518172	PBL00932.1/1.5e-07/hypothetical protein ARMGADRAFT_1007027 [Armillaria gallica]	NA	NA	mrr:Moror_288/7.3e-06/prenylcysteine lyase; K05906 prenylcysteine oxidase / farnesylcysteine lyase [EC:1.8.3.5 1.8.3.6]	NA	NA	NA
CL17469.Contig37_All	3259	9.660711735	23.28245204	1.269041621	0.074448036	*	0.043001774	KDQ63502.1/8.5e-73/hypothetical protein JAAARDRAFT_147890 [Jaapia argillacea MUCL 33604]	NA	sp|Q4WAZ6|FMAG_ASPFU/2.2e-33/Multifunctional cytochrome P450 monooxygenase af510 OS=Neosartorya fumigata (strain ATCC MYA-4609 / Af293 / CBS 101355 / FGSC A1100) GN=af510 PE=1 SV=1	maj:MAA_09043/4.1e-39/Cytochrome P450 CYP620P1; K21295 multifunctional cytochrome P450 monooxygenase	At3g20090/1.3e-09/[Q] KOG0156 Cytochrome P450 CYP2 subfamily	CL17469.Contig37_All/9.3e-17/Cytochrome P450	NA
CL2991.Contig2_All	1149	0.27400778	53.93300453	7.620807738	6.93E-08	Up	2.07E-08	CUA76219.1/3.4e-08/peptidyl-Lys metalloendopeptidase [Rhizoctonia solani]	NA	NA	gtr:GLOTRDRAFT_67866/2.8e-06/peptidyl-Lys metalloendopeptidase; K08646 peptidyl-Lys metalloendopeptidase [EC:3.4.24.20]	NA	NA	NA
CL7270.Contig2_All	1216	118.9759323	343.6792211	1.53039287	1.05E-23	Up	1.36E-24	KIY70893.1/7.4e-139/protein serine/threonine phosphatase 2C [Cylindrobasidium torrendii FP15055 ss-10]	NA	sp|Q09189|AZR1_SCHPO/3.7e-34/5-azacytidine resistance protein azr1 OS=Schizosaccharomyces pombe (strain 972 / ATCC 24843) GN=azr1 PE=4 SV=3	tvs:TRAVEDRAFT_70785/9.4e-122/protein serine/threonine phosphatase 2C; K17508 protein phosphatase PTC7 [EC:3.1.3.16]	7292094/1.5e-35/[T] KOG1379 Serine/threonine protein phosphatase	CL7270.Contig2_All/2e-11/Stage II sporulation protein E (SpoIIE)	NA
CL5863.Contig5_All	3319	175.4553975	360.7701637	1.0399757	0.005910684	Up	0.002826703	KIY73543.1/2.5e-282/ARM repeat-containing protein [Cylindrobasidium torrendii FP15055 ss-10]	NA	sp|Q9P7W7|YGQ3_SCHPO/1.2e-47/Uncharacterized ARM-like repeat-containing protein C1703.03c OS=Schizosaccharomyces pombe (strain 972 / ATCC 24843) GN=SPBC1703.03c PE=4 SV=1	cmt:CCM_02940/2.3e-13/6-phosphogluconate dehydrogenase 2; K21848 lipid intermediate transporter	Hs20562150_2/6.0e-10/[R] KOG0409 Predicted dehydrogenase	CL5863.Contig5_All/0.025/HEAT repeat	NA
Unigene13412_All	1800	300.9235688	432.9289106	0.52473304	3.64E-09	*	9.83E-10	KIY73957.1/2.1e-243/general substrate transporter [Cylindrobasidium torrendii FP15055 ss-10]	NA	sp|B8MYS7|MF127_ASPFN/5.0e-64/MFS glucose transporter mfs1 OS=Aspergillus flavus (strain ATCC 200026 / FGSC A1120 / NRRL 3357 / JCM 12722 / SRRC 167) GN=mfs1 PE=2 SV=1	dha:DEHA2C11374g/1.8e-68/DEHA2C11374p; K08139 MFS transporter, SP family, sugar:H+ symporter	YHR092c/8.8e-56/[R] KOG0254 Predicted transporter (major facilitator superfamily)	Unigene13412_All/5.4e-105/Sugar (and other) transporter	NA
Unigene4119_All	441	2.700379411	4.780810904	0.824093219	0.557689111	*	0.451051798	ORY49286.1/1.6e-22/hypothetical protein BCR35DRAFT_336084 [Leucosporidium creatinivorum]	NA	NA	NA	NA	NA	molecular_function:GO:0016829//lyase activity;
CL6967.Contig3_All	1593	387.8720687	1.93330329	-7.648369098	1.89E-35	Down	1.84E-36	PBK97258.1/4.9e-143/HAD-like protein [Armillaria gallica]	XM_009548229.1/0.0/XM_009548229.1 Heterobasidion irregulare TC 32-1 hypothetical protein partial mRNA	sp|P40106|GPP2_YEAST/3.8e-15/Glycerol-1-phosphate phosphohydrolase 2 OS=Saccharomyces cerevisiae (strain ATCC 204508 / S288c) GN=GPP2 PE=1 SV=1	dsq:DICSQDRAFT_168113/1.0e-54/Aldo/keto reductase; K05275 pyridoxine 4-dehydrogenase [EC:1.1.1.65]	YER062c/8.6e-15/[R] KOG2914 Predicted haloacid-halidohydrolase and related hydrolases	CL6967.Contig3_All/1e-10/Haloacid dehalogenase-like hydrolase	biological_process:GO:0008152//metabolic process;molecular_function:GO:0016787//hydrolase activity;
CL3677.Contig19_All	3247	33.70116229	46.75413285	0.47229555	0.301660664	*	0.20988801	PBK65355.1/2.3e-62/cytochrome P450 [Armillaria solidipes]	NA	sp|A0A1R3RGJ7|OTA3_ASPC5/8.9e-27/Cyrochrome P450 monooxygenase OS=Aspergillus carbonarius (strain ITEM 5010) GN=ASPCADRAFT_517149 PE=3 SV=1	fox:FOXG_04952/1.1e-15/benzoate 4-monooxygenase; K07824 benzoate 4-monooxygenase [EC:1.14.13.12]	NA	CL3677.Contig19_All/5.9e-08/Cytochrome P450	NA
CL2769.Contig10_All	2323	0.690951739	904.6334541	10.35453269	1.04E-27	Up	1.21E-28	KIY68475.1/1.7e-221/ornithine aminotransferase [Cylindrobasidium torrendii FP15055 ss-10]	LT671823.1/0.0/LT671823.1 Malassezia sympodialis ATCC 42132 genome assembly, chromosome: 3	sp|Q9P7L5|OAT_SCHPO/1.3e-157/Ornithine aminotransferase car2 OS=Schizosaccharomyces pombe (strain 972 / ATCC 24843) GN=car2 PE=2 SV=1	psq:PUNSTDRAFT_55099/3.0e-201/ornithine aminotransferase; K00819 ornithine--oxo-acid transaminase [EC:2.6.1.13]	SPBC21C3.08c/3.0e-157/[E] KOG1402 Ornithine aminotransferase	CL2769.Contig10_All/1.2e-115/Aminotransferase class-III	molecular_function:GO:0004587//ornithine-oxo-acid transaminase activity;GO:0030170//pyridoxal phosphate binding;
CL6906.Contig7_All	5649	215.5330191	206.6484287	-0.060730509	0.840562703	*	0.783615253	KIY63560.1/0.0e+00/AAA-domain-containing protein [Cylindrobasidium torrendii FP15055 ss-10]	XM_018135225.1/0.0/XM_018135225.1 Malassezia pachydermatis aaa-domain-containing protein (Malapachy_0711), partial mRNA	sp|D4ATR3|A7629_ARTBC/2.1e-132/Uncharacterized secreted glycosidase ARB_07629 OS=Arthroderma benhamiae (strain ATCC MYA-4681 / CBS 112371) GN=ARB_07629 PE=1 SV=1	mrr:Moror_1487/0.0e+00/likely peroxisomal biogenesis aaa atpase pex1; K13338 peroxin-1	YKL197c/2.1e-119/[O] KOG0735 AAA+-type ATPase	CL6906.Contig7_All/1.8e-55/ATPase family associated with various cellular activities (AAA)	NA
Unigene15844_All	995	27.44953882	16.52997212	-0.73169762	0.145709512	*	0.090660685	PBK98537.1/1.8e-18/Aldo/keto reductase [Armillaria gallica]	NA	sp|Q09923|YAKC_SCHPO/9.1e-07/Aldo-keto reductase yakc [NADP(+)] OS=Schizosaccharomyces pombe (strain 972 / ATCC 24843) GN=yakc PE=1 SV=1	NA	SPAC1F7.12/2.1e-06/[C] KOG1575 Voltage-gated shaker-like K+ channel, subunit beta/KCNAB	NA	NA
Unigene14578_All	341	0.605509722	0.41280103	-0.552703552	0.825966091	*	0.763578832	NA	NA	NA	NA	NA	NA	NA
CL9122.Contig7_All	2105	307.079132	12.06782014	-4.66937347	1.68E-23	Down	2.20E-24	KIY69689.1/1.6e-112/DnaJ-domain-containing protein [Cylindrobasidium torrendii FP15055 ss-10]	NA	sp|Q9P7C6|CWC23_SCHPO/5.4e-17/Pre-mRNA-splicing factor cwf23 OS=Schizosaccharomyces pombe (strain 972 / ATCC 24843) GN=cwf23 PE=1 SV=2	mrr:Moror_1734/5.4e-109/dnaj domain protein cwf23; K09537 DnaJ homolog subfamily C member 17	SPCC10H11.02/3.9e-15/[O] KOG0691 Molecular chaperone (DnaJ superfamily)	CL9122.Contig7_All/7.5e-19/DnaJ domain	NA
CL7636.Contig3_All	1369	12.863993	26.46584532	1.040793207	0.173758011	*	0.110654613	KIY67834.1/3.6e-33/hypothetical protein CYLTODRAFT_279912 [Cylindrobasidium torrendii FP15055 ss-10]	NA	NA	tvs:TRAVEDRAFT_130153/1.7e-15/hypothetical protein; K13993 HSP20 family protein	NA	CL7636.Contig3_All/4.3e-07/Hsp20/alpha crystallin family	NA
CL13620.Contig1_All	821	372.0276508	318.3325107	-0.224875349	0.069205749	*	0.039689662	KIY63030.1/7.0e-93/hypothetical protein CYLTODRAFT_426451 [Cylindrobasidium torrendii FP15055 ss-10]	NA	sp|Q4P2Y1|MED7_USTMA/3.7e-22/Mediator of RNA polymerase II transcription subunit 7 OS=Ustilago maydis (strain 521 / FGSC 9021) GN=MED7 PE=3 SV=2	mrr:Moror_426/1.8e-84/mediator subunit med7; K15148 mediator of RNA polymerase II transcription subunit 7	YOL135c/2.4e-13/[K] KOG0570 Transcriptional coactivator	CL13620.Contig1_All/3.2e-49/MED7 protein	NA
CL9650.Contig3_All	1215	8.250685904	132.5183707	4.0055345	1.14E-12	Up	2.42E-13	KIY67860.1/5.0e-63/hypothetical protein CYLTODRAFT_431140 [Cylindrobasidium torrendii FP15055 ss-10]	NA	sp|A5DK49|AIM32_PICGU/3.3e-11/Altered inheritance of mitochondria protein 32 OS=Meyerozyma guilliermondii (strain ATCC 6260 / CBS 566 / DSM 6381 / JCM 1539 / NBRC 10279 / NRRL Y-324) GN=AIM32 PE=3 SV=2	wse:WALSEDRAFT_38414/4.2e-21/hypothetical protein; K22071 ferredoxin-2, mitochondrial	NA	CL9650.Contig3_All/2.8e-25/Sucrase/ferredoxin-like	NA
CL7802.Contig15_All	846	140.5490023	64.95347769	-1.113594536	1.05E-05	Down	3.77E-06	NA	NA	NA	NA	NA	CL7802.Contig15_All/5.5/Peptidase family S64	NA
CL5968.Contig10_All	2128	87.8887833	0.618675667	-7.150351953	4.57E-11	Down	1.08E-11	NA	NA	NA	NA	NA	NA	NA
CL17212.Contig1_All	613	1913.226312	1731.85	-0.143693558	0.000987284	*	0.000428464	KIY62453.1/1.4e-42/acyl carrier protein [Cylindrobasidium torrendii FP15055 ss-10]	NA	sp|P11943|ACPM_NEUCR/1.1e-23/Acyl carrier protein, mitochondrial OS=Neurospora crassa (strain ATCC 24698 / 74-OR23-1A / CBS 708.71 / DSM 1257 / FGSC 987) GN=nuo-12 PE=1 SV=2	mrr:Moror_41/7.5e-35/acyl carrier protein; K03955 NADH dehydrogenase (ubiquinone) 1 alpha/beta subcomplex 1	At1g65290/4.5e-20/[CIQ] KOG1748 Acyl carrier protein/NADH-ubiquinone oxidoreductase, NDUFAB1/SDAP subunit	CL17212.Contig1_All/2.4e-13/Phosphopantetheine attachment site	NA
CL4694.Contig7_All	3191	1476.894933	1759.481852	0.252583438	1.01E-06	*	3.31E-07	PBK73492.1/3.2e-234/SWIRM-domain-containing protein [Armillaria solidipes]	NA	sp|Q59WH0|ADA2_CANAL/1.2e-52/Transcriptional adapter 2 OS=Candida albicans (strain SC5314 / ATCC MYA-2876) GN=ADA2 PE=3 SV=2	mrr:Moror_12860/5.0e-199/transcriptional adapter 2; K11314 transcriptional adapter 2-alpha	YDR448w/1.2e-47/[B] KOG0457 Histone acetyltransferase complex SAGA/ADA, subunit ADA2	CL4694.Contig7_All/3.1e-10/SWIRM domain	NA
CL13903.Contig2_All	447	0.260735772	2.378574384	3.189436708	0.127239962	*	0.077806658	PBK99026.1/5.9e-09/DUF383-domain-containing protein [Armillaria gallica]	NA	NA	NA	NA	NA	NA
CL8052.Contig8_All	2419	22.13846584	46.86615468	1.081991179	0.396536637	*	0.292965984	PBK61902.1/0.0e+00/hypothetical protein ARMSODRAFT_1062231 [Armillaria solidipes]	XM_007857848.1/0.0/XM_007857848.1 Moniliophthora roreri MCA 2997 hypothetical protein partial mRNA	sp|P40965|MSH4_YEAST/5.7e-87/MutS protein homolog 4 OS=Saccharomyces cerevisiae (strain ATCC 204508 / S288c) GN=MSH4 PE=1 SV=2	scm:SCHCODRAFT_81041/6.3e-295/hypothetical protein; K08740 DNA mismatch repair protein MSH4	Hs20535615/9.8e-119/[L] KOG0220 Mismatch repair ATPase MSH4 (MutS family)	CL8052.Contig8_All/1.5e-40/MutS domain V	NA
Unigene27050_All	528	0.868799728	2.096892791	1.271157546	0.560314777	*	0.453709194	KXX81260.1/3.1e-33/Alpha-dioxygenase 2 [Madurella mycetomatis]	NA	NA	NA	At3g01420/1.3e-97/[R] KOG2408 Peroxidase/oxygenase	Unigene27050_All/6.7e-35/Animal haem peroxidase	biological_process:GO:0006979//response to oxidative stress;molecular_function:GO:0020037//heme binding;GO:0004601//peroxidase activity;
Unigene7778_All	2283	23.6212232	23.3230858	-0.018324995	0.984351924	*	0.968700356	KIY71836.1/1.9e-87/calcium/calmodulin-dependent protein phosphatase [Cylindrobasidium torrendii FP15055 ss-10]	NA	sp|P0CM54|CANB_CRYNJ/3.6e-75/Calcineurin subunit B OS=Cryptococcus neoformans var. neoformans serotype D (strain JEC21 / ATCC MYA-565) GN=CNB1 PE=2 SV=1	psq:PUNSTDRAFT_125200/1.1e-86/calcium/calmodulin-dependent protein phosphatase; K06268 serine/threonine-protein phosphatase 2B regulatory subunit	SPCC830.06/3.3e-60/[T] KOG0034 Ca2+/calmodulin-dependent protein phosphatase (calcineurin subunit B), EF-Hand superfamily protein	Unigene7778_All/8.1e-28/EF hand	NA
CL14812.Contig1_All	855	43.4432635	18.17255502	-1.25737121	0.00043932	Down	0.000183642	NA	NA	NA	NA	NA	NA	NA
CL10880.Contig1_All	3436	278.809651	212.1378798	-0.394278247	0.313500215	*	0.219827742	PBK65948.1/1.1e-211/hypothetical protein ARMSODRAFT_917268 [Armillaria solidipes]	NA	NA	NA	NA	CL10880.Contig1_All/1.2e-20/Domain of unknown function (DUF4470)	NA
CL7223.Contig1_All	1104	272.6785126	782.7690341	1.521385667	8.52E-56	Up	5.67E-57	PBK88704.1/4.5e-103/2-nitropropane dioxygenase [Armillaria gallica]	NA	sp|Q01284|2NPD_NEUCR/1.1e-26/Nitronate monooxygenase OS=Neurospora crassa (strain ATCC 24698 / 74-OR23-1A / CBS 708.71 / DSM 1257 / FGSC 987) GN=ncd-2 PE=1 SV=1	mrr:Moror_1103/5.2e-79/2-nitro propane dioxygenase; K00459 nitronate monooxygenase [EC:1.13.12.16]	At5g64250/3.9e-14/[C] TWOG0962 Glycolate oxidase	CL7223.Contig1_All/1.7e-36/Nitronate monooxygenase	NA
Unigene3683_All	742	53.69502053	91.08435993	0.762415046	0.000774013	*	0.000332151	XP_003035290.1/1.0e-74/hypothetical protein SCHCODRAFT_66042 [Schizophyllum commune H4-8] >EFJ00388.1 hypothetical protein SCHCODRAFT_66042 [Schizophyllum commune H4-8]	XM_007766064.1/0.0/XM_007766064.1 Coniophora puteana RWD-64-598 SS2 E3 ubiquitin ligase SCF complex Skp subunit mRNA	sp|D4ARL8|SKP1_ARTBC/1.6e-56/E3 ubiquitin ligase complex SCF subunit sconC OS=Arthroderma benhamiae (strain ATCC MYA-4681 / CBS 112371) GN=sconC PE=3 SV=1	mrr:Moror_859/1.4e-75/scf complex subunit skp1; K03094 S-phase kinase-associated protein 1	SPBC409.05/4.6e-51/[O] KOG1724 SCF ubiquitin ligase, Skp1 component	Unigene3683_All/7.6e-25/Skp1 family, tetramerisation domain	biological_process:GO:0031146//SCF-dependent proteasomal ubiquitin-dependent protein catabolic process;GO:0101026//nuclear membrane biogenesis involved in mitotic nuclear division;GO:0006511//ubiquitin-dependent protein catabolic process;GO:0045841//negative regulation of mitotic metaphase/anaphase transition;GO:0060542//regulation of strand invasion;cellular_component:GO:0043291//RAVE complex;GO…
CL8678.Contig13_All	1501	18.97885074	18.83401415	-0.011052115	0.998595629	*	0.992220549	NA	NA	NA	NA	NA	NA	NA
Unigene16052_All	1408	3084.646523	5926.824144	0.942154075	1.05E-125	*	3.15E-127	PBK73282.1/7.1e-186/heterotrimeric G-protein alpha subunit, GPA1-like protein [Armillaria solidipes] >PBK95207.1 heterotrimeric G-protein alpha subunit, GPA1-like protein [Armillaria gallica]	XM_007865824.1/0.0/XM_007865824.1 Gloeophyllum trabeum ATCC 11539 G protein alpha-subunit mRNA	sp|P30675|GPA1_COPCO/1.0e-176/Guanine nucleotide-binding protein subunit alpha OS=Coprinellus congregatus GN=CGP1 PE=2 SV=3	mrr:Moror_9763/5.7e-187/g protein alpha subunit; K04630 guanine nucleotide-binding protein G(i) subunit alpha	Hs4504041/1.8e-104/[DT] KOG0082 G-protein alpha subunit (small G protein superfamily)	Unigene16052_All/6.9e-120/G-protein alpha subunit	biological_process:GO:0007186//G-protein coupled receptor signaling pathway;cellular_component:GO:0005834//heterotrimeric G-protein complex;molecular_function:GO:0031683//G-protein beta/gamma-subunit complex binding;GO:0001664//G-protein coupled receptor binding;GO:0004871//signal transducer activity;GO:0005525//GTP binding;GO:0003924//GTPase activity;
CL2444.Contig7_All	1257	8.066191871	28.31248291	1.811478645	0.087595292	*	0.05145009	XP_001839432.1/3.8e-29/hypothetical protein CC1G_06645 [Coprinopsis cinerea okayama7#130] >EAU82335.1 hypothetical protein CC1G_06645 [Coprinopsis cinerea okayama7#130]	NA	sp|P0CT90|OMT2_PHACR/3.9e-15/3-O-methyltransferase 2 OS=Phanerochaete chrysosporium (strain RP-78 / ATCC MYA-4764 / FGSC 9002) GN=e_gw1.4.1014.1 PE=1 SV=1	NA	NA	NA	molecular_function:GO:0008171//O-methyltransferase activity;
CL18787.Contig9_All	1038	427.5953481	55.9950442	-2.932875105	3.71E-13	Down	7.67E-14	NA	NA	NA	NA	NA	CL18787.Contig9_All/0.039/Microcystin synthetase C terminal	NA
CL12078.Contig1_All	2633	20.26865517	37.60973027	0.891855591	0.637890834	*	0.548805755	PBK68715.1/1.3e-87/alpha/beta-hydrolase [Armillaria solidipes]	NA	sp|P50167|ARDH_PICST/3.9e-25/D-arabinitol 2-dehydrogenase [ribulose-forming] OS=Scheffersomyces stipitis (strain ATCC 58785 / CBS 6054 / NBRC 10063 / NRRL Y-11545) GN=ARDH PE=2 SV=1	lth:KLTH0H13992g/6.5e-27/KLTH0H13992p; K17738 D-arabinitol 2-dehydrogenase [EC:1.1.1.250]	SPAC8E11.10/3.2e-22/[R] KOG0725 Reductases with broad range of substrate specificities	CL12078.Contig1_All/5.7e-14/Alpha/beta hydrolase family	NA
CL12442.Contig1_All	5161	603.534461	345.0279884	-0.806722752	8.69E-11	*	2.09E-11	PBK99751.1/0.0e+00/hypothetical protein ARMGADRAFT_516895 [Armillaria gallica]	NA	NA	hir:HETIRDRAFT_477957/9.4e-296/hypothetical protein; K10352 myosin heavy chain	Hs13124879/6.3e-06/[Z] KOG0161 Myosin class II heavy chain	CL12442.Contig1_All/4.4e-17/Pericentrin-AKAP-450 domain of centrosomal targeting protein	NA
CL715.Contig17_All	609	9.875735811	2.147928175	-2.200942491	0.023870927	Down	0.012537286	PBL01076.1/3.0e-32/glycoside hydrolase [Armillaria gallica]	NA	NA	dsq:DICSQDRAFT_176740/1.7e-31/glycoside hydrolase; K19355 mannan endo-1,4-beta-mannosidase [EC:3.2.1.78]	NA	NA	NA
CL16533.Contig2_All	2765	1963.250155	2261.805408	0.204230803	6.39E-05	*	2.46E-05	XP_001878724.1/1.4e-278/urea transporter [Laccaria bicolor S238N-H82] >EDR10274.1 urea transporter [Laccaria bicolor S238N-H82]	NA	sp|P33413|DUR3_YEAST/2.8e-122/Urea active transporter OS=Saccharomyces cerevisiae (strain ATCC 204508 / S288c) GN=DUR3 PE=1 SV=2	lbc:LACBIDRAFT_316997/8.6e-280/urea transporter; K20989 urea-proton symporter	YHL016c/6.3e-122/[E] KOG2348 Urea transporter	CL16533.Contig2_All/9.4e-23/Sodium:solute symporter family	biological_process:GO:0055085//transmembrane transport;cellular_component:GO:0016021//integral component of membrane;molecular_function:GO:0005215//transporter activity;
CL6243.Contig1_All	1130	510.1826503	189.2308518	-1.430866516	1.23E-34	Down	1.22E-35	KIK70104.1/2.5e-80/hypothetical protein GYMLUDRAFT_994181 [Gymnopus luxurians FD-317 M1]	NA	sp|O74959|YJCD_SCHPO/6.2e-36/Uncharacterized oxidoreductase C736.13 OS=Schizosaccharomyces pombe (strain 972 / ATCC 24843) GN=SPCC736.13 PE=3 SV=1	gtr:GLOTRDRAFT_121678/3.7e-56/Sec1-like protein; K20367 endoplasmic reticulum-Golgi intermediate compartment protein 3	SPCC736.13/1.4e-35/[Q] KOG1208 Dehydrogenases with different specificities (related to short-chain alcohol dehydrogenases)	CL6243.Contig1_All/5.3e-29/short chain dehydrogenase	NA
Unigene6723_All	481	0.208480912	5.724071589	4.779054511	0.006324451	Up	0.003040505	NA	NA	NA	NA	NA	NA	NA
CL4280.Contig4_All	995	16.74671815	11.28572809	-0.569378903	0.560127658	*	0.453494151	PBL04379.1/4.5e-110/tRNAHis guanylyltransferase [Armillaria gallica]	NA	sp|Q9Y7T3|THG1_SCHPO/2.4e-68/tRNA(His) guanylyltransferase OS=Schizosaccharomyces pombe (strain 972 / ATCC 24843) GN=thg1 PE=3 SV=1	mrr:Moror_16124/2.7e-98/putative trnahis guanylyltransferase; K10761 tRNA(His) guanylyltransferase [EC:2.7.7.79]	SPCC63.07/5.5e-68/[S] KOG2721 Uncharacterized conserved protein	CL4280.Contig4_All/1.2e-46/tRNAHis guanylyltransferase	biological_process:GO:0006400//tRNA modification;molecular_function:GO:0000287//magnesium ion binding;GO:0008193//tRNA guanylyltransferase activity;GO:0005525//GTP binding;
CL6573.Contig5_All	3565	458.8949712	161.3811555	-1.507691873	3.63E-22	Down	4.97E-23	XP_007769167.1/2.0e-136/hypothetical protein CONPUDRAFT_144342 [Coniophora puteana RWD-64-598 SS2] >EIW80146.1 hypothetical protein CONPUDRAFT_144342 [Coniophora puteana RWD-64-598 SS2]	XM_007770977.1/0.0/XM_007770977.1 Coniophora puteana RWD-64-598 SS2 hypothetical protein partial mRNA	NA	cput:CONPUDRAFT_144342/1.2e-137/hypothetical protein; K19619 tyrosyl-DNA phosphodiesterase 2 [EC:3.1.4.-]	NA	CL6573.Contig5_All/5.2e-06/Endonuclease/Exonuclease/phosphatase family	NA
CL17319.Contig1_All	1123	16.70374398	28.19895907	0.755470404	0.08089266	*	0.047104053	PBK69880.1/3.1e-30/hypothetical protein ARMSODRAFT_150622 [Armillaria solidipes]	NA	NA	NA	NA	NA	NA
CL15393.Contig1_All	298	0.099183629	0.231809007	1.224762711	0.587890295	*	0.488787366	NA	NA	NA	NA	NA	NA	NA
CL15316.Contig2_All	320	0.175591259	1.146654936	2.707138374	0.211015607	*	0.138454611	NA	NA	NA	NA	NA	NA	NA
CL6384.Contig3_All	1445	0.299240308	86.93239295	8.182445526	2.84E-09	Up	7.60E-10	KIY65309.1/1.7e-166/hypothetical protein CYLTODRAFT_424449 [Cylindrobasidium torrendii FP15055 ss-10]	NA	NA	NA	NA	CL6384.Contig3_All/4.6e-36/Integral peroxisomal membrane peroxin	cellular_component:GO:0016021//integral component of membrane;
CL17119.Contig1_All	962	31.99859524	67.42651641	1.075307491	0.001776814	Up	0.000795369	PBK63852.1/2.7e-11/hypothetical protein ARMSODRAFT_1088230 [Armillaria solidipes]	NA	NA	NA	NA	NA	NA
CL6277.Contig3_All	1095	0.317446347	158.1238307	8.960326321	1.13E-11	Up	2.57E-12	GAT50798.1/7.6e-10/predicted protein [Mycena chlorophos]	NA	NA	NA	NA	NA	NA
CL7103.Contig8_All	497	890.0163106	168.3558908	-2.402317573	1.79E-35	Down	1.73E-36	XP_003033214.1/3.3e-29/expressed protein [Schizophyllum commune H4-8] >EFI98311.1 expressed protein, partial [Schizophyllum commune H4-8]	NA	sp|P38216|YBM6_YEAST/2.0e-07/Uncharacterized protein YBR016W OS=Saccharomyces cerevisiae (strain ATCC 204508 / S288c) GN=YBR016W PE=1 SV=1	abe:ARB_00568/2.0e-06/annexin ANXC3.1; K17095 annexin A7/11	NA	NA	NA
CL10459.Contig1_All	1701	0.338623414	279.4748744	9.688821139	2.98E-14	Up	5.76E-15	PBK81454.1/6.8e-175/batten's disease protein Cln3 [Armillaria gallica]	NA	sp|Q4P4U7|BTN1_USTMA/3.5e-99/Protein BTN1 OS=Ustilago maydis (strain 521 / FGSC 9021) GN=BTN1 PE=3 SV=2	shs:STEHIDRAFT_121049/1.6e-164/batten's disease protein Cln3; K12389 battenin	SPAC607.09c/4.2e-52/[R] KOG3880 Predicted small molecule transporter involved in cellular pH homeostasis (Batten disease protein in human)	CL10459.Contig1_All/7e-59/CLN3 protein	cellular_component:GO:0005774//vacuolar membrane;GO:0016021//integral component of membrane;
CL529.Contig15_All	5321	185.8244634	99.43153364	-0.902165077	0.406941372	*	0.303782237	KIY71150.1/6.6e-107/hypothetical protein CYLTODRAFT_487517 [Cylindrobasidium torrendii FP15055 ss-10]	NA	sp|P49412|PRIB_LENED/1.8e-08/Protein priB OS=Lentinula edodes GN=priB PE=2 SV=1	mrr:Moror_2750/1.7e-34/cell division control protein; K03361 F-box and WD-40 domain protein CDC4	NA	CL529.Contig15_All/4.2e-07/Fungal specific transcription factor domain	NA
CL5588.Contig13_All	4005	724.9758799	570.6794716	-0.345252329	0.170841856	*	0.108576632	XP_007853784.1/5.2e-157/tyrosine recombinase [Moniliophthora roreri MCA 2997] >ESK86912.1 tyrosine recombinase [Moniliophthora roreri MCA 2997]	NA	NA	NA	NA	CL5588.Contig13_All/0.0089/Phage integrase family	biological_process:GO:0015074//DNA integration;GO:0006310//DNA recombination;cellular_component:GO:0016021//integral component of membrane;molecular_function:GO:0003964//RNA-directed DNA polymerase activity;GO:0003677//DNA binding;
Unigene10912_All	2056	250.8390857	308.110016	0.296683416	0.030551411	*	0.016361951	PBK78739.1/4.1e-41/hypothetical protein ARMSODRAFT_947712 [Armillaria solidipes]	FO905652.1/0.0/FO905652.1 Leptosphaeria biglobosa brassicae b35_scaffold00012 complete sequence	NA	NA	NA	Unigene10912_All/5.4e-06/Rap1 Myb domain	NA
Unigene186_All	5460	24.40762831	99.86806484	2.032691301	1.44E-05	Up	5.23E-06	KIJ61879.1/1.3e-272/hypothetical protein HYDPIDRAFT_95803 [Hydnomerulius pinastri MD-312]	NA	sp|Q05531|NIA_USTMA/7.5e-228/Nitrate reductase [NADPH] OS=Ustilago maydis (strain 521 / FGSC 9021) GN=NAR1 PE=2 SV=2	cci:CC1G_07230/4.5e-272/nitrate reductase; K10534 nitrate reductase (NAD(P)H) [EC:1.7.1.1 1.7.1.2 1.7.1.3]	At1g77760_1/4.0e-104/[C] KOG0535 Sulfite oxidase, molybdopterin-binding component	Unigene186_All/1.3e-53/Oxidoreductase molybdopterin binding domain	biological_process:GO:0042128//nitrate assimilation;GO:0006809//nitric oxide biosynthetic process;molecular_function:GO:0050464//nitrate reductase (NADPH) activity;GO:0043546//molybdopterin cofactor binding;GO:0020037//heme binding;GO:0030151//molybdenum ion binding;
CL2674.Contig15_All	1465	0.241885498	18.50156873	6.257179513	5.28E-05	Up	2.02E-05	KYQ40929.1/1.7e-52/Adenosine monophosphate-protein transferase FICD [Hypsizygus marmoreus]	GU169856.1/0.0/GU169856.1 Flammulina velutipes strain KACC 42777 isolate 10 putative hydrophobin 2 mRNA, complete cds	NA	NA	Hs13027624_2/4.1e-11/[R] KOG3824 Huntingtin interacting protein HYPE	CL2674.Contig15_All/2.4e-15/Fic/DOC family	NA
Unigene15670_All	2288	113.9661185	90.47694774	-0.332982818	0.113531133	*	0.068499288	XP_007846210.1/4.0e-279/duf1212 domain membrane protein [Moniliophthora roreri MCA 2997] >ESK94393.1 duf1212 domain membrane protein [Moniliophthora roreri MCA 2997] >KTB29449.1 hypothetical protein WG66_18049 [Moniliophthora roreri]	XM_007848019.1/0.0/XM_007848019.1 Moniliophthora roreri MCA 2997 duf1212 domain membrane protein partial mRNA	sp|Q9UVG5|PRM10_PICSO/4.4e-73/Pheromone-regulated membrane protein 10 OS=Pichia sorbitophila (strain ATCC MYA-4447 / BCRC 22081 / CBS 7064 / NBRC 10061 / NRRL Y-12695) GN=GNLVRS01_PISO0A10120g PE=3 SV=2	NA	SPAC7D4.12c/1.8e-69/[S] TWOG0128 Uncharacterized protein	Unigene15670_All/1.5e-47/Putative threonine/serine exporter	cellular_component:GO:0016021//integral component of membrane;
CL5350.Contig2_All	997	8.573627085	39.91746274	2.219042449	0.001273794	Up	0.000560288	NA	NA	NA	NA	NA	NA	NA
CL9358.Contig1_All	2588	2043.798998	2338.802417	0.194516669	2.39E-06	*	8.09E-07	PBK76077.1/4.6e-98/TPR-like protein [Armillaria solidipes]	NA	NA	mgr:MGG_00979/9.6e-07/mitochondrial import receptor subunit tom-70; K17768 mitochondrial import receptor subunit TOM70	Hs4557787/1.3e-20/[T] KOG4225 Sorbin and SH3 domain-containing protein	CL9358.Contig1_All/2.7e-12/Tetratricopeptide repeat	NA
CL8111.Contig3_All	4651	376.7466146	1341.482175	1.832161432	9.10E-73	Up	4.75E-74	PBK93173.1/0.0e+00/hypothetical protein ARMGADRAFT_929572 [Armillaria gallica]	NA	sp|P49412|PRIB_LENED/6.1e-37/Protein priB OS=Lentinula edodes GN=priB PE=2 SV=1	NA	NA	CL8111.Contig3_All/9.2e-18/Fungal specific transcription factor domain	NA
CL6024.Contig7_All	1247	6.274714483	11.70298387	0.899254696	0.291848069	*	0.20194284	KIY69190.1/1.2e-99/hypothetical protein CYLTODRAFT_436248 [Cylindrobasidium torrendii FP15055 ss-10]	NA	sp|P87151|YB0A_SCHPO/9.6e-30/Uncharacterized protein C25H2.10c OS=Schizosaccharomyces pombe (strain 972 / ATCC 24843) GN=SPBC25H2.10c PE=4 SV=2	lbc:LACBIDRAFT_318042/1.0e-83/hypothetical protein; K06963 tRNA acetyltransferase TAN1	YGL232w/2.5e-17/[R] KOG3943 THUMP domain-containing proteins	CL6024.Contig7_All/1.6e-11/THUMP domain	molecular_function:GO:0003723//RNA binding;
Unigene10943_All	1980	231.5590137	317.0374084	0.453273163	0.007990416	*	0.003895434	PBL01189.1/4.0e-251/beta-glucan synthesis-associated protein [Armillaria gallica]	NA	sp|P87024|SKN1_CANAX/6.4e-113/Beta-glucan synthesis-associated protein SKN1 OS=Candida albicans GN=SKN1 PE=2 SV=1	mrr:Moror_475/2.0e-238/glycoside hydrolase family 16 protein; K21850 beta-glucan synthesis-associated protein KRE6	YPR159w/3.7e-108/[MG] TWOG0133 Beta-glucan synthesis-associated protein	Unigene10943_All/4e-189/Beta-glucan synthesis-associated protein (SKN1)	NA
Unigene3415_All	2114	306.4717989	451.4183421	0.558710714	4.47E-07	*	1.42E-07	KIY74080.1/3.0e-281/digestive organ expansion factor [Cylindrobasidium torrendii FP15055 ss-10]	NA	sp|A7EZP8|UTP25_SCLS1/1.6e-109/U3 small nucleolar RNA-associated protein 25 OS=Sclerotinia sclerotiorum (strain ATCC 18683 / 1980 / Ss-1) GN=utp25 PE=3 SV=1	mrr:Moror_10323/2.8e-246/duf1253 domain-containing protein; K14774 U3 small nucleolar RNA-associated protein 25	SPCC1827.01c/1.6e-101/[S] KOG2340 Uncharacterized conserved protein	Unigene3415_All/8.8e-166/Utp25, U3 small nucleolar RNA-associated SSU processome protein 25	cellular_component:GO:0005634//nucleus;
CL11577.Contig2_All	3418	0.225371731	0.774512757	1.780982439	0.43223787	*	0.326980218	PBK98621.1/3.1e-86/pectate lyase C [Armillaria gallica]	NA	sp|Q5B024|PLYF_EMENI/1.9e-51/Probable pectate lyase F OS=Emericella nidulans (strain FGSC A4 / ATCC 38163 / CBS 112.46 / NRRL 194 / M139) GN=plyF PE=3 SV=2	afm:AFUA_7G06400/5.6e-47/pectate lyase; K01728 pectate lyase [EC:4.2.2.2]	NA	CL11577.Contig2_All/2e-77/Pectate lyase	cellular_component:GO:0005576//extracellular region;molecular_function:GO:0030570//pectate lyase activity;
Unigene20115_All	304	0.482747968	0.160813868	-1.585878357	0.482000887	*	0.378269075	NA	XM_009542094.1/0.0/XM_009542094.1 Heterobasidion irregulare TC 32-1 mitochondrial carrier protein mRNA	NA	NA	NA	NA	NA
Unigene765_All	3437	5.25503198	6.206995268	0.240195502	0.812368983	*	0.746291564	KGQ03867.1/9.5e-208/Arginine--tRNA ligase [Beauveria bassiana D1-5]	NA	sp|Q05506|SYRC_YEAST/2.4e-67/Arginine--tRNA ligase, cytoplasmic OS=Saccharomyces cerevisiae (strain ATCC 204508 / S288c) GN=YDR341C PE=1 SV=1	sce:YDR341C/3.2e-66/RRS1; arginine--tRNA ligase; K01887 arginyl-tRNA synthetase [EC:6.1.1.19]	Hs15149476/2.1e-106/[J] KOG4426 Arginyl-tRNA synthetase	Unigene765_All/8.2e-180/tRNA synthetases class I (R)	biological_process:GO:0006420//arginyl-tRNA aminoacylation;cellular_component:GO:0005737//cytoplasm;molecular_function:GO:0004814//arginine-tRNA ligase activity;GO:0005524//ATP binding;
CL4866.Contig22_All	885	0.26585533	41.20102703	7.275895097	4.67E-07	Up	1.49E-07	KIY63540.1/8.2e-63/cytochrome P450 [Cylindrobasidium torrendii FP15055 ss-10]	NA	sp|Q5ATG9|APDE_EMENI/4.0e-14/Cytochrome P450 monooxygenase apdE OS=Emericella nidulans (strain FGSC A4 / ATCC 38163 / CBS 112.46 / NRRL 194 / M139) GN=apdE PE=2 SV=1	cci:CC1G_11080/8.9e-13/cytochrome P450 monooxygenase pc-bph; K07824 benzoate 4-monooxygenase [EC:1.14.13.12]	At5g52320/3.1e-14/[QI] KOG0157 Cytochrome P450 CYP4/CYP19/CYP26 subfamilies	CL4866.Contig22_All/3.5e-13/Cytochrome P450	NA
CL1543.Contig6_All	1855	0.099183629	0.231809007	1.224762711	0.587890295	*	0.488787366	XP_007310550.1/3.4e-26/hypothetical protein STEHIDRAFT_125965 [Stereum hirsutum FP-91666 SS1] >EIM80422.1 hypothetical protein STEHIDRAFT_125965 [Stereum hirsutum FP-91666 SS1]	NA	NA	NA	NA	CL1543.Contig6_All/0.042/Alcohol acetyltransferase	NA
Unigene1869_All	644	0.212787034	6.33687175	4.896288672	0.004740385	Up	0.002235627	KIY64603.1/6.2e-20/hypothetical protein CYLTODRAFT_89562 [Cylindrobasidium torrendii FP15055 ss-10]	NA	NA	NA	NA	NA	NA
Unigene13640_All	1021	6.4333086	10.9043834	0.761275393	0.737010212	*	0.657202405	OAL68708.1/2.0e-44/hexamerine [Trichophyton violaceum]	NA	sp|Q5AR52|ASQI_EMENI/1.2e-09/Tyrosinase family protein asqI OS=Emericella nidulans (strain FGSC A4 / ATCC 38163 / CBS 112.46 / NRRL 194 / M139) GN=asqI PE=3 SV=1	NA	NA	Unigene13640_All/4.3e-89/Hemocyanin, ig-like domain	NA
Unigene21890_All	218	0.642103723	0.654523327	0.027638246	0.997998181	*	0.988002937	NA	NA	NA	NA	NA	NA	NA
CL11034.Contig1_All	2179	217.7698309	488.5978907	1.165843533	1.73E-34	Up	1.72E-35	KIY71073.1/1.1e-299/nuclear protein [Cylindrobasidium torrendii FP15055 ss-10]	NA	sp|Q10414|MU161_SCHPO/2.0e-43/CWF19-like protein mug161 OS=Schizosaccharomyces pombe (strain 972 / ATCC 24843) GN=mug161 PE=1 SV=1	mgr:MGG_05948/2.3e-09/zinc knuckle domain-containing protein; K09250 cellular nucleic acid-binding protein	SPAC1F3.09/4.6e-43/[S] KOG2476 Uncharacterized conserved protein	CL11034.Contig1_All/4.2e-30/Protein similar to CwfJ C-terminus 1	NA
CL14256.Contig1_All	2460	74.6868384	149.3514067	0.999784893	6.08E-05	*	2.33E-05	PBK89025.1/4.8e-121/putative isomerase YbhE [Armillaria gallica]	NA	NA	wic:J056_004573/2.5e-20/ADP-ribosylation factor-like protein 1; K07942 ADP-ribosylation factor-like protein 1	NA	CL14256.Contig1_All/6.5e-37/Lactonase, 7-bladed beta-propeller	NA
Unigene13380_All	2245	6040.301624	27231.6556	2.172592199	0	Up	0	KZV80694.1/5.1e-279/PTR2-domain-containing protein [Exidia glandulosa HHB12029]	XM_003027797.1/0.0/XM_003027797.1 Schizophyllum commune H4-8 hypothetical protein, mRNA	sp|Q9P380|PTR2_SCHPO/9.3e-92/Probable peptide transporter ptr2 OS=Schizosaccharomyces pombe (strain 972 / ATCC 24843) GN=ptr2 PE=1 SV=1	adl:AURDEDRAFT_110288/2.0e-266/PTR2-domain-containing protein; K03305 proton-dependent oligopeptide transporter, POT family	SPBC13A2.04c/2.1e-91/[E] KOG1237 H+/oligopeptide symporter	Unigene13380_All/1.6e-73/POT family	biological_process:GO:0006857//oligopeptide transport;cellular_component:GO:0016021//integral component of membrane;molecular_function:GO:0005215//transporter activity;
CL1776.Contig3_All	1169	116.0904327	35.01487796	-1.729209117	2.08E-10	Down	5.15E-11	KIY73261.1/2.2e-103/hypothetical protein CYLTODRAFT_417226 [Cylindrobasidium torrendii FP15055 ss-10]	XM_001833048.1/0.0/XM_001833048.1 Coprinopsis cinerea okayama7#130 hypothetical protein (CC1G_01162), partial mRNA	sp|O13752|YF22_SCHPO/8.1e-39/Uncharacterized TLC domain-containing protein C17A2.02c OS=Schizosaccharomyces pombe (strain 972 / ATCC 24843) GN=SPAC17A2.02c PE=4 SV=1	NA	SPAC17A2.02c/1.8e-38/[TR] KOG4561 Uncharacterized conserved protein, contains TBC domain	CL1776.Contig3_All/1.3e-10/TLC domain	NA
CL9754.Contig4_All	1151	3.395045717	3.92395425	0.20887722	0.899549973	*	0.858395159	KIY64472.1/1.6e-74/hypothetical protein CYLTODRAFT_380853 [Cylindrobasidium torrendii FP15055 ss-10]	NA	NA	NA	NA	CL9754.Contig4_All/0.13/C-terminal novel E3 ligase, LRR-interacting	molecular_function:GO:0004497//monooxygenase activity;
Unigene22495_All	271	0.099183629	0.231809007	1.224762711	0.587890295	*	0.488787366	NA	NA	NA	NA	NA	NA	NA
Unigene11036_All	2007	1484.290059	1776.947339	0.259627877	1.25E-07	*	3.82E-08	KIY71850.1/1.8e-222/RCC1/BLIP-II protein [Cylindrobasidium torrendii FP15055 ss-10]	NA	sp|P38352|SAF1_YEAST/3.0e-09/SCF-associated factor 1 OS=Saccharomyces cerevisiae (strain ATCC 204508 / S288c) GN=SAF1 PE=1 SV=2	mrr:Moror_17231/5.8e-185/f-box protein; K15072 SCF-associated factor 1	Hs4758520/2.0e-08/[S] KOG1426 FOG: RCC1 domain	Unigene11036_All/1.7e-20/Regulator of chromosome condensation (RCC1) repeat	NA
CL8864.Contig4_All	917	29.00139634	8.540268912	-1.763768961	0.023904673	Down	0.012557178	NA	NA	NA	NA	NA	NA	NA
CL16789.Contig1_All	326	22.76314508	11.05221992	-1.042363726	0.435749991	*	0.331906509	KIY73709.1/1.7e-21/vacuolar-sorting protein SNF7 [Cylindrobasidium torrendii FP15055 ss-10]	XM_007315614.1/0.0/XM_007315614.1 Serpula lacrymans var. lacrymans S7.9 hypothetical protein (SERLADRAFT_382747), mRNA	sp|P0CR55|SNF7_CRYNB/5.0e-15/Vacuolar-sorting protein SNF7 OS=Cryptococcus neoformans var. neoformans serotype D (strain B-3501A) GN=SNF7 PE=3 SV=1	mrr:Moror_17482/1.5e-18/vacuolar-sorting protein snf7; K12194 charged multivesicular body protein 4	NA	NA	biological_process:GO:0070676//intralumenal vesicle formation;GO:0043328//protein transport to vacuole involved in ubiquitin-dependent protein catabolic process via the multivesicular body sorting pathway;GO:1904669//ATP export;GO:0071454//cellular response to anoxia;cellular_component:GO:0000815//ESCRT III complex;GO:0005886//plasma membrane;molecular_function:GO:0042802//identical protein bindi…
CL6137.Contig5_All	2399	13.42919483	158.7116739	3.562963536	0.000216213	Up	8.77E-05	PBK68857.1/4.0e-11/cohesin complex subunit psm1 [Armillaria solidipes]	NA	NA	lbc:LACBIDRAFT_307062/9.2e-12/CPC16201; condensin complex subunit SMC1; K06636 structural maintenance of chromosome 1	NA	CL6137.Contig5_All/0.029/Tetrahydromethanopterin S-methyltransferase, F subunit (MtrF)	biological_process:GO:0007064//mitotic sister chromatid cohesion;cellular_component:GO:0005634//nucleus;GO:0008278//cohesin complex;molecular_function:GO:0005524//ATP binding;GO:0003682//chromatin binding;GO:0046982//protein heterodimerization activity;
CL5307.Contig9_All	2075	81.38052637	0.29207626	-8.1221947	3.56E-09	Down	9.62E-10	EEB93452.1/2.9e-26/hypothetical protein MPER_07885 [Moniliophthora perniciosa FA553]	NA	NA	NA	NA	CL5307.Contig9_All/3.6e-10/Trehalose utilisation	NA
CL10561.Contig3_All	2572	20.50591878	33.35935675	0.702051084	0.251376537	*	0.169047827	PBK65655.1/8.5e-44/hypothetical protein ARMSODRAFT_1087282 [Armillaria solidipes]	NA	NA	NA	NA	CL10561.Contig3_All/0.0028/Protein kinase domain	NA
CL2285.Contig5_All	2179	194.31181	51.11559269	-1.926538234	2.60E-26	Down	3.15E-27	KIY70648.1/4.7e-35/hypothetical protein CYLTODRAFT_347387 [Cylindrobasidium torrendii FP15055 ss-10]	NA	NA	NA	7297113/3.4e-14/[R] KOG3824 Huntingtin interacting protein HYPE	CL2285.Contig5_All/0.28/ATP synthase B/B' CF(0)	NA
CL549.Contig4_All	1421	16.01832513	19.3600911	0.273362434	0.904705228	*	0.865427752	KIY65182.1/2.2e-78/Aldo/keto reductase [Cylindrobasidium torrendii FP15055 ss-10]	NA	sp|P14065|GCY1_YEAST/2.4e-61/Glycerol 2-dehydrogenase (NADP(+)) OS=Saccharomyces cerevisiae (strain ATCC 204508 / S288c) GN=GCY1 PE=1 SV=1	gtr:GLOTRDRAFT_75656/4.7e-64/reductase AKOR2; K18097 glycerol 2-dehydrogenase (NADP+) [EC:1.1.1.156]	YOR120w/5.5e-61/[R] KOG1577 Aldo/keto reductase family proteins	CL549.Contig4_All/2.6e-38/Aldo/keto reductase family	NA
CL14127.Contig1_All	1482	33.52822114	41.76680399	0.31698081	0.482691478	*	0.379665034	AOC97497.1/2.5e-221/ethylene- and jasmonate-responsive plant defensin [Flammulina velutipes]	NA	NA	NA	NA	CL14127.Contig1_All/5.3e-07/Integrase core domain	biological_process:GO:0015074//DNA integration;molecular_function:GO:0003676//nucleic acid binding;
CL18244.Contig1_All	3005	1807.806902	733.4496772	-1.301470697	7.21E-82	Down	3.38E-83	KIK01111.1/0.0e+00/glycosyltransferase family 39 protein [Laccaria amethystina LaAM-08-1]	XM_003026234.1/0.0/XM_003026234.1 Schizophyllum commune H4-8 glycosyltransferase family 39 protein, mRNA	sp|O74189|PMT1_CANAL/1.8e-167/Dolichyl-phosphate-mannose--protein mannosyltransferase 1 OS=Candida albicans (strain SC5314 / ATCC MYA-2876) GN=PMT1 PE=2 SV=1	mrr:Moror_15311/0.0e+00/glycosyltransferase family 39 protein; K00728 dolichyl-phosphate-mannose-protein mannosyltransferase [EC:2.4.1.109]	YDL095w/1.6e-158/[O] KOG3359 Dolichyl-phosphate-mannose:protein O-mannosyl transferase	CL18244.Contig1_All/2.1e-80/Dolichyl-phosphate-mannose-protein mannosyltransferase	biological_process:GO:0006493//protein O-linked glycosylation;cellular_component:GO:0016021//integral component of membrane;molecular_function:GO:0000030//mannosyltransferase activity;
Unigene26988_All	225	0.099727335	0.233567494	1.227778598	0.587890295	*	0.487753999	NA	NA	NA	NA	At3g16420/5.2e-35/[R] TWOG0094 Lectins containing Jacalin domain	NA	NA
CL6295.Contig3_All	2123	4696.694775	315.6128647	-3.895417922	8.83E-27	Down	1.06E-27	PBK72804.1/3.0e-34/hypothetical protein ARMSODRAFT_953213 [Armillaria solidipes]	NA	NA	NA	NA	CL6295.Contig3_All/3.3e-06/Ser-Thr-rich glycosyl-phosphatidyl-inositol-anchored membrane family	cellular_component:GO:0016021//integral component of membrane;
Unigene11509_All	1274	0.290329546	74.16837439	7.996968941	8.41E-09	Up	2.34E-09	NA	NA	NA	NA	NA	NA	NA
CL6397.Contig19_All	3490	155.5452398	97.28314779	-0.677072428	0.480678489	*	0.374854427	KIY68304.1/3.0e-108/hypothetical protein CYLTODRAFT_351518 [Cylindrobasidium torrendii FP15055 ss-10]	NA	NA	NA	NA	CL6397.Contig19_All/0.055/DNA polymerase alpha/epsilon subunit B	NA
CL19137.Contig14_All	3113	0.298246084	102.0231276	8.418177323	5.03E-10	Up	1.28E-10	NA	NA	NA	NA	NA	NA	NA
CL13413.Contig1_All	3161	256.0612953	164.9125072	-0.634788381	3.06E-05	*	1.15E-05	PBK99383.1/6.5e-78/hypothetical protein ARMGADRAFT_500737 [Armillaria gallica]	NA	NA	scm:SCHCODRAFT_232083/5.6e-17/hypothetical protein; K14334 carboxy-cis,cis-muconate cyclase [EC:5.5.1.5]	NA	CL13413.Contig1_All/0.034/Vertebrate endogenous opioids neuropeptide	NA
CL13195.Contig5_All	361	0.221207352	0.096113538	-1.202587774	0.58826682	*	0.496518172	NA	NA	NA	NA	NA	NA	NA
Unigene9905_All	5494	252.5291374	217.5788758	-0.214911363	0.490347042	*	0.386665342	NA	NA	NA	NA	NA	Unigene9905_All/0.03/N-glycosylation protein	NA
CL15995.Contig1_All	3448	34.71140976	445.2202901	3.681037478	2.56E-13	Up	5.22E-14	PBK93476.1/2.1e-279/hypothetical protein ARMGADRAFT_1045963 [Armillaria gallica]	NA	NA	nhe:NECHADRAFT_65620/8.8e-40/hypothetical protein; K15631 molybdenum cofactor sulfurtransferase [EC:2.8.1.9]	NA	CL15995.Contig1_All/0.00079/Tetratricopeptide repeat	NA
Unigene5332_All	3439	65.15672682	54.41427831	-0.259928867	0.526507398	*	0.421150983	PBK94632.1/8.2e-252/hypothetical protein ARMGADRAFT_60430 [Armillaria gallica]	NA	sp|Q01772|GLOX_PHACH/5.2e-118/Aldehyde oxidase GLOX OS=Phanerochaete chrysosporium GN=GLX PE=1 SV=1	mrr:Moror_4660/8.5e-245/copper radical oxidase; K20929 glyoxal/methylglyoxal oxidase [EC:1.2.3.15]	At3g57620/2.3e-57/[S] LSE0048 A Uncharacterized protein	Unigene5332_All/6.2e-50/Glyoxal oxidase N-terminus	NA
CL10361.Contig2_All	1260	36.25081135	34.93962798	-0.053149038	0.934334532	*	0.903265636	KIY64976.1/4.6e-35/hypothetical protein CYLTODRAFT_412931 [Cylindrobasidium torrendii FP15055 ss-10]	NA	NA	NA	NA	NA	NA
CL5478.Contig2_All	2603	175.1869099	21.11788647	-3.052357621	1.04E-05	Down	3.72E-06	PBK97690.1/2.1e-146/nucleic acid-binding protein [Armillaria gallica]	CP011779.1/0.0/CP011779.1 Torulaspora delbrueckii strain NRRL Y-50541 chromosome 2 sequence	sp|Q9P6K7|ARC1_SCHPO/3.5e-50/tRNA-aminoacylation cofactor arc1 OS=Schizosaccharomyces pombe (strain 972 / ATCC 24843) GN=SPAC30C2.04 PE=3 SV=1	shs:STEHIDRAFT_147423/1.8e-138/nucleic acid-binding protein; K15437 aminoacyl tRNA synthase complex-interacting multifunctional protein 1	SPAC30C2.04/7.9e-50/[J] KOG2241 tRNA-binding protein	CL5478.Contig2_All/3e-28/Putative tRNA binding domain	NA
CL4522.Contig5_All	2645	484.9306549	0.36433255	-10.37830685	5.29E-17	Down	8.94E-18	PBK97819.1/3.7e-244/glycoside hydrolase family 16 protein [Armillaria gallica]	NA	sp|P32486|KRE6_YEAST/1.1e-104/Beta-glucan synthesis-associated protein KRE6 OS=Saccharomyces cerevisiae (strain ATCC 204508 / S288c) GN=KRE6 PE=1 SV=2	gtr:GLOTRDRAFT_81698/4.0e-218/beta-glucan synthesis-associated; K21850 beta-glucan synthesis-associated protein KRE6	YPR159w/2.6e-104/[MG] TWOG0133 Beta-glucan synthesis-associated protein	CL4522.Contig5_All/1.3e-189/Beta-glucan synthesis-associated protein (SKN1)	NA
CL7250.Contig1_All	1282	0.293817475	90.42209424	8.265611319	1.39E-09	Up	3.65E-10	NA	NA	NA	NA	NA	NA	NA
CL14935.Contig1_All	2016	0.269451806	47.36603548	7.457681856	1.72E-07	Up	5.31E-08	PBK78579.1/1.0e-217/hypothetical protein ARMSODRAFT_947517 [Armillaria solidipes]	NA	sp|Q4WD48|FMPF_ASPFU/2.1e-26/Aromatic hydroxylase fmpF OS=Neosartorya fumigata (strain ATCC MYA-4609 / Af293 / CBS 101355 / FGSC A1100) GN=fmpF PE=2 SV=1	cci:CC1G_14809/4.4e-39/FAD binding domain-containing protein; K03380 phenol 2-monooxygenase [EC:1.14.13.7]	At1g24340/7.6e-16/[HC] KOG3855 Monooxygenase involved in coenzyme Q (ubiquinone) biosynthesis	CL14935.Contig1_All/1.2e-75/FAD binding domain	molecular_function:GO:0071949//FAD binding;
Unigene8338_All	595	8218.6817	4699.53051	-0.806390363	7.45E-275	*	8.75E-277	KDQ27921.1/3.7e-83/hypothetical protein PLEOSDRAFT_1089520 [Pleurotus ostreatus PC15]	XM_007858189.1/0.0/XM_007858189.1 Moniliophthora roreri MCA 2997 ribosomal protein l12 partial mRNA	sp|P0CT83|RL12A_SCHPO/3.2e-68/60S ribosomal protein L12-A OS=Schizosaccharomyces pombe (strain 972 / ATCC 24843) GN=rpl1201 PE=3 SV=1	mrr:Moror_10230/2.7e-82/ribosomal protein l12; K02870 large subunit ribosomal protein L12e	Hs4506597/5.1e-69/[J] KOG0886 40S ribosomal protein S2	Unigene8338_All/2e-23/Ribosomal protein L11, N-terminal domain	biological_process:GO:0006412//translation;cellular_component:GO:0005840//ribosome;molecular_function:GO:0003735//structural constituent of ribosome;
CL2868.Contig1_All	733	571.2612942	648.6142871	0.183210019	0.204707536	*	0.133558817	XP_001835623.1/1.8e-76/cytoplasmic protein [Coprinopsis cinerea okayama7#130] >EAU86194.1 cytoplasmic protein [Coprinopsis cinerea okayama7#130]	NA	sp|P40206|JLP2_YEAST/7.1e-25/Protein JLP2 OS=Saccharomyces cerevisiae (strain ATCC 204508 / S288c) GN=JLP2 PE=1 SV=2	NA	CE22473/8.5e-50/[R] KOG3272 Predicted coiled-coil protein	CL2868.Contig1_All/1.2e-22/Domain of unknown function (DUF814)	NA
Unigene1029_All	461	7.147363484	6.890922759	-0.052713973	0.956310225	*	0.933035317	NA	NA	NA	NA	NA	NA	NA
CL11634.Contig3_All	971	12.58022625	5.85667534	-1.103004041	0.363259762	*	0.263853861	PBK77171.1/2.5e-89/hypothetical protein ARMSODRAFT_949072 [Armillaria solidipes]	NA	NA	NA	NA	CL11634.Contig3_All/4.4e-07/5' nucleotidase, deoxy (Pyrimidine), cytosolic type C protein (NT5C)	biological_process:GO:0009264//deoxyribonucleotide catabolic process;molecular_function:GO:0008253//5'-nucleotidase activity;
CL4832.Contig21_All	1736	6.52754182	13.48340326	1.046572983	0.576712751	*	0.469799754	PBL04331.1/3.5e-57/ankyrin, partial [Armillaria gallica]	NA	sp|Q10311|YD58_SCHPO/2.7e-14/Ankyrin repeat-containing protein C6C3.08 OS=Schizosaccharomyces pombe (strain 972 / ATCC 24843) GN=SPAC6C3.08 PE=4 SV=1	dsq:DICSQDRAFT_25783/1.1e-46/ankyrin; K06694 26S proteasome non-ATPase regulatory subunit 10	Hs4507613/2.1e-14/[M] KOG4177 Ankyrin	CL4832.Contig21_All/7.4e-23/Ankyrin repeats (many copies)	NA
CL3900.Contig22_All	1845	45.4414175	38.47930215	-0.239925204	0.821197562	*	0.756823511	NA	NA	NA	NA	NA	CL3900.Contig22_All/0.11/Protein of unknown function (DUF2722)	NA
Unigene3875_All	1267	0.34937229	354.0504409	9.984974012	2.22E-15	Up	4.04E-16	KIY66886.1/2.2e-117/NAD(P)-binding protein [Cylindrobasidium torrendii FP15055 ss-10]	NA	sp|Q00791|STCU_EMENI/3.5e-19/Versicolorin reductase OS=Emericella nidulans (strain FGSC A4 / ATCC 38163 / CBS 112.46 / NRRL 194 / M139) GN=stcU PE=3 SV=2	psq:PUNSTDRAFT_48714/3.4e-21/NAD(P)-binding protein; K18337 L-rhamnose 1-dehydrogenase [EC:1.1.1.378 1.1.1.377 1.1.1.173]	At3g51680/2.7e-19/[R] KOG0725 Reductases with broad range of substrate specificities	Unigene3875_All/5.4e-45/Enoyl-(Acyl carrier protein) reductase	molecular_function:GO:0016491//oxidoreductase activity;
Unigene17035_All	592	0.191604198	4.743943856	4.629885859	0.008583423	Up	0.004204392	NA	NA	NA	NA	NA	NA	NA
Unigene6427_All	1970	27.26405622	41.41061416	0.603000384	0.104838981	*	0.062743587	NA	NA	NA	NA	NA	Unigene6427_All/0.027/F-box domain	NA
CL2645.Contig6_All	709	0.22412253	0.768855376	1.778424563	0.43223787	*	0.327627031	NA	NA	NA	NA	NA	NA	NA
Unigene2918_All	2927	4.248193374	110.6321494	4.702777442	2.98E-15	Up	5.47E-16	PBK97370.1/7.2e-140/WD40 repeat-like protein [Armillaria gallica]	CP019379.1/0.0/CP019379.1 Trametes hirsuta strain 072 chromosome 6, complete sequence	sp|Q9UUG8|TUP12_SCHPO/2.4e-07/Transcriptional repressor tup12 OS=Schizosaccharomyces pombe (strain 972 / ATCC 24843) GN=tup12 PE=1 SV=2	mrr:Moror_1014/1.5e-120/wd repeat domain 22; K11800 WD repeat-containing protein 22	Hs14784298/1.2e-25/[R] KOG4227 WD40 repeat protein	Unigene2918_All/6.3e-12/WD domain, G-beta repeat	NA
Unigene12919_All	667	633.0241234	5.846906404	-6.758443172	7.32E-79	Down	3.54E-80	KNZ77734.1/5.8e-29/hypothetical protein J132_04161 [Termitomyces sp. J132]	NA	NA	NA	NA	NA	NA
CL3413.Contig4_All	3509	1496.029685	468.7970355	-1.674103451	1.54E-96	Down	6.13E-98	KIY66829.1/3.8e-220/DEAD-domain-containing protein [Cylindrobasidium torrendii FP15055 ss-10]	NA	sp|P0CQ79|DBP3_CRYNB/1.6e-127/ATP-dependent RNA helicase DBP3 OS=Cryptococcus neoformans var. neoformans serotype D (strain B-3501A) GN=DBP3 PE=3 SV=1	dsq:DICSQDRAFT_149050/2.3e-160/DEAD-domain-containing protein; K14811 ATP-dependent RNA helicase DBP3 [EC:3.6.4.13]	YGL078c/9.8e-112/[A] KOG0331 ATP-dependent RNA helicase	CL3413.Contig4_All/1.2e-47/DEAD/DEAH box helicase	NA
Unigene36772_All	317	2.122474744	0.162525714	-3.707007492	0.054521088	*	0.030618722	NA	NA	NA	NA	NA	Unigene36772_All/0.029/Transmembrane protein 55A	NA
Unigene4166_All	877	0.249220348	26.69770934	6.743150289	6.14E-06	Up	2.16E-06	NA	NA	NA	NA	NA	NA	NA
Unigene5177_All	2869	0.52579102	16.707142	4.989831649	0.006888817	Up	0.003328233	XP_007331670.1/1.7e-80/hypothetical protein AGABI1DRAFT_130114 [Agaricus bisporus var. burnettii JB137-S8] >EKM77843.1 hypothetical protein AGABI1DRAFT_130114 [Agaricus bisporus var. burnettii JB137-S8]	NA	sp|B8N8Q9|AFVA_ASPFN/3.1e-39/NADPH dehydrogenase afvA OS=Aspergillus flavus (strain ATCC 200026 / FGSC A1120 / NRRL 3357 / JCM 12722 / SRRC 167) GN=afvA PE=2 SV=1	pic:PICST_35725/1.7e-33/OYE3.1; NADPH dehydrogenase (OYE31); K05894 12-oxophytodienoic acid reductase [EC:1.3.1.42]	SPBC23G7.10c/3.3e-41/[CR] KOG0134 NADH:flavin oxidoreductase/12-oxophytodienoate reductase	Unigene5177_All/0.063/Protein kinase domain	NA
Unigene18824_All	873	0.236681211	14.2861515	5.915528335	0.00020024	Up	8.10E-05	NA	NA	NA	NA	NA	NA	NA
Unigene13576_All	2597	1669.635793	2634.094421	0.657773627	1.42E-78	*	6.90E-80	KIY74125.1/0.0e+00/hypothetical protein CYLTODRAFT_364482 [Cylindrobasidium torrendii FP15055 ss-10]	XM_009544126.1/0.0/XM_009544126.1 Heterobasidion irregulare TC 32-1 hypothetical protein partial mRNA	sp|P0CO94|CEF1_CRYNJ/2.5e-250/Pre-mRNA-splicing factor CEF1 OS=Cryptococcus neoformans var. neoformans serotype D (strain JEC21 / ATCC MYA-565) GN=CEF1 PE=3 SV=1	mrr:Moror_14741/0.0e+00/hypothetical protein; K12860 pre-mRNA-splicing factor CDC5/CEF1	Hs11067747/5.7e-157/[AD] KOG0050 mRNA splicing protein CDC5 (Myb superfamily)	Unigene13576_All/1.3e-55/pre-mRNA splicing factor component	molecular_function:GO:0003677//DNA binding;
CL7067.Contig15_All	2302	0.424042713	1.832489238	2.111523228	0.346854826	*	0.249462945	CEP08353.1/3.7e-06/hypothetical protein [Parasitella parasitica]	NA	NA	NA	NA	CL7067.Contig15_All/3e-11/Eukaryotic aspartyl protease	NA
CL12811.Contig1_All	1546	24.03458624	104.0107014	2.113548098	1.42E-11	Up	3.25E-12	KIY68269.1/6.5e-23/hypothetical protein CYLTODRAFT_421774 [Cylindrobasidium torrendii FP15055 ss-10]	NA	NA	NA	NA	CL12811.Contig1_All/0.00046/F-box-like	NA
CL6450.Contig14_All	6284	358.8904696	147.0113458	-1.287616112	2.27E-05	Down	8.39E-06	KIY73314.1/9.6e-190/MFS general substrate transporter [Cylindrobasidium torrendii FP15055 ss-10]	NA	sp|Q1E8Z0|ATG22_COCIM/1.0e-87/Autophagy-related protein 22 OS=Coccidioides immitis (strain RS) GN=ATG22 PE=3 SV=3	mrr:Moror_588/4.6e-172/autophagy protein; K06902 MFS transporter, UMF1 family	SPAPB24D3.08c/1.0e-58/[R] KOG1196 Predicted NAD-dependent oxidoreductase	CL6450.Contig14_All/3e-52/Cytochrome P450	NA
CL3045.Contig2_All	1171	52.68190723	95.10697469	0.852243569	0.033094907	*	0.01784349	KIY72147.1/1.5e-88/ribosomal protein S5 domain 2-like protein [Cylindrobasidium torrendii FP15055 ss-10]	NA	sp|Q9P7R3|MTR3_SCHPO/2.4e-30/Exosome complex component mtr3 OS=Schizosaccharomyces pombe (strain 972 / ATCC 24843) GN=mtr3 PE=3 SV=1	mrr:Moror_6591/1.5e-87/mrna transport regulator 3; K12587 exosome complex component MTR3	SPBC211.08c/5.3e-30/[J] KOG1068 Exosomal 3'-5' exoribonuclease complex, subunit Rrp41 and related exoribonucleases	NA	cellular_component:GO:0005634//nucleus;GO:0005829//cytosol;GO:0000178//exosome (RNase complex);
CL4907.Contig1_All	3458	2227.133354	1246.343783	-0.837485879	8.00E-78	*	3.91E-79	KIY69023.1/3.1e-190/hypothetical protein CYLTODRAFT_489249 [Cylindrobasidium torrendii FP15055 ss-10]	XM_018367735.1/0.0/XM_018367735.1 Saccharomyces eubayanus PUB1-like protein partial mRNA	NA	NA	NA	CL4907.Contig1_All/0.25/E1-E2 ATPase	NA
CL10627.Contig1_All	1969	1128.498303	12.84048083	-6.457561212	2.08E-05	Down	7.67E-06	KYQ36315.1/1.8e-81/hypothetical protein Hypma_09777 [Hypsizygus marmoreus]	NA	NA	dsq:DICSQDRAFT_129683/2.3e-16/hypothetical protein; K11309 regulator of Ty1 transposition protein 109	NA	CL10627.Contig1_All/0.1/Rb-binding domain of kinetochore protein Cenp-F/LEK1	cellular_component:GO:0016021//integral component of membrane;
CL1615.Contig5_All	1353	96.33290133	153.6176707	0.673243657	0.000553233	*	0.000233719	XP_009548950.1/1.9e-82/hypothetical protein HETIRDRAFT_419877 [Heterobasidion irregulare TC 32-1] >ETW78624.1 hypothetical protein HETIRDRAFT_419877 [Heterobasidion irregulare TC 32-1]	NA	NA	adl:AURDEDRAFT_112751/1.5e-19/kinase-like protein; K08838 serine/threonine-protein kinase 24/25/MST4 [EC:2.7.11.1]	NA	CL1615.Contig5_All/2.5e-10/Protein kinase domain	molecular_function:GO:0005524//ATP binding;GO:0004672//protein kinase activity;
Unigene4802_All	2056	0.273854911	1.015591918	1.890837159	0.4029271	*	0.299862502	NA	NA	NA	NA	NA	NA	NA
CL19076.Contig2_All	1570	53.31789508	121.8330662	1.192214012	5.38E-09	Up	1.47E-09	NA	NA	NA	NA	NA	NA	NA
CL17073.Contig2_All	1462	0.301082476	109.7702075	8.510112094	2.70E-10	Up	6.73E-11	XP_007301163.1/3.0e-22/hypothetical protein STEHIDRAFT_153990 [Stereum hirsutum FP-91666 SS1] >EIM90157.1 hypothetical protein STEHIDRAFT_153990 [Stereum hirsutum FP-91666 SS1]	NA	NA	NA	NA	CL17073.Contig2_All/6.2e-08/OTT_1508-like deaminase	NA
CL5793.Contig7_All	1278	8.633880663	0.402226683	-4.423928455	0.0201692	Down	0.01046866	KIY74158.1/7.7e-139/mitochondrial carrier [Cylindrobasidium torrendii FP15055 ss-10]	NA	sp|P0CI40|CMC1_YEASX/3.3e-25/Calcium-binding mitochondrial carrier SAL1 OS=Saccharomyces cerevisiae GN=SAL1 PE=3 SV=1	mrr:Moror_7441/2.4e-115/mitochondrial carrier; K14684 solute carrier family 25 (mitochondrial phosphate transporter), member 23/24/25/41	YNL083w/2.2e-24/[F] KOG0036 Predicted mitochondrial carrier protein	CL5793.Contig7_All/1.1e-20/Mitochondrial carrier protein	biological_process:GO:0055085//transmembrane transport;cellular_component:GO:0016021//integral component of membrane;molecular_function:GO:0005509//calcium ion binding;
CL11096.Contig4_All	4663	121.679327	591.6090599	2.281560067	3.00E-106	Up	1.09E-107	ADX07310.1/4.3e-219/putative beta-glucosidase [Flammulina velutipes]	NA	NA	NA	NA	CL11096.Contig4_All/0.64/Transient receptor potential (TRP) ion channel	NA
CL4231.Contig7_All	1809	0.219423049	0.747662072	1.768671267	0.434459915	*	0.330099662	XP_007769932.1/1.8e-48/hypothetical protein CONPUDRAFT_82931 [Coniophora puteana RWD-64-598 SS2] >EIW79540.1 hypothetical protein CONPUDRAFT_82931 [Coniophora puteana RWD-64-598 SS2]	NA	NA	dsq:DICSQDRAFT_129683/1.1e-06/hypothetical protein; K11309 regulator of Ty1 transposition protein 109	NA	NA	NA
CL8077.Contig1_All	10976	4048.60475	3140.436905	-0.366459521	1.36E-22	*	1.84E-23	PBK77189.1/7.1e-241/hypothetical protein ARMSODRAFT_999533 [Armillaria solidipes]	CP019371.1/0.0/CP019371.1 Trametes hirsuta strain 072 chromosome 1, complete sequence	NA	mrr:Moror_7123/9.9e-170/amp- ligase; K06619 abelson tyrosine-protein kinase 1 [EC:2.7.10.2]	At1g62910/1.6e-14/[R] KOG4197 FOG: PPR repeat	CL8077.Contig1_All/1.7e-32/PPR repeat family	NA
CL2979.Contig58_All	7030	30.34158402	568.2491229	4.227155242	0.017634267	Up	0.00906921	PBK76666.1/3.2e-186/hypothetical protein ARMSODRAFT_1078769 [Armillaria solidipes]	NA	sp|P21269|CCA1_YEAST/9.1e-77/CCA tRNA nucleotidyltransferase, mitochondrial OS=Saccharomyces cerevisiae (strain ATCC 204508 / S288c) GN=CCA1 PE=1 SV=1	mrr:Moror_16652/2.5e-158/trna nucleotidyltransferase; K00974 tRNA nucleotidyltransferase (CCA-adding enzyme) [EC:2.7.7.72 3.1.3.- 3.1.4.-]	YER168c/2.1e-76/[J] KOG2159 tRNA nucleotidyltransferase/poly(A) polymerase	CL2979.Contig58_All/2.4e-25/Poly A polymerase head domain	NA
CL12402.Contig2_All	992	448.6391515	261.4409609	-0.779070335	1.89E-07	*	5.84E-08	KIY65088.1/1.2e-94/hypothetical protein CYLTODRAFT_424661 [Cylindrobasidium torrendii FP15055 ss-10]	NA	sp|P13259|PCY1_YEAST/5.6e-25/Choline-phosphate cytidylyltransferase OS=Saccharomyces cerevisiae (strain ATCC 204508 / S288c) GN=PCT1 PE=1 SV=2	mrr:Moror_14078/4.3e-64/choline-phosphate cytidylyltransferase; K00968 choline-phosphate cytidylyltransferase [EC:2.7.7.15]	YGR202c/1.3e-24/[I] KOG2804 Phosphorylcholine transferase/cholinephosphate cytidylyltransferase	CL12402.Contig2_All/5.9e-14/Cytidylyltransferase-like	biological_process:GO:0009058//biosynthetic process;molecular_function:GO:0016779//nucleotidyltransferase activity;
Unigene36046_All	2968	0.288979037	67.91481069	7.876617579	1.82E-08	Up	5.18E-09	XP_009545701.1/5.2e-29/hypothetical protein HETIRDRAFT_383517 [Heterobasidion irregulare TC 32-1] >ETW83453.1 hypothetical protein HETIRDRAFT_383517 [Heterobasidion irregulare TC 32-1]	NA	NA	NA	NA	NA	NA
CL14381.Contig2_All	753	108.8816063	59.87131778	-0.862823326	0.002727076	*	0.00124833	XP_001888361.1/1.2e-30/predicted protein [Laccaria bicolor S238N-H82] >B0DWN3.1 RecName: Full=U6 snRNA-associated Sm-like protein LSm6 >EDR00966.1 predicted protein [Laccaria bicolor S238N-H82] >KIK03280.1 hypothetical protein K443DRAFT_676950 [Laccaria amethystina LaAM-08-1]	NA	sp|B0DWN3|LSM6_LACBS/5.6e-33/U6 snRNA-associated Sm-like protein LSm6 OS=Laccaria bicolor (strain S238N-H82 / ATCC MYA-4686) GN=LSM6 PE=3 SV=1	gtr:GLOTRDRAFT_30030/6.2e-31/Sm-like ribonucleo protein; K12625 U6 snRNA-associated Sm-like protein LSm6	CE22886/3.4e-22/[A] KOG1783 Small nuclear ribonucleoprotein F	CL14381.Contig2_All/6.9e-05/YCII-related domain	biological_process:GO:0000398//mRNA splicing, via spliceosome;GO:0006364//rRNA processing;GO:0008033//tRNA processing;cellular_component:GO:0005681//spliceosomal complex;GO:0030529//intracellular ribonucleoprotein complex;GO:0005732//small nucleolar ribonucleoprotein complex;GO:0005737//cytoplasm;molecular_function:GO:0003723//RNA binding;
CL10134.Contig2_All	496	0.164324756	0.497660515	1.598612088	0.480575721	*	0.374763384	PBL04377.1/4.8e-44/cysteine proteinase [Armillaria gallica]	DQ372927.1/0.0/DQ372927.1 Aspergillus fumigatus strain YJ407 phosphoethanolamine transferase PIGF mRNA, complete cds	sp|Q9USM5|UBP1_SCHPO/2.0e-07/Probable ubiquitin carboxyl-terminal hydrolase 1 OS=Schizosaccharomyces pombe (strain 972 / ATCC 24843) GN=ubp1 PE=3 SV=1	mrr:Moror_16123/7.7e-38/ubiquitin carboxyl-terminal hydrolase 22; K11366 ubiquitin carboxyl-terminal hydrolase 22/27/51 [EC:3.4.19.12]	Hs22065367/1.7e-09/[O] KOG1867 Ubiquitin-specific protease	CL10134.Contig2_All/1.3e-13/Ubiquitin carboxyl-terminal hydrolase	NA
Unigene27280_All	255	0.099727335	0.233567494	1.227778598	0.587890295	*	0.487753999	NA	NA	NA	NA	NA	NA	NA
CL2204.Contig10_All	4401	29.79578267	0.568243244	-5.712455709	0.001174687	Down	0.00051435	KIY68125.1/8.8e-174/MFS general substrate transporter [Cylindrobasidium torrendii FP15055 ss-10]	NA	sp|Q9URX1|YLX5_SCHPO/3.0e-70/UNC93-like protein C922.05c OS=Schizosaccharomyces pombe (strain 972 / ATCC 24843) GN=SPAC922.05c PE=3 SV=1	mrr:Moror_7772/2.7e-86/translocation protein sec62; K12275 translocation protein SEC62	At1g18010/1.9e-75/[S] KOG3098 Uncharacterized conserved protein	CL2204.Contig10_All/3.2e-12/Major Facilitator Superfamily	NA
CL3467.Contig4_All	1011	27.96882738	12.35213942	-1.179058827	0.066853508	*	0.038248146	KIK57684.1/9.6e-100/hypothetical protein GYMLUDRAFT_262859 [Gymnopus luxurians FD-317 M1]	XM_007766083.1/0.0/XM_007766083.1 Coniophora puteana RWD-64-598 SS2 GTP-binding nuclear protein mRNA	sp|Q9P4E9|GSP1_CANAW/3.7e-88/GTP-binding nuclear protein GSP1/Ran OS=Candida albicans (strain WO-1) GN=GSP1 PE=3 SV=2	mrr:Moror_7954/7.6e-101/gtp-binding nuclear protein gsp1 ran; K07936 GTP-binding nuclear protein Ran	SPBC1289.03c/5.4e-87/[U] KOG0096 GTPase Ran/TC4/GSP1 (nuclear protein transport pathway), small G protein superfamily	CL3467.Contig4_All/1.7e-20/Ras family	biological_process:GO:0006913//nucleocytoplasmic transport;GO:0015031//protein transport;cellular_component:GO:0005634//nucleus;molecular_function:GO:0005525//GTP binding;GO:0003924//GTPase activity;
CL16454.Contig1_All	1096	55.63958166	63.05454579	0.18048881	0.647991664	*	0.560009308	XP_008045336.1/9.9e-34/hypothetical protein TRAVEDRAFT_175969 [Trametes versicolor FP-101664 SS1] >EIW51788.1 hypothetical protein TRAVEDRAFT_175969 [Trametes versicolor FP-101664 SS1]	NA	NA	adl:AURDEDRAFT_112751/1.7e-08/kinase-like protein; K08838 serine/threonine-protein kinase 24/25/MST4 [EC:2.7.11.1]	NA	CL16454.Contig1_All/2.3e-07/Protein kinase domain	molecular_function:GO:0005524//ATP binding;GO:0004672//protein kinase activity;
CL12447.Contig7_All	5690	892.5093909	201.0585907	-2.150251369	1.76E-29	Down	1.97E-30	BAE92728.1/2.7e-143/chitin deacetylase [Flammulina velutipes]	GU169860.1/0.0/GU169860.1 Flammulina velutipes strain KACC 42777 isolate 14 putative chitin deacetylase mRNA, complete cds	sp|D4B5F9|PGDA_ARTBC/4.5e-26/Probable peptidoglycan-N-acetylglucosamine deacetylase ARB_03699 OS=Arthroderma benhamiae (strain ATCC MYA-4681 / CBS 112371) GN=ARB_03699 PE=1 SV=2	mrr:Moror_7123/5.1e-77/amp- ligase; K06619 abelson tyrosine-protein kinase 1 [EC:2.7.10.2]	Hs7705748/3.5e-26/[T] KOG0192 Tyrosine kinase specific for activated (GTP-bound) p21cdc42Hs	CL12447.Contig7_All/7.5e-49/Protein kinase domain	NA
Unigene12132_All	205	0.099727335	0.233567494	1.227778598	0.587890295	*	0.487753999	NA	NA	NA	NA	NA	NA	NA
CL8972.Contig8_All	1166	4.047896307	8.055988388	0.99288927	0.337833102	*	0.240879054	KIY65182.1/1.6e-98/Aldo/keto reductase [Cylindrobasidium torrendii FP15055 ss-10]	NA	sp|P14065|GCY1_YEAST/9.8e-53/Glycerol 2-dehydrogenase (NADP(+)) OS=Saccharomyces cerevisiae (strain ATCC 204508 / S288c) GN=GCY1 PE=1 SV=1	gtr:GLOTRDRAFT_75656/1.7e-75/reductase AKOR2; K18097 glycerol 2-dehydrogenase (NADP+) [EC:1.1.1.156]	YOR120w/2.2e-52/[R] KOG1577 Aldo/keto reductase family proteins	CL8972.Contig8_All/2e-24/Aldo/keto reductase family	NA
CL3599.Contig7_All	2055	7.316329113	1.142412225	-2.679036651	0.015978774	Down	0.008169337	KIK69350.1/2.4e-12/hypothetical protein GYMLUDRAFT_152449, partial [Gymnopus luxurians FD-317 M1]	NA	NA	NA	NA	CL3599.Contig7_All/0.16/Type III secretion system YscX (type_III_YscX)	NA
CL11733.Contig13_All	1484	0.395978491	9.223527682	4.541824665	0.015932301	Up	0.008144493	PBK60716.1/1.9e-43/hypothetical protein ARMSODRAFT_1026301 [Armillaria solidipes]	NA	NA	NA	NA	NA	NA
CL5230.Contig7_All	1035	9.094984815	3.794461386	-1.261176116	0.470434419	*	0.362746798	NA	NA	NA	NA	NA	NA	NA
Unigene13081_All	462	1.808970794	0.761688973	-1.247895201	0.497687051	*	0.393593502	NA	NA	NA	NA	NA	NA	NA
CL4811.Contig4_All	3569	91.41132344	863.7509429	3.240170587	1.62E-120	Up	5.12E-122	PBK91415.1/5.9e-237/RabGAP/TBC [Armillaria gallica]	XM_003307230.2/0.0/XM_003307230.2 Puccinia graminis f. sp. tritici CRL 75-36-700-3 hypothetical protein (PGTG_00228), mRNA	sp|O59737|GYP1_SCHPO/2.8e-106/GTPase-activating protein gyp1 OS=Schizosaccharomyces pombe (strain 972 / ATCC 24843) GN=gyp1 PE=3 SV=1	mrr:Moror_6864/4.2e-210/tbc1 domain family protein; K20360 TBC1 domain family member 2	SPBC530.01/6.3e-106/[U] KOG1092 Ypt/Rab-specific GTPase-activating protein GYP1	CL4811.Contig4_All/1.2e-14/NUP50 (Nucleoporin 50 kDa)	NA
CL14128.Contig2_All	3194	0.648388152	338.5088904	9.02812028	5.86E-20	Up	8.75E-21	KIY73772.1/7.0e-181/hypothetical protein CYLTODRAFT_485275 [Cylindrobasidium torrendii FP15055 ss-10]	NA	NA	mrr:Moror_14202/3.5e-06/signal transducer; K19842 RHO1 GDP-GTP exchange protein 1/2	NA	NA	NA
CL3481.Contig21_All	2294	1.780012728	40.9312522	4.523243341	0.006828856	Up	0.00329756	XP_001836885.1/2.0e-76/hypothetical protein CC1G_00021 [Coprinopsis cinerea okayama7#130] >EAU84502.1 hypothetical protein CC1G_00021 [Coprinopsis cinerea okayama7#130]	NA	NA	cci:CC1G_00021/1.2e-77/hypothetical protein; K17981 mitochondrial fission process protein 1	7293405/7.3e-07/[S] KOG3945 Uncharacterized conserved protein	CL3481.Contig21_All/3.3e-65/Mitochondrial 18 KDa protein (MTP18)	NA
CL3173.Contig2_All	1151	39.59980083	144.6404752	1.868906244	1.05E-15	Up	1.88E-16	PBK77147.1/2.5e-80/hypothetical protein ARMSODRAFT_263786 [Armillaria solidipes]	NA	NA	NA	NA	CL3173.Contig2_All/0.37/Tetraspanin family	NA
CL601.Contig1_All	1216	295.0164837	206.6077366	-0.513901288	9.09E-05	*	3.55E-05	KIY71487.1/1.1e-150/TPR-like protein [Cylindrobasidium torrendii FP15055 ss-10]	XM_007362685.1/0.0/XM_007362685.1 Dichomitus squalens LYAD-421 SS1 TPR-like protein (DICSQDRAFT_100454), mRNA	sp|C8V3W6|ACL4_EMENI/4.2e-30/Probable assembly chaperone of rpl4 OS=Emericella nidulans (strain FGSC A4 / ATCC 38163 / CBS 112.46 / NRRL 194 / M139) GN=AN10433 PE=3 SV=1	ure:UREG_05367/4.5e-39/similar to HST1 protein; K11121 NAD-dependent histone deacetylase SIR2 [EC:3.5.1.-]	NA	CL601.Contig1_All/1.6e-11/Tetratricopeptide repeat	NA
Unigene20070_All	411	1.555259987	0.375425521	-2.050557139	0.362162228	*	0.262837638	NA	NA	NA	NA	NA	Unigene20070_All/7.5e-13/Phage major capsid protein E	NA
CL5974.Contig5_All	2554	113.3882271	0.405545446	-8.127191547	2.01E-08	Down	5.75E-09	PBK64798.1/5.8e-202/DyP-type peroxidase [Armillaria solidipes]	NA	sp|B0BK72|MSP2_MYCSO/9.6e-170/Peroxidase 2 OS=Mycetinis scorodonius GN=msp2 PE=1 SV=1	NA	NA	CL5974.Contig5_All/3.2e-10/Dyp-type peroxidase family	molecular_function:GO:0020037//heme binding;GO:0004601//peroxidase activity;
Unigene26866_All	207	0.099727335	0.233567494	1.227778598	0.587890295	*	0.487753999	NA	NA	NA	NA	At4g35830/2.0e-36/[AJ] KOG0452 RNA-binding translational regulator IRP (aconitase superfamily)	NA	NA
CL14774.Contig2_All	2848	226.8649546	291.6281749	0.362296345	0.00648075	*	0.00312035	KZV61915.1/7.4e-65/macro domain-like protein [Peniophora sp. CONT]	NA	NA	pbl:PAAG_11262/1.3e-09/PAAG_01338, PAAG_01339; hsp7-like protein; K04043 molecular chaperone DnaK	NA	CL14774.Contig2_All/4.4e-08/MYND finger	NA
CL8804.Contig3_All	1478	113.6661558	32.32499019	-1.814080917	0.005794985	Down	0.002767954	ASV62981.1/6.0e-143/orotidine 5'-phosphate decarboxylase [Flammulina velutipes]	KY401432.1/0.0/KY401432.1 Flammulina velutipes orotidine 5'-phosphate decarboxylase gene, complete cds	sp|P14964|PYRF_SCHCO/1.6e-108/Orotidine 5'-phosphate decarboxylase OS=Schizophyllum commune GN=URA1 PE=3 SV=1	tvs:TRAVEDRAFT_70238/3.5e-110/Orotidine 5'-phosphate decarboxylase; K01591 orotidine-5'-phosphate decarboxylase [EC:4.1.1.23]	SPCC330.05c/2.1e-84/[F] KOG1377 Uridine 5'- monophosphate synthase/orotate phosphoribosyltransferase	CL8804.Contig3_All/1.7e-69/Orotidine 5'-phosphate decarboxylase / HUMPS family	NA
Unigene13140_All	636	170.8483945	248.875614	0.542708185	1.78E-05	*	6.53E-06	NA	NA	NA	NA	NA	NA	NA
CL13446.Contig5_All	1766	71.02098207	0.589717662	-6.912077096	1.08E-10	Down	2.61E-11	PBK97897.1/4.3e-196/kinase-like protein [Armillaria gallica]	NA	sp|P40234|CKI2_SCHPO/4.6e-46/Casein kinase I homolog 2 OS=Schizosaccharomyces pombe (strain 972 / ATCC 24843) GN=cki2 PE=1 SV=2	mrr:Moror_13991/1.0e-177/dual specificity kinase 1; K02218 casein kinase 1 [EC:2.7.11.1]	At4g26100/3.6e-46/[T] KOG1164 Casein kinase (serine/threonine/tyrosine protein kinase)	CL13446.Contig5_All/7.9e-11/Protein kinase domain	molecular_function:GO:0005524//ATP binding;GO:0004672//protein kinase activity;
CL5550.Contig10_All	2749	51.01711458	20.24194266	-1.33363355	0.002372622	Down	0.001077951	PBK76355.1/5.6e-195/MFS general substrate transporter [Armillaria solidipes]	NA	sp|Q08280|BSC6_YEAST/1.8e-36/Bypass of stop codon protein 6 OS=Saccharomyces cerevisiae (strain ATCC 204508 / S288c) GN=BSC6 PE=1 SV=1	NA	NA	CL5550.Contig10_All/2.5e-21/Major Facilitator Superfamily	NA
CL2196.Contig7_All	1070	0.228231662	12.56368386	5.782616787	0.000308297	Up	0.000126879	PBK58299.1/1.7e-30/hypothetical protein ARMSODRAFT_900593 [Armillaria solidipes]	NA	NA	NA	NA	CL2196.Contig7_All/0.032/zinc-binding in reverse transcriptase	NA
CL11234.Contig4_All	635	44.00228933	6.517314802	-2.755228998	0.206574104	*	0.134987488	NA	NA	NA	NA	NA	CL11234.Contig4_All/4/Mediator complex subunit 3 fungal	NA
CL207.Contig2_All	1119	0.160834232	0.483889183	1.589102189	0.482000887	*	0.377344359	KIK70700.1/7.0e-19/hypothetical protein GYMLUDRAFT_288107 [Gymnopus luxurians FD-317 M1]	NA	NA	mrr:Moror_16405/1.7e-16/para-aminobenzoic acid synthetase; K13950 para-aminobenzoate synthetase [EC:2.6.1.85]	NA	NA	NA
Unigene15589_All	3725	131.7625218	221.9365962	0.752207508	1.72E-06	*	5.75E-07	KTB38197.1/8.1e-205/hypothetical protein WG66_9164 [Moniliophthora roreri]	NA	NA	dsq:DICSQDRAFT_98076/9.8e-170/S-adenosyl-L-methionine-dependent methyltransferase; K00558 DNA (cytosine-5)-methyltransferase 1 [EC:2.1.1.37]	At4g08990/2.4e-71/[LK] TWOG0157 (cytosine-5-)-methyltransferase	Unigene15589_All/7.4e-53/C-5 cytosine-specific DNA methylase	NA
Unigene11671_All	533	0.201684635	5.740076641	4.830896917	0.00534749	Up	0.002539048	NA	NA	NA	NA	NA	NA	NA
CL11969.Contig7_All	2651	0.364996278	249.6683741	9.417915615	7.74E-13	Up	1.63E-13	KIY71391.1/5.9e-32/hypothetical protein CYLTODRAFT_418928 [Cylindrobasidium torrendii FP15055 ss-10]	NA	NA	cci:CC1G_02705/2.6e-31/hypothetical protein; K10638 E3 ubiquitin-protein ligase UHRF1 [EC:2.3.2.27]	At1g57800/7.6e-16/[K] TWOG0108 CCAAT binding protein	CL11969.Contig7_All/1.2e-05/F-box-like	cellular_component:GO:0005634//nucleus;
CL16766.Contig1_All	3129	41.64458516	222.3676788	2.416746281	3.06E-28	Up	3.53E-29	KTB29704.1/1.1e-162/putative ribonucleotide reductase small subunit [Moniliophthora roreri]	XM_001837013.2/0.0/XM_001837013.2 Coprinopsis cinerea okayama7#130 ribonucleotide reductase small subunit (CC1G_00201), mRNA	sp|Q9C167|RIR2_NEUCR/4.0e-141/Ribonucleoside-diphosphate reductase small chain OS=Neurospora crassa (strain ATCC 24698 / 74-OR23-1A / CBS 708.71 / DSM 1257 / FGSC 987) GN=rnr-2 PE=3 SV=2	mrr:Moror_3247/8.8e-164/ribonucleotide reductase small subunit; K10808 ribonucleoside-diphosphate reductase subunit M2 [EC:1.17.4.1]	Hs14743689/6.2e-134/[F] KOG1567 Ribonucleotide reductase, beta subunit	CL16766.Contig1_All/2.6e-119/Ribonucleotide reductase, small chain	biological_process:GO:0009263//deoxyribonucleotide biosynthetic process;GO:0055114//oxidation-reduction process;cellular_component:GO:0016021//integral component of membrane;
CL10367.Contig2_All	1580	165.9408641	79.07705641	-1.06933813	0.044512745	Down	0.024548799	PBK90015.1/7.4e-91/hypothetical protein ARMGADRAFT_995430 [Armillaria gallica]	NA	NA	mrr:Moror_7190/2.5e-82/hypothetical protein; K02307 DASH complex subunit DAM1	NA	CL10367.Contig2_All/2e-21/DASH complex subunit Dam1	NA
CL9984.Contig1_All	1724	1174.680453	2092.898374	0.833233904	2.02E-53	*	1.39E-54	PBK76431.1/1.3e-72/SET domain-containing protein [Armillaria solidipes]	NA	sp|O74467|SET5_SCHPO/9.2e-15/SET domain-containing protein 5 OS=Schizosaccharomyces pombe (strain 972 / ATCC 24843) GN=set5 PE=1 SV=1	glz:GLAREA_10333/1.8e-17/SET; K20180 vacuolar protein sorting-associated protein 16	SPCC1739.05/2.1e-14/[B] KOG2084 Predicted histone tail methylase containing SET domain	CL9984.Contig1_All/1.6e-11/SET domain	NA
CL503.Contig5_All	2208	182.9494319	627.0852298	1.777216604	5.01E-76	Up	2.51E-77	KIY73659.1/1.3e-138/snare protein syntaxin 18/UFE1 [Cylindrobasidium torrendii FP15055 ss-10]	NA	sp|A8NX72|TVP38_COPC7/3.5e-99/Golgi apparatus membrane protein TVP38 OS=Coprinopsis cinerea (strain Okayama-7 / 130 / ATCC MYA-4618 / FGSC 9003) GN=TVP38 PE=3 SV=1	mrr:Moror_17519/1.0e-121/snare protein syntaxin 18 ufe1; K08492 syntaxin 18	Hs8394376/6.2e-11/[U] KOG3894 SNARE protein Syntaxin 18/UFE1	CL503.Contig5_All/1.7e-14/SNARE-complex protein Syntaxin-18 N-terminus	cellular_component:GO:0016021//integral component of membrane;
Unigene16682_All	721	0.167514766	1.143798307	2.771472498	0.197332091	*	0.128012743	KIY64412.1/3.4e-35/hypothetical protein CYLTODRAFT_401948 [Cylindrobasidium torrendii FP15055 ss-10]	NA	NA	mrr:Moror_6601/4.7e-28/alpha- -glucan; K00749 alpha-1,3-glucan synthase [EC:2.4.1.183]	NA	NA	NA
CL18723.Contig3_All	2247	0.285133415	62.0689644	7.766091147	3.43E-08	Up	1.00E-08	KIY73009.1/4.6e-78/hypothetical protein CYLTODRAFT_318169, partial [Cylindrobasidium torrendii FP15055 ss-10]	NA	NA	scm:SCHCODRAFT_232083/2.9e-23/hypothetical protein; K14334 carboxy-cis,cis-muconate cyclase [EC:5.5.1.5]	NA	NA	NA
CL15184.Contig2_All	979	48.32008404	24.10730687	-1.003152473	0.036185725	Down	0.019653576	NA	NA	NA	NA	NA	NA	NA
Unigene36510_All	1356	16.47338924	67.76697626	2.040444994	0.008392562	Up	0.004104431	KIY67513.1/3.2e-159/P-loop containing nucleoside triphosphate hydrolase protein [Cylindrobasidium torrendii FP15055 ss-10]	NA	sp|A5DIX5|ROK1_PICGU/4.1e-58/ATP-dependent RNA helicase ROK1 OS=Meyerozyma guilliermondii (strain ATCC 6260 / CBS 566 / DSM 6381 / JCM 1539 / NBRC 10279 / NRRL Y-324) GN=ROK1 PE=3 SV=2	shs:STEHIDRAFT_101767/1.3e-143/P-loop containing nucleoside triphosphate hydrolase protein; K14779 ATP-dependent RNA helicase DDX52/ROK1 [EC:3.6.4.13]	YGL171w/7.5e-52/[A] KOG0344 ATP-dependent RNA helicase	Unigene36510_All/3e-26/DEAD/DEAH box helicase	NA
CL9247.Contig1_All	1177	13.8628288	11.62064999	-0.254530912	0.806133393	*	0.738790578	KZV90495.1/4.8e-10/peptidyl-Lys metalloendopeptidase [Exidia glandulosa HHB12029]	NA	sp|P81054|PLMP_GRIFR/1.1e-08/Peptidyl-Lys metalloendopeptidase OS=Grifola frondosa GN=MEP PE=1 SV=2	lbc:LACBIDRAFT_297717/1.9e-10/deuterolysin M35 metalloprotease; K08646 peptidyl-Lys metalloendopeptidase [EC:3.4.24.20]	NA	CL9247.Contig1_All/0.029/EF hand associated	molecular_function:GO:0004222//metalloendopeptidase activity;
CL13447.Contig2_All	3136	4557.666772	2237.974315	-1.026101969	6.84E-247	Down	9.26E-249	PBK89663.1/3.3e-151/hypothetical protein ARMGADRAFT_1083630 [Armillaria gallica]	NA	sp|P87237|YC0C_SCHPO/3.0e-11/Uncharacterized RING finger protein C4G3.12c OS=Schizosaccharomyces pombe (strain 972 / ATCC 24843) GN=SPCC4G3.12c PE=4 SV=1	pno:SNOG_05890/8.1e-08/hypothetical protein; K17970 mitochondrial division protein 1	SPCC4G3.12c/6.7e-11/[O] KOG0800 FOG: Predicted E3 ubiquitin ligase	CL13447.Contig2_All/0.018/Bacteriophage holin family, superfamily II-like	NA
CL8311.Contig4_All	2365	255.1710959	71.56319825	-1.834175149	1.83E-24	Down	2.33E-25	PBK96699.1/1.4e-170/hypothetical protein ARMGADRAFT_988705 [Armillaria gallica]	NA	NA	NA	NA	CL8311.Contig4_All/7e-05/Arrestin (or S-antigen), C-terminal domain	NA
CL5236.Contig20_All	6672	191.7312603	493.9424857	1.365257489	0.011832257	Up	0.005918141	PBK60493.1/0.0e+00/hypothetical protein ARMSODRAFT_922240 [Armillaria solidipes]	NA	sp|Q2UPC1|ACLA_ASPOR/6.7e-45/MFS efflux transporter aclA OS=Aspergillus oryzae (strain ATCC 42149 / RIB 40) GN=aclA PE=3 SV=1	psco:LY89DRAFT_757892/2.4e-33/MFS general substrate transporter; K22134 MFS transporter, DHA2 family, glioxin efflux transporter	SPAC2F7.18c/2.9e-40/[S] TWOG0109 Uncharacterized protein, contains FCH domain	CL5236.Contig20_All/5.3e-11/RhoGAP domain	NA
CL8661.Contig1_All	2172	0.252470206	29.31017905	6.859144827	3.59E-06	Up	1.24E-06	KZT07378.1/3.6e-128/hypothetical protein LAESUDRAFT_108521 [Laetiporus sulphureus 93-53]	NA	NA	NA	NA	CL8661.Contig1_All/0.0031/Alphavirus core protein	NA
Unigene8572_All	2238	177.7716763	253.3118089	0.510888851	0.010530812	*	0.00522874	KIY73817.1/5.9e-243/hypothetical protein CYLTODRAFT_484966 [Cylindrobasidium torrendii FP15055 ss-10]	NA	sp|P39932|STL1_YEAST/1.3e-74/Sugar transporter STL1 OS=Saccharomyces cerevisiae (strain ATCC 204508 / S288c) GN=STL1 PE=1 SV=2	cgi:CGB_N0230W/1.1e-51/sugar transporter; K08139 MFS transporter, SP family, sugar:H+ symporter	YDR536w/3.0e-74/[R] KOG0254 Predicted transporter (major facilitator superfamily)	Unigene8572_All/1.3e-96/Sugar (and other) transporter	cellular_component:GO:0016021//integral component of membrane;
CL5110.Contig25_All	2793	57.45215053	0.287966625	-7.640315469	7.65E-08	Down	2.29E-08	KIY64322.1/6.2e-08/hypothetical protein CYLTODRAFT_493216 [Cylindrobasidium torrendii FP15055 ss-10]	NA	NA	NA	NA	CL5110.Contig25_All/0.05/Protein of unknown function (DUF3271)	NA
Unigene252_All	2125	12.93689124	257.5675255	4.315387826	5.62E-51	Up	4.05E-52	KIY69317.1/1.2e-107/RTA1 like protein [Cylindrobasidium torrendii FP15055 ss-10]	NA	sp|O94153|HIS7_PHARH/1.4e-49/Imidazoleglycerol-phosphate dehydratase OS=Phaffia rhodozyma GN=HIS3 PE=3 SV=1	tvs:TRAVEDRAFT_27762/4.1e-64/IGPD-domain-containing protein; K01693 imidazoleglycerol-phosphate dehydratase [EC:4.2.1.19]	YOR202w/1.0e-47/[E] KOG3143 Imidazoleglycerol-phosphate dehydratase	Unigene252_All/7.4e-65/RTA1 like protein	NA
CL8837.Contig1_All	2775	0.33089016	222.2322278	9.391499944	3.84E-13	Up	7.94E-14	PBK69699.1/8.2e-194/hypothetical protein ARMSODRAFT_1003899 [Armillaria solidipes]	NA	sp|Q10252|COQ2_SCHPO/1.0e-68/4-hydroxybenzoate polyprenyltransferase, mitochondrial OS=Schizosaccharomyces pombe (strain 972 / ATCC 24843) GN=ppt1 PE=1 SV=2	mrr:Moror_17568/3.3e-138/para-hydroxybenzoate-- mitochondrial precursor; K06125 4-hydroxybenzoate polyprenyltransferase [EC:2.5.1.39]	7299020/4.2e-81/[H] KOG1381 Para-hydroxybenzoate-polyprenyl transferase	CL8837.Contig1_All/4e-108/Protein of unknown function (Ytp1)	NA
CL15809.Contig2_All	5238	0.3605203	461.8816865	10.32322713	9.14E-17	Up	1.56E-17	KIY73156.1/1.5e-66/hypothetical protein CYLTODRAFT_417137 [Cylindrobasidium torrendii FP15055 ss-10]	NA	NA	NA	NA	CL15809.Contig2_All/4.7e-07/F-box-like	NA
Unigene19842_All	301	19.45515737	11.87908574	-0.711728845	0.1808914	*	0.115837458	PBK99522.1/4.8e-31/hypothetical protein ARMGADRAFT_958964 [Armillaria gallica]	NA	NA	shs:STEHIDRAFT_61093/3.7e-27/acyltransferase-domain-containing protein; K13511 monolysocardiolipin acyltransferase [EC:2.3.1.-]	Hs4507371/1.0e-09/[I] KOG2847 Phosphate acyltransferase	NA	NA
CL10247.Contig1_All	1592	62.28402677	78.5727239	0.335166355	0.529583497	*	0.424188128	PBK75924.1/2.6e-176/alpha-1,6-mannosyltransferase subunit [Armillaria solidipes]	NA	sp|P53730|ALG12_YEAST/1.9e-54/Dol-P-Man:Man(7)GlcNAc(2)-PP-Dol alpha-1,6-mannosyltransferase OS=Saccharomyces cerevisiae (strain ATCC 204508 / S288c) GN=ALG12 PE=1 SV=1	mrr:Moror_3413/4.2e-154/glycosyltransferase family 22 protein; K03847 alpha-1,6-mannosyltransferase [EC:2.4.1.260]	7299245/1.7e-63/[MU] KOG2516 Protein involved in dolichol pathway for N-glycosylation (mannosyltransferase family)	CL10247.Contig1_All/1.3e-30/Alg9-like mannosyltransferase family	NA
CL3715.Contig6_All	2326	0.492089131	18.57661604	5.238424259	0.003731581	Up	0.001737347	PBK71630.1/2.0e-145/glucan endo-1,6-beta-glucosidase [Armillaria solidipes]	NA	sp|Q7M4T0|NEG1_NEUCR/4.9e-27/Endo-1,6-beta-D-glucanase OS=Neurospora crassa (strain ATCC 24698 / 74-OR23-1A / CBS 708.71 / DSM 1257 / FGSC 987) GN=neg-1 PE=1 SV=2	ncr:NCU04395/6.4e-26/neg-1; glycosyl hydrolase family 30-1; K22276 glucan endo-1,6-beta-glucosidase [EC:3.2.1.75]	CE29208/4.5e-20/[G] KOG2566 Beta-glucocerebrosidase	CL3715.Contig6_All/7.2e-25/Glycosyl hydrolase family 30 TIM-barrel domain	biological_process:GO:0006665//sphingolipid metabolic process;molecular_function:GO:0004348//glucosylceramidase activity;
CL12421.Contig6_All	2157	27.72826167	44.35424845	0.677715125	0.450499775	*	0.345066049	PBK91598.1/1.2e-224/hypothetical protein ARMGADRAFT_994572 [Armillaria gallica]	XM_007397022.1/0.0/XM_007397022.1 Phanerochaete carnosa HHB-10118-sp hypothetical protein (PHACADRAFT_196818), partial mRNA	sp|P56523|CLR3_SCHPO/1.9e-110/Histone deacetylase clr3 OS=Schizosaccharomyces pombe (strain 972 / ATCC 24843) GN=clr3 PE=1 SV=1	mrr:Moror_6321/6.2e-217/histone deacetylase clr3; K11407 histone deacetylase 6 [EC:3.5.1.98]	SPBC800.03/4.3e-110/[B] KOG1343 Histone deacetylase complex, catalytic component HDA1	CL12421.Contig6_All/4.8e-82/Histone deacetylase domain	biological_process:GO:0006355//regulation of transcription, DNA-templated;GO:0006351//transcription, DNA-templated;cellular_component:GO:0005634//nucleus;molecular_function:GO:0032041//NAD-dependent histone deacetylase activity (H3-K14 specific);
Unigene16454_All	389	180.6293013	0.322439425	-9.129788074	2.91E-12	Down	6.36E-13	NA	NA	NA	NA	NA	NA	NA
CL4040.Contig9_All	1543	21.45512296	17.69825585	-0.277714978	0.696748705	*	0.612153828	KIY61170.1/1.2e-125/acid protease [Cylindrobasidium torrendii FP15055 ss-10]	NA	sp|O60020|ASPR1_PHARH/5.9e-21/Aspartic protease OS=Phaffia rhodozyma GN=pr1 PE=1 SV=1	hir:HETIRDRAFT_146489/1.4e-24/aspartic peptidase; K01379 cathepsin D [EC:3.4.23.5]	7300253/2.9e-15/[O] KOG1339 Aspartyl protease	CL4040.Contig9_All/1e-36/Eukaryotic aspartyl protease	NA
CL471.Contig10_All	1074	0.278236514	34.15379341	6.939590251	3.37E-06	Up	1.16E-06	XP_007394363.1/1.1e-21/hypothetical protein PHACADRAFT_183166 [Phanerochaete carnosa HHB-10118-sp] >EKM56517.1 hypothetical protein PHACADRAFT_183166 [Phanerochaete carnosa HHB-10118-sp]	NA	NA	NA	NA	CL471.Contig10_All/2.7e-07/Serine carboxypeptidase S28	molecular_function:GO:0008236//serine-type peptidase activity;
CL1844.Contig6_All	7163	234.0231287	44.2389313	-2.40326268	5.89E-25	Down	7.40E-26	PBK74304.1/0.0e+00/hypothetical protein ARMSODRAFT_951934 [Armillaria solidipes]	NA	sp|Q9P7Y8|MID2_SCHPO/8.5e-22/Septin ring organizing protein mid2 OS=Schizosaccharomyces pombe (strain 972 / ATCC 24843) GN=mid2 PE=1 SV=2	mrr:Moror_11858/8.4e-61/26s proteasome non-atpase regulatory subunit 9; K06693 26S proteasome non-ATPase regulatory subunit 9	CE25810/1.1e-24/[O] KOG3129 26S proteasome regulatory complex, subunit PSMD9	CL1844.Contig6_All/6.9e-06/PH domain	NA
Unigene34517_All	305	0.24042336	0.102084602	-1.235811801	0.587890295	*	0.485100093	NA	NA	NA	NA	NA	Unigene34517_All/3.3e-27/Protein of unknown function (DUF3289)	NA
CL998.Contig7_All	2927	159.8735427	209.1814716	0.387823861	0.015560201	*	0.007935925	KIY71028.1/7.2e-164/MFS general substrate transporter [Cylindrobasidium torrendii FP15055 ss-10]	XM_007846104.1/0.0/XM_007846104.1 Moniliophthora roreri MCA 2997 membrane transporter partial mRNA	sp|O74921|YJ7B_SCHPO/4.2e-52/Uncharacterized MFS-type transporter C757.11c OS=Schizosaccharomyces pombe (strain 972 / ATCC 24843) GN=SPCC757.11c PE=3 SV=1	NA	SPCC757.11c/9.5e-52/[R] KOG2325 Predicted transporter/transmembrane protein	NA	NA
CL18384.Contig2_All	1636	2.174933142	61.65647539	4.825209462	6.75E-14	Up	1.33E-14	PBK64693.1/3.0e-18/hypothetical protein ARMSODRAFT_961868 [Armillaria solidipes]	NA	NA	NA	NA	CL18384.Contig2_All/0.097/Mating-type protein beta 1	cellular_component:GO:0016021//integral component of membrane;
CL6948.Contig1_All	524	0.334439125	1.332035021	1.993816473	0.376581022	*	0.275651465	PBK66081.1/6.4e-07/hypothetical protein ARMSODRAFT_960540 [Armillaria solidipes]	NA	NA	NA	NA	NA	NA
Unigene6716_All	314	2.884189883	4.312452583	0.580342445	0.801495162	*	0.733660459	KIM44601.1/7.4e-35/hypothetical protein M413DRAFT_17621 [Hebeloma cylindrosporum h7]	NA	sp|Q751L1|RL43_ASHGO/1.5e-32/60S ribosomal protein L43 OS=Ashbya gossypii (strain ATCC 10895 / CBS 109.51 / FGSC 9923 / NRRL Y-1056) GN=RPL43 PE=3 SV=1	mrr:Moror_6908/3.8e-35/60s ribosomal protein l43; K02921 large subunit ribosomal protein L37Ae	Hs4506643/2.6e-48/[J] KOG0402 60S ribosomal protein L37	NA	NA
CL9723.Contig4_All	5131	3212.241974	999.4413485	-1.684386762	2.71E-43	Down	2.22E-44	PBK78075.1/0.0e+00/protein phosphatase 2A regulatory B subunit [Armillaria solidipes]	XM_003035173.1/0.0/XM_003035173.1 Schizophyllum commune H4-8 hypothetical protein, mRNA	sp|Q10428|2AD1_SCHPO/4.6e-155/Serine/threonine-protein phosphatase 2A 56 kDa regulatory subunit delta 1 isoform OS=Schizosaccharomyces pombe (strain 972 / ATCC 24843) GN=par1 PE=1 SV=1	mrr:Moror_8964/5.6e-301/protein phosphatase pp2a0 b subunit gamma isoform; K11584 serine/threonine-protein phosphatase 2A regulatory subunit B'	Hs5453954/2.0e-174/[T] KOG2085 Serine/threonine protein phosphatase 2A, regulatory subunit	CL9723.Contig4_All/1.4e-170/Protein phosphatase 2A regulatory B subunit (B56 family)	biological_process:GO:0007165//signal transduction;cellular_component:GO:0000159//protein phosphatase type 2A complex;molecular_function:GO:0019888//protein phosphatase regulator activity;
CL7184.Contig1_All	1059	112.8278196	105.8489001	-0.092116554	0.800244747	*	0.732231113	PBK66860.1/2.0e-95/hypothetical protein ARMSODRAFT_1005614 [Armillaria solidipes]	NA	sp|O14214|TRM10_SCHPO/5.1e-40/tRNA (guanine(9)-N1)-methyltransferase OS=Schizosaccharomyces pombe (strain 972 / ATCC 24843) GN=trm10 PE=1 SV=1	mrr:Moror_15110/1.3e-90/trna (guanine-n -)-methyltransferase; K15445 tRNA (guanine9-N1)-methyltransferase [EC:2.1.1.221]	SPAC6B12.09/1.2e-39/[S] KOG2967 Uncharacterized conserved protein	CL7184.Contig1_All/8e-12/tRNA (Guanine-1)-methyltransferase	NA
Unigene22208_All	251	0.22412253	0.768855376	1.778424563	0.43223787	*	0.327627031	NA	NA	NA	NA	NA	NA	NA
Unigene3419_All	1941	5.872812684	0.977346549	-2.587109512	0.239926038	*	0.160422341	KIJ29346.1/1.0e-57/hypothetical protein M422DRAFT_188608, partial [Sphaerobolus stellatus SS14]	NA	NA	cci:CC1G_03563/8.5e-32/hypothetical protein; K22060 (-)-alpha-cuprenene synthase [EC:4.2.3.95]	NA	Unigene3419_All/8.1e-18/Trichodiene synthase (TRI5)	biological_process:GO:0016106//sesquiterpenoid biosynthetic process;molecular_function:GO:0045482//trichodiene synthase activity;
Unigene3554_All	1471	2115.89951	1359.57726	-0.638112974	1.37E-30	*	1.49E-31	PBK73629.1/2.2e-76/hypothetical protein ARMSODRAFT_952726 [Armillaria solidipes]	XM_003027529.1/0.0/XM_003027529.1 Schizophyllum commune H4-8 hypothetical protein, mRNA	NA	NA	NA	Unigene3554_All/0.00027/Hsp20/alpha crystallin family	NA
CL17280.Contig1_All	462	436.7188193	520.1061827	0.252101486	0.006799998	*	0.003283162	PBK73471.1/1.4e-50/Prefoldin subunit 4 [Armillaria solidipes]	NA	sp|P53900|PFD4_YEAST/3.9e-21/Prefoldin subunit 4 OS=Saccharomyces cerevisiae (strain ATCC 204508 / S288c) GN=GIM3 PE=1 SV=1	cput:CONPUDRAFT_122016/2.5e-46/Prefoldin subunit 4; K09550 prefoldin subunit 4	YNL153c/8.9e-21/[O] KOG1760 Molecular chaperone Prefoldin, subunit 4	CL17280.Contig1_All/6.1e-22/Prefoldin subunit	NA
CL6821.Contig3_All	1144	0.301306013	102.1328476	8.405001755	5.95E-10	Up	1.52E-10	KIY62779.1/2.6e-29/hypothetical protein CYLTODRAFT_426666 [Cylindrobasidium torrendii FP15055 ss-10]	NA	NA	NA	NA	CL6821.Contig3_All/0.0018/Ras of Complex, Roc, domain of DAPkinase	NA
CL9379.Contig2_All	1199	436.6494429	25.05463482	-4.123326084	1.63E-53	Down	1.13E-54	PBK90344.1/3.7e-26/hypothetical protein ARMGADRAFT_1014537 [Armillaria gallica]	NA	sp|B0YDH7|MTFA_ASPFC/1.3e-12/C2H2 finger domain transcription factor mtfA OS=Neosartorya fumigata (strain CEA10 / CBS 144.89 / FGSC A1163) GN=mtfA PE=4 SV=1	tdl:TDEL_0D05860/1.8e-08/TDEL0D05860; hypothetical protein; K09467 zinc-finger protein CreA/MIG	SPAC25B8.19c/2.0e-11/[R] KOG1721 FOG: Zn-finger	CL9379.Contig2_All/1.9e-05/Zinc finger, C2H2 type	NA
Unigene20341_All	353	1.292063298	1.319175276	0.029959516	0.99568101	*	0.983688663	KDR77067.1/2.4e-10/hypothetical protein GALMADRAFT_246249 [Galerina marginata CBS 339.88]	NA	NA	NA	NA	Unigene20341_All/0.078/Caspase domain	NA
CL9109.Contig14_All	5320	1926.453932	1520.866935	-0.341053754	0.026426734	*	0.013995913	KIY67517.1/0.0e+00/ARM repeat-containing protein [Cylindrobasidium torrendii FP15055 ss-10]	XM_007298239.1/0.0/XM_007298239.1 Stereum hirsutum FP-91666 SS1 vacuolar protein 8 (STEHIDRAFT_89511), mRNA	sp|P0CM61|VAC8_CRYNB/1.4e-239/Vacuolar protein 8 OS=Cryptococcus neoformans var. neoformans serotype D (strain B-3501A) GN=VAC8 PE=3 SV=1	mrr:Moror_16641/6.3e-295/vacuolar protein 8; K08332 vacuolar protein 8	SPBC354.14c/3.3e-204/[U] KOG4224 Armadillo repeat protein VAC8 required for vacuole fusion, inheritance and cytosol-to-vacuole protein targeting	CL9109.Contig14_All/4.6e-69/Armadillo/beta-catenin-like repeat	NA
Unigene3008_All	3235	0.952609045	323.9557285	8.409696706	4.29E-24	Up	5.51E-25	KIY66685.1/1.4e-107/hypothetical protein CYLTODRAFT_411681 [Cylindrobasidium torrendii FP15055 ss-10]	NA	NA	NA	NA	Unigene3008_All/0.055/F-box-like	NA
CL6075.Contig1_All	382	328.3204475	315.3226509	-0.058275794	0.680571865	*	0.594541357	PBK69750.1/1.8e-43/RNA-binding domain-containing protein [Armillaria solidipes]	NA	NA	NA	NA	NA	molecular_function:GO:0003723//RNA binding;
CL11393.Contig8_All	2202	64.32634162	282.6754328	2.135664958	1.60E-21	Up	2.25E-22	PBK76663.1/2.9e-56/hypothetical protein ARMSODRAFT_1011893 [Armillaria solidipes]	NA	NA	NA	NA	CL11393.Contig8_All/3.3e-09/BAG domain	NA
Unigene9466_All	235	0.455570684	1.19825035	1.395182543	0.504903778	*	0.4006293	NA	NA	NA	NA	NA	NA	NA
CL11500.Contig1_All	1080	230.2767449	300.8352776	0.385605032	0.252323889	*	0.1698051	KIY72400.1/8.4e-70/hypothetical protein CYLTODRAFT_417988 [Cylindrobasidium torrendii FP15055 ss-10]	NA	NA	dsq:DICSQDRAFT_178259/3.7e-29/hypothetical protein; K09326 homeobox protein OTX1	NA	CL11500.Contig1_All/1.3e-12/Outer membrane protein TOM13	NA
CL18092.Contig3_All	2044	66.25796215	97.15152853	0.552142863	0.101580369	*	0.060625188	KIY69989.1/5.2e-137/hypothetical protein CYLTODRAFT_442301 [Cylindrobasidium torrendii FP15055 ss-10]	NA	sp|O59668|YB83_SCHPO/5.7e-48/LisH domain-containing protein C29A3.03c OS=Schizosaccharomyces pombe (strain 972 / ATCC 24843) GN=SPBC29A3.03c PE=4 SV=1	pcs:Pc20g00760/4.2e-13/Pc20g00760; K18624 macrophage erythroblast attacher	Hs12232469/1.8e-52/[O] KOG2817 Predicted E3 ubiquitin ligase	CL18092.Contig3_All/7.1e-21/CTLH/CRA C-terminal to LisH motif domain	NA
Unigene11208_All	707	1035.615928	739.7645059	-0.485351074	8.48E-17	*	1.45E-17	KIY67603.1/5.3e-73/mitochondrial protein [Cylindrobasidium torrendii FP15055 ss-10]	NA	sp|P43557|FMP32_YEAST/3.4e-24/Protein FMP32, mitochondrial OS=Saccharomyces cerevisiae (strain ATCC 204508 / S288c) GN=FMP32 PE=1 SV=1	cmt:CCM_07243/9.9e-39/glyoxylate reductase; K00015 glyoxylate reductase [EC:1.1.1.26]	YFL046w/7.7e-24/[S] KOG3156 Uncharacterized membrane protein	Unigene11208_All/1.2e-55/Protein of unknown function (DUF1640)	biological_process:GO:0033617//mitochondrial respiratory chain complex IV assembly;cellular_component:GO:0016021//integral component of membrane;GO:0005739//mitochondrion;
CL953.Contig5_All	1981	30.10951758	2.36066878	-3.672952054	0.03732765	Down	0.020310197	PBK73692.1/5.4e-131/hypothetical protein ARMSODRAFT_952797 [Armillaria solidipes]	NA	sp|O60188|UTP6_SCHPO/1.5e-29/U3 small nucleolar RNA-associated protein 6 OS=Schizosaccharomyces pombe (strain 972 / ATCC 24843) GN=utp6 PE=3 SV=1	mrr:Moror_10233/9.3e-111/u3 small nucleolar rna-associated protein 6; K14557 U3 small nucleolar RNA-associated protein 6	SPBC244.02c/3.4e-29/[R] KOG2396 HAT (Half-A-TPR) repeat-containing protein	CL953.Contig5_All/5.8e-06/Tetratricopeptide repeat	biological_process:GO:0000462//maturation of SSU-rRNA from tricistronic rRNA transcript (SSU-rRNA, 5.8S rRNA, LSU-rRNA);molecular_function:GO:0030515//snoRNA binding;
CL15610.Contig5_All	352	14.16427463	0.549085688	-4.689081602	0.00020478	Down	8.29E-05	NA	NA	NA	NA	NA	NA	NA
Unigene6527_All	1154	0.219423049	0.747662072	1.768671267	0.434459915	*	0.330099662	NA	NA	NA	NA	NA	NA	NA
CL14140.Contig9_All	1799	16.27870466	0.244158904	-6.059021706	0.000121188	Down	4.79E-05	PBK75450.1/2.0e-71/hypothetical protein ARMSODRAFT_970103 [Armillaria solidipes]	NA	NA	NA	NA	NA	cellular_component:GO:0016021//integral component of membrane;
CL6844.Contig9_All	772	20.19788501	21.41368695	0.084328984	0.920951259	*	0.886233066	PBK61657.1/9.4e-31/hypothetical protein ARMSODRAFT_1025567 [Armillaria solidipes]	NA	NA	sla:SERLADRAFT_443468/8.3e-23/hypothetical protein; K14407 cleavage stimulation factor subunit 2	NA	CL6844.Contig9_All/2.8e-11/Transcription termination and cleavage factor C-terminal	NA
CL14651.Contig4_All	779	9.049815674	6.936754648	-0.38362755	0.791165127	*	0.721482586	KIY62351.1/5.5e-63/Metallo-dependent phosphatase [Cylindrobasidium torrendii FP15055 ss-10]	NA	sp|Q5B5P1|RGLC_EMENI/2.3e-29/Probable rhamnogalacturonate lyase C OS=Emericella nidulans (strain FGSC A4 / ATCC 38163 / CBS 112.46 / NRRL 194 / M139) GN=rglC PE=3 SV=1	ani:AN4139.2/3.0e-28/hypothetical protein; K18195 rhamnogalacturonan endolyase [EC:4.2.2.23]	Hs7427509/5.1e-29/[R] KOG3947 Phosphoesterases	CL14651.Contig4_All/1.8e-07/Calcineurin-like phosphoesterase	NA
CL16692.Contig1_All	945	5840.752148	11551.54995	0.98386037	1.05E-91	*	4.38E-93	ACZ59462.1/3.9e-87/initiation factor 5a [Flammulina velutipes]	GU136427.1/0.0/GU136427.1 Flammulina velutipes clone FV-C160 initiation factor 5a mRNA, complete cds	sp|O94083|IF5A_CANAL/1.8e-68/Eukaryotic translation initiation factor 5A OS=Candida albicans (strain SC5314 / ATCC MYA-2876) GN=ANB1 PE=3 SV=2	cci:CC1G_09714/3.4e-79/eukaryotic translation initiation factor 5A-2; K03263 translation initiation factor 5A	YJR047c/1.4e-65/[J] KOG3271 Translation initiation factor 5A (eIF-5A)	CL16692.Contig1_All/3.8e-29/Eukaryotic elongation factor 5A hypusine, DNA-binding OB fold	biological_process:GO:0006452//translational frameshifting;GO:0045905//positive regulation of translational termination;GO:0045901//positive regulation of translational elongation;molecular_function:GO:0043022//ribosome binding;GO:0003743//translation initiation factor activity;GO:0003746//translation elongation factor activity;
CL15057.Contig1_All	1341	12.53728889	15.99187395	0.351113597	0.819195839	*	0.754439845	KIY70268.1/1.8e-13/hypothetical protein CYLTODRAFT_476015 [Cylindrobasidium torrendii FP15055 ss-10]	NA	NA	NA	NA	CL15057.Contig1_All/0.0004/F-box-like	NA
Unigene15969_All	806	13.57278829	10.92268907	-0.313389048	0.767867936	*	0.694089077	KIY66126.1/4.4e-07/hypothetical protein CYLTODRAFT_491756 [Cylindrobasidium torrendii FP15055 ss-10]	NA	NA	NA	NA	Unigene15969_All/0.029/BUD22	NA
CL12176.Contig15_All	2095	57.7161756	61.00204049	0.079881794	0.902836003	*	0.862786732	KIY71061.1/3.7e-162/putative nitrilase [Cylindrobasidium torrendii FP15055 ss-10]	NA	sp|B6HVR6|NIT2_PENRW/5.9e-40/Nitrilase OS=Penicillium rubens (strain ATCC 28089 / DSM 1075 / NRRL 1951 / Wisconsin 54-1255) GN=Pc22g19330ma2m PE=1 SV=1	mgr:MGG_17823/6.1e-36/cyanide hydratase; K10675 cyanide hydratase [EC:4.2.1.66]	At3g44310/2.7e-32/[E] KOG0805 Carbon-nitrogen hydrolase	CL12176.Contig15_All/1.3e-35/Carbon-nitrogen hydrolase	biological_process:GO:0006807//nitrogen compound metabolic process;molecular_function:GO:0016810//hydrolase activity, acting on carbon-nitrogen (but not peptide) bonds;
CL363.Contig17_All	2153	53.53214369	0.321125029	-7.381126503	5.54E-07	Down	1.78E-07	NA	NA	NA	NA	NA	NA	NA
CL12903.Contig1_All	2488	568.1140223	633.4851413	0.157130268	0.049090427	*	0.027311679	PBK96684.1/3.9e-272/TPR-like protein [Armillaria gallica]	NA	sp|P17885|BIMA_EMENI/6.1e-68/Protein bimA OS=Emericella nidulans (strain FGSC A4 / ATCC 38163 / CBS 112.46 / NRRL 194 / M139) GN=bimA PE=2 SV=1	mrr:Moror_6499/1.7e-218/20s cyclosome subunit ( nuc2 cdc27); K03350 anaphase-promoting complex subunit 3	Hs16554577/4.4e-58/[D] KOG1126 DNA-binding cell division cycle control protein	CL12903.Contig1_All/1.9e-27/Tetratricopeptide repeat	NA
CL6798.Contig1_All	1218	0.847758302	10.30241428	3.603185642	0.001899914	Up	0.000853446	KIY66549.1/8.9e-76/NADH:flavin oxidoreductase/NADH oxidase [Cylindrobasidium torrendii FP15055 ss-10]	NA	sp|A2TBU0|EASA_EPIFI/1.5e-43/Probable inactive reductase easA OS=Epichloe festucae var. lolii GN=easA PE=2 SV=1	mrr:Moror_9993/3.5e-60/nadh:flavin oxidoreductase nadh oxidase; K00354 NADPH2 dehydrogenase [EC:1.6.99.1]	SPAC5H10.10/3.3e-38/[CR] KOG0134 NADH:flavin oxidoreductase/12-oxophytodienoate reductase	CL6798.Contig1_All/1.2e-48/NADH:flavin oxidoreductase / NADH oxidase family	NA
CL1225.Contig5_All	1683	193.9012797	76.95009617	-1.33332729	3.88E-05	Down	1.46E-05	KYQ40111.1/2.8e-11/Protein LCHN [Hypsizygus marmoreus]	NA	NA	NA	NA	NA	NA
Unigene36670_All	1158	97.23907173	68.89844736	-0.497064649	0.117081891	*	0.070915185	KIY64452.1/1.4e-22/dynamin protein dnm1 [Cylindrobasidium torrendii FP15055 ss-10]	NA	sp|P54861|DNM1_YEAST/4.9e-12/Dynamin-related protein DNM1 OS=Saccharomyces cerevisiae (strain ATCC 204508 / S288c) GN=DNM1 PE=1 SV=1	shs:STEHIDRAFT_57425/3.3e-23/dynamin protein dnm1; K17065 dynamin 1-like protein [EC:3.6.5.5]	YLL001w/1.1e-11/[UR] KOG0446 Vacuolar sorting protein VPS1, dynamin, and related proteins	NA	NA
CL10751.Contig3_All	3100	21.87693961	172.9703743	2.983042122	2.42E-16	Up	4.21E-17	XP_007310898.1/3.2e-37/hypothetical protein STEHIDRAFT_172902 [Stereum hirsutum FP-91666 SS1] >EIM79902.1 hypothetical protein STEHIDRAFT_172902 [Stereum hirsutum FP-91666 SS1]	NA	NA	NA	NA	CL10751.Contig3_All/1.1e-09/F-box-like	NA
CL12760.Contig1_All	861	1971.836849	2602.006639	0.400084456	1.70E-20	*	2.50E-21	PBK62633.1/2.5e-77/cytochrome b5 [Armillaria solidipes]	NA	sp|Q12091|DAP1_YEAST/3.3e-29/Damage response protein 1 OS=Saccharomyces cerevisiae (strain ATCC 204508 / S288c) GN=DAP1 PE=1 SV=1	mrr:Moror_5033/5.7e-73/sterol metabolism-related protein; K17278 membrane-associated progesterone receptor component	YPL170w/7.4e-29/[R] KOG1110 Putative steroid membrane receptor Hpr6.6/25-Dx	CL12760.Contig1_All/1e-12/Cytochrome b5-like Heme/Steroid binding domain	NA
CL4016.Contig4_All	3978	147.5758814	3.069874621	-5.587133413	4.36E-09	Down	1.19E-09	PBK99038.1/3.7e-54/hypothetical protein ARMGADRAFT_984357 [Armillaria gallica]	CP020304.1/0.0/CP020304.1 Saccharomyces paradoxus strain UFRJ50816 chromosome XII sequence	sp|Q59LY1|BRG1_CANAL/2.7e-09/Biofilm regulator 1 OS=Candida albicans (strain SC5314 / ATCC MYA-2876) GN=BRG1 PE=1 SV=2	pte:PTT_12856/1.3e-07/hypothetical protein; K11204 glutamate--cysteine ligase catalytic subunit [EC:6.3.2.2]	YMR136w/3.0e-08/[K] KOG1601 GATA-4/5/6 transcription factors	CL4016.Contig4_All/3.8e-14/GATA zinc finger	NA
Unigene36393_All	207	0.22460136	0.097179558	-1.208641892	0.587890295	*	0.494426846	NA	NA	NA	NA	NA	NA	NA
Unigene26523_All	1310	0.55058669	27.38816227	5.636438919	8.72E-07	Up	2.85E-07	XP_007308819.1/3.0e-21/hypothetical protein STEHIDRAFT_171488 [Stereum hirsutum FP-91666 SS1] >EIM81838.1 hypothetical protein STEHIDRAFT_171488 [Stereum hirsutum FP-91666 SS1]	NA	sp|Q10205|RRP43_SCHPO/2.2e-08/Exosome complex component rrp43 OS=Schizosaccharomyces pombe (strain 972 / ATCC 24843) GN=rrp43 PE=3 SV=1	shs:STEHIDRAFT_171488/1.8e-22/hypothetical protein; K12586 exosome complex component RRP43	Hs22051959/1.1e-12/[J] KOG1613 Exosomal 3'-5' exoribonuclease complex, subunit Rrp43	NA	biological_process:GO:0006396//RNA processing;GO:0006401//RNA catabolic process;cellular_component:GO:0000178//exosome (RNase complex);
CL7498.Contig17_All	2457	6.136507518	1.918390853	-1.677521121	0.413030264	*	0.309198875	PBL03449.1/1.4e-123/cytochrome P450 [Armillaria gallica]	NA	sp|Q4WAZ6|FMAG_ASPFU/1.2e-68/Multifunctional cytochrome P450 monooxygenase af510 OS=Neosartorya fumigata (strain ATCC MYA-4609 / Af293 / CBS 101355 / FGSC A1100) GN=af510 PE=1 SV=1	maj:MAA_09043/6.2e-80/Cytochrome P450 CYP620P1; K21295 multifunctional cytochrome P450 monooxygenase	Hs4503199/4.7e-36/[Q] KOG0156 Cytochrome P450 CYP2 subfamily	CL7498.Contig17_All/3.2e-72/Cytochrome P450	NA
CL619.Contig2_All	2587	166.1571088	228.2518713	0.45807867	0.166516903	*	0.105495579	XP_007851235.1/0.0e+00/glycoside hydrolase family 29 protein [Moniliophthora roreri MCA 2997] >ESK89470.1 glycoside hydrolase family 29 protein [Moniliophthora roreri MCA 2997] >KTB30600.1 putative glycoside hydrolase [Moniliophthora roreri]	NA	NA	mrr:Moror_16129/0.0e+00/glycoside hydrolase family 29 protein; K01206 alpha-L-fucosidase [EC:3.2.1.51]	Hs14042931/8.2e-31/[G] KOG3340 Alpha-L-fucosidase	CL619.Contig2_All/3.1e-79/Alpha-L-fucosidase	biological_process:GO:0006004//fucose metabolic process;molecular_function:GO:0004560//alpha-L-fucosidase activity;
CL14807.Contig2_All	2122	1053.96408	802.4071239	-0.39341938	4.88E-10	*	1.24E-10	KIY63753.1/3.5e-277/P-loop containing nucleoside triphosphate hydrolase protein [Cylindrobasidium torrendii FP15055 ss-10]	NA	sp|P53145|LSG1_YEAST/2.3e-116/Large subunit GTPase 1 OS=Saccharomyces cerevisiae (strain ATCC 204508 / S288c) GN=LSG1 PE=1 SV=1	shs:STEHIDRAFT_89629/2.5e-255/P-loop containing nucleoside triphosphate hydrolase protein; K14539 large subunit GTPase 1 [EC:3.6.1.-]	YGL099w/5.2e-116/[R] KOG1424 Predicted GTP-binding protein MMR1	CL14807.Contig2_All/9.1e-16/50S ribosome-binding GTPase	NA
Unigene14365_All	490	1.994510599	2.264634327	0.183243325	0.942531217	*	0.914503489	NA	NA	NA	NA	NA	Unigene14365_All/0.15/Nucleophosmin C-terminal domain	NA
CL19216.Contig2_All	1942	2.26150473	834.4503433	8.527399376	1.25E-54	Up	8.47E-56	PBL02119.1/0.0e+00/hypothetical protein ARMGADRAFT_980566 [Armillaria gallica]	XM_007864194.1/0.0/XM_007864194.1 Gloeophyllum trabeum ATCC 11539 hypothetical protein mRNA	sp|P55251|LEUC_RHIPU/2.0e-228/3-isopropylmalate dehydratase OS=Rhizomucor pusillus GN=LEUA PE=3 SV=1	mrr:Moror_17609/9.3e-297/3-isopropylmalate dehydratase; K01702 3-isopropylmalate dehydratase [EC:4.2.1.33]	SPAC9E9.03/4.8e-201/[E] KOG0454 3-isopropylmalate dehydratase (aconitase superfamily)	CL19216.Contig2_All/1.2e-118/Aconitase family (aconitate hydratase)	NA
CL10276.Contig1_All	3623	33.85985124	87.43699536	1.368668191	3.80E-06	Up	1.31E-06	PBK95702.1/2.2e-138/hypothetical protein ARMGADRAFT_924955 [Armillaria gallica]	NA	NA	NA	NA	CL10276.Contig1_All/1.4e-08/F-box-like	NA
CL7791.Contig2_All	1384	3.398826019	1.463739781	-1.215377416	0.472713559	*	0.364864864	NA	NA	NA	dsq:DICSQDRAFT_173293/1.5e-06/dynamin protein dnm1; K17065 dynamin 1-like protein [EC:3.6.5.5]	NA	NA	NA
CL17922.Contig1_All	1040	97.5361583	90.99589516	-0.100135683	0.671454249	*	0.584596364	KIY71310.1/1.9e-103/glutathione S-transferase C-terminal-like protein [Cylindrobasidium torrendii FP15055 ss-10]	XM_012323139.1/0.0/XM_012323139.1 Fibroporia radiculosa predicted protein partial mRNA	NA	fme:FOMMEDRAFT_23324/9.6e-99/glutathione-S-transferase; K00799 glutathione S-transferase [EC:2.5.1.18]	Hs4758484/7.6e-20/[O] KOG0406 Glutathione S-transferase	CL17922.Contig1_All/1e-17/Glutathione S-transferase, N-terminal domain	NA
Unigene26474_All	248	0.150241891	0.847340403	2.495654537	0.25740285	*	0.173812202	NA	NA	NA	NA	NA	NA	NA
CL5711.Contig25_All	1506	374.8636399	209.1132395	-0.842081492	1.29E-12	*	2.76E-13	KYQ35697.1/2.6e-40/hypothetical protein Hypma_10430 [Hypsizygus marmoreus]	NA	NA	ppl:POSPLDRAFT_93468/2.1e-09/hypothetical protein; K03650 tRNA modification GTPase [EC:3.6.-.-]	NA	CL5711.Contig25_All/0.00014/Protein kinase domain	molecular_function:GO:0016301//kinase activity;
Unigene11189_All	1094	211.8651885	335.6176708	0.663672119	1.53E-09	*	4.02E-10	PBK95785.1/2.1e-44/hypothetical protein ARMGADRAFT_1010705 [Armillaria gallica]	NA	NA	shs:STEHIDRAFT_141845/9.1e-07/galactose mutarotase-like protein; K18195 rhamnogalacturonan endolyase [EC:4.2.2.23]	NA	Unigene11189_All/2.7e-10/BTB/POZ domain	NA
CL18240.Contig2_All	556	893.2243333	1867.748015	1.06420537	6.49E-57	Up	4.23E-58	KIY63783.1/2.7e-40/outer dynein arm light chain 8 [Cylindrobasidium torrendii FP15055 ss-10]	XM_001831325.2/0.0/XM_001831325.2 Coprinopsis cinerea okayama7#130 outer dynein arm light chain 8 (CC1G_00924), partial mRNA	sp|Q9UR05|DYL1_SCHPO/3.4e-19/Dynein light chain 1, cytoplasmic OS=Schizosaccharomyces pombe (strain 972 / ATCC 24843) GN=dlc2 PE=3 SV=1	mrr:Moror_14124/2.3e-35/dynein light chain cytoplasmic; K10418 dynein light chain LC8-type	Hs4505813/6.0e-24/[Z] KOG3430 Dynein light chain type 1	CL18240.Contig2_All/4.5e-28/Dynein light chain type 1	NA
CL13087.Contig1_All	2758	3839.719655	1222.898885	-1.650695861	5.43E-191	Down	1.05E-192	KIY69876.1/7.5e-248/glycoside hydrolase family 5 protein [Cylindrobasidium torrendii FP15055 ss-10]	NA	sp|Q0CHZ8|EXGD_ASPTN/3.6e-69/Probable glucan 1,3-beta-glucosidase D OS=Aspergillus terreus (strain NIH 2624 / FGSC A1156) GN=exgD PE=3 SV=1	scm:SCHCODRAFT_50249/3.5e-148/glycoside hydrolase family 5 protein; K01210 glucan 1,3-beta-glucosidase [EC:3.2.1.58]	NA	CL13087.Contig1_All/1.8e-10/Cellulase (glycosyl hydrolase family 5)	biological_process:GO:0005975//carbohydrate metabolic process;cellular_component:GO:0016021//integral component of membrane;molecular_function:GO:0004553//hydrolase activity, hydrolyzing O-glycosyl compounds;
CL15015.Contig1_All	2314	20.52963911	525.2562817	4.677241339	0.000103428	Up	4.06E-05	PBK63661.1/1.2e-116/hypothetical protein ARMSODRAFT_942066 [Armillaria solidipes]	NA	NA	maw:MAC_03473/1.2e-53/phytanoyl-CoA dioxygenase; K17878 nicotinamide N-methyltransferase [EC:2.1.1.1]	NA	CL15015.Contig1_All/9.8e-13/Phytanoyl-CoA dioxygenase (PhyH)	molecular_function:GO:0051213//dioxygenase activity;
CL9370.Contig13_All	899	9.564512518	0.227971203	-5.390767937	0.001182455	Down	0.000517859	NA	NA	NA	NA	NA	NA	NA
CL2207.Contig37_All	1613	0.353510363	7.213872612	4.350949533	0.022293381	Up	0.011652106	XP_007770880.1/6.8e-116/L-serine ammonia-lyase [Coniophora puteana RWD-64-598 SS2] >EIW79194.1 L-serine ammonia-lyase [Coniophora puteana RWD-64-598 SS2]	NA	NA	NA	NA	CL2207.Contig37_All/3.4e-48/Serine dehydratase alpha chain	NA
CL1068.Contig7_All	604	1.189737581	14.66583943	3.623744348	0.00035016	Up	0.000145026	NA	NA	NA	NA	NA	CL1068.Contig7_All/0.032/Kita-kyushu lung cancer antigen 1	NA
CL984.Contig13_All	2199	8.034252498	1.168053308	-2.782057685	0.201578727	*	0.131261417	OSC98835.1/7.5e-33/peptidase S28 [Pycnoporus coccineus BRFM310]	NA	sp|D4AYS6|A1345_ARTBC/1.3e-29/Probable extracellular serine carboxypeptidase OS=Arthroderma benhamiae (strain ATCC MYA-4681 / CBS 112371) GN=ARB_01345 PE=1 SV=1	NA	7300508/6.1e-19/[OR] KOG2182 Hydrolytic enzymes of the alpha/beta hydrolase fold	CL984.Contig13_All/2.4e-38/Serine carboxypeptidase S28	NA
CL18418.Contig2_All	683	1.544585375	82.13186289	5.7326505	3.04E-15	Up	5.58E-16	PBK93176.1/2.8e-42/hypothetical protein ARMGADRAFT_929797 [Armillaria gallica]	NA	sp|O14274|DTD_SCHPO/1.6e-23/D-aminoacyl-tRNA deacylase OS=Schizosaccharomyces pombe (strain 972 / ATCC 24843) GN=dtd1 PE=3 SV=1	mrr:Moror_2742/4.9e-35/d-tyrosyl-trna deacylase; K07560 D-tyrosyl-tRNA(Tyr) deacylase [EC:3.1.-.-]	SPAC8C9.05/3.7e-23/[J] KOG3323 D-Tyr-tRNA (Tyr) deacylase	CL18418.Contig2_All/4e-30/D-Tyr-tRNA(Tyr) deacylase	NA
Unigene9577_All	402	0.196636438	3.447162593	4.131806753	0.026808878	Up	0.014213503	NA	NA	NA	NA	NA	NA	NA
CL9117.Contig3_All	1582	4.75158316	38.95974453	3.035504033	3.07E-09	Up	8.25E-10	PBK83184.1/4.9e-74/hypothetical protein ARMGADRAFT_681889 [Armillaria gallica]	NA	NA	NA	NA	CL9117.Contig3_All/0.18/Fibrinogen alpha/beta chain family	NA
CL12357.Contig4_All	2103	439.4301043	181.8607202	-1.272799738	2.83E-32	Down	2.96E-33	KIY67565.1/5.0e-127/sorbose reductase sou1 [Cylindrobasidium torrendii FP15055 ss-10]	NA	sp|Q9Y6Z9|SOU1_SCHPO/3.2e-38/Sorbose reductase sou1 OS=Schizosaccharomyces pombe (strain 972 / ATCC 24843) GN=sou1 PE=3 SV=1	wse:WALSEDRAFT_32727/8.0e-44/NAD(P)-binding protein; K17742 sorbose reductase [EC:1.1.1.289]	SPAC8E11.10/7.4e-38/[R] KOG0725 Reductases with broad range of substrate specificities	CL12357.Contig4_All/2e-54/Enoyl-(Acyl carrier protein) reductase	molecular_function:GO:0016491//oxidoreductase activity;
CL6963.Contig7_All	1714	0.662797889	36.32696542	5.776328036	0.001093714	Up	0.000477109	KYQ44809.1/1.1e-60/hypothetical protein Hypma_01572 [Hypsizygus marmoreus]	NA	NA	NA	NA	CL6963.Contig7_All/0.0081/Protein of unknown function (DUF4064)	NA
Unigene18398_All	1675	1451.301887	2343.059908	0.691046195	1.65E-72	*	8.65E-74	KIY61687.1/9.6e-89/hypothetical protein CYLTODRAFT_495117 [Cylindrobasidium torrendii FP15055 ss-10]	NA	sp|P45978|SCD6_YEAST/3.5e-19/Protein SCD6 OS=Saccharomyces cerevisiae (strain ATCC 204508 / S288c) GN=SCD6 PE=1 SV=1	mrr:Moror_14454/6.5e-73/lsm14 protein; K18749 protein LSM14	YPR129w/8.0e-19/[U] KOG1073 Uncharacterized mRNA-associated protein RAP55	Unigene18398_All/1.2e-25/Scd6-like Sm domain	NA
CL14576.Contig4_All	2690	58.99519284	146.7906222	1.315090496	0.000789873	Up	0.000339316	KIY64291.1/1.3e-79/hypothetical protein CYLTODRAFT_457351 [Cylindrobasidium torrendii FP15055 ss-10]	NA	NA	NA	NA	CL14576.Contig4_All/0.017/Domain of unknown function (DUF3538)	NA
CL17606.Contig1_All	2032	359.3086899	235.0212104	-0.612432863	6.42E-06	*	2.26E-06	KIK69758.1/6.7e-153/hypothetical protein GYMLUDRAFT_150603 [Gymnopus luxurians FD-317 M1]	NA	sp|A7XRY8|TDID_EMENI/7.8e-98/Aminotransferase tdiD OS=Emericella nidulans (strain FGSC A4 / ATCC 38163 / CBS 112.46 / NRRL 194 / M139) GN=tdiD PE=1 SV=1	cci:CC1G_14996/9.5e-135/kynurenine/alpha-aminoadipate aminotransferase; K14265 tryptophan aminotransferase [EC:2.6.1.27]	Hs7705897/2.0e-80/[E] KOG0634 Aromatic amino acid aminotransferase and related proteins	CL17606.Contig1_All/7.1e-25/Aminotransferase class I and II	biological_process:GO:0009058//biosynthetic process;molecular_function:GO:0008483//transaminase activity;GO:0030170//pyridoxal phosphate binding;
Unigene18519_All	750	9968.350743	6868.942406	-0.537266843	7.88E-103	*	2.96E-104	OBZ79254.1/1.5e-105/60S ribosomal protein L16 [Grifola frondosa]	XM_001873197.1/0.0/XM_001873197.1 Laccaria bicolor S238N-H82 60S ribosomal protein L16, partial mRNA	sp|Q9P720|RL16_NEUCR/2.5e-70/60S ribosomal protein L16 OS=Neurospora crassa (strain ATCC 24698 / 74-OR23-1A / CBS 708.71 / DSM 1257 / FGSC 987) GN=crp-46 PE=3 SV=1	tvs:TRAVEDRAFT_25566/8.4e-105/60S ribosomal protein L13a; K02872 large subunit ribosomal protein L13Ae	YIL133c/3.6e-64/[J] KOG3204 60S ribosomal protein L13a	Unigene18519_All/2.5e-11/Ribosomal protein L13	biological_process:GO:0006412//translation;cellular_component:GO:0015934//large ribosomal subunit;molecular_function:GO:0003735//structural constituent of ribosome;
Unigene181_All	5407	305.395057	153.0272363	-0.99688826	2.85E-05	*	1.06E-05	OJA09531.1/4.6e-241/hypothetical protein AZE42_06996 [Rhizopogon vesiculosus]	NA	sp|Q05531|NIA_USTMA/3.3e-119/Nitrate reductase [NADPH] OS=Ustilago maydis (strain 521 / FGSC 9021) GN=NAR1 PE=2 SV=2	cci:CC1G_07230/5.1e-143/nitrate reductase; K10534 nitrate reductase (NAD(P)H) [EC:1.7.1.1 1.7.1.2 1.7.1.3]	At1g77760_1/2.5e-90/[C] KOG0535 Sulfite oxidase, molybdopterin-binding component	Unigene181_All/6.4e-28/Oxidoreductase NAD-binding domain	cellular_component:GO:0016021//integral component of membrane;molecular_function:GO:0015112//nitrate transmembrane transporter activity;GO:0015113//nitrite transmembrane transporter activity;
CL4550.Contig1_All	2346	2044.007704	704.1131001	-1.537521544	2.97E-24	Down	3.80E-25	XP_006454983.1/2.5e-191/endosomal SPRY domain protein [Agaricus bisporus var. bisporus H97] >EKV52019.1 endosomal SPRY domain protein [Agaricus bisporus var. bisporus H97]	XM_018420272.1/0.0/XM_018420272.1 Cutaneotrichosporon oleaginosus SPRY-domain-containing protein partial mRNA	sp|Q96UB6|SSH4_NEUCR/2.1e-86/Protein ssh4 OS=Neurospora crassa (strain ATCC 24698 / 74-OR23-1A / CBS 708.71 / DSM 1257 / FGSC 987) GN=ssh4 PE=3 SV=2	pno:SNOG_15516/1.9e-06/hypothetical protein; K15503 serine/threonine-protein phosphatase 6 regulatory ankyrin repeat subunit B	SPCC285.10c/2.9e-67/[R] KOG1477 SPRY domain-containing proteins	CL4550.Contig1_All/3.7e-17/SPRY domain	NA
CL3311.Contig23_All	1206	0.235600724	10.94278192	5.537491772	0.000774216	Up	0.000332256	NA	NA	NA	NA	NA	NA	NA
CL11733.Contig19_All	1700	0.653949871	3.214390615	2.297293302	0.303636242	*	0.211437218	PBK60716.1/2.3e-45/hypothetical protein ARMSODRAFT_1026301 [Armillaria solidipes]	NA	NA	NA	NA	NA	NA
CL8894.Contig6_All	2328	3.049804288	20.14571141	2.723684183	0.150599765	*	0.094027925	PBL01165.1/1.9e-10/hypothetical protein ARMGADRAFT_1058991 [Armillaria gallica]	NA	NA	lbc:LACBIDRAFT_301034/1.7e-07/exocyst complex component sec8; K06111 exocyst complex component 4	NA	CL8894.Contig6_All/0.2/Response gene to complement 32 protein family	NA
CL6163.Contig10_All	4071	4.908908482	46.23794334	3.235603053	0.044328624	Up	0.024439212	XP_007842806.1/1.6e-124/aminopeptidase [Moniliophthora roreri MCA 2997] >ESK97804.1 aminopeptidase [Moniliophthora roreri MCA 2997] >KTB28400.1 hypothetical protein WG66_18997 [Moniliophthora roreri]	XM_007848807.1/0.0/XM_007848807.1 Moniliophthora roreri MCA 2997 aminopeptidase partial mRNA	sp|Q2U1F3|LAPA_ASPOR/5.5e-58/Leucine aminopeptidase A OS=Aspergillus oryzae (strain ATCC 42149 / RIB 40) GN=lapA PE=1 SV=1	mrr:Moror_17233/9.5e-126/aminopeptidase; K05994 bacterial leucyl aminopeptidase [EC:3.4.11.10]	YDR415c/4.7e-41/[OPR] KOG2195 Transferrin receptor and related proteins containing the protease-associated (PA) domain	CL6163.Contig10_All/2.1e-19/Peptidase family M28	molecular_function:GO:0046872//metal ion binding;GO:0008233//peptidase activity;GO:0004177//aminopeptidase activity;
CL5248.Contig4_All	2320	0.297102292	25.55890111	6.426722264	4.27E-05	Up	1.62E-05	KDQ26557.1/3.5e-166/hypothetical protein PLEOSDRAFT_1113115 [Pleurotus ostreatus PC15]	NA	sp|Q9US37|YFZ4_SCHPO/5.5e-55/Uncharacterized transporter C1039.04 OS=Schizosaccharomyces pombe (strain 972 / ATCC 24843) GN=SPAC1039.04 PE=3 SV=1	bor:COCMIDRAFT_105365/3.5e-85/hypothetical protein; K01939 adenylosuccinate synthase [EC:6.3.4.4]	SPAC1039.04/1.2e-54/[G] KOG2533 Permease of the major facilitator superfamily	CL5248.Contig4_All/4.2e-10/Major Facilitator Superfamily	NA
CL11411.Contig1_All	860	83.62788603	49.37489046	-0.760206547	0.004035482	*	0.001886435	NA	NA	NA	NA	NA	NA	NA
CL14979.Contig4_All	4886	9984.858782	5832.726809	-0.77557152	1.43E-127	*	4.24E-129	KIY69562.1/0.0e+00/hypothetical protein CYLTODRAFT_442612 [Cylindrobasidium torrendii FP15055 ss-10]	NA	sp|A7UX13|EGT2_NEUCR/1.3e-69/Hercynylcysteine sulfoxide lyase OS=Neurospora crassa (strain ATCC 24698 / 74-OR23-1A / CBS 708.71 / DSM 1257 / FGSC 987) GN=egt-2 PE=1 SV=1	shs:STEHIDRAFT_60844/9.3e-136/PLP-dependent transferase; K20247 hercynylcysteine S-oxide lyase [EC:4.4.1.36]	SPBC660.12c/1.8e-39/[E] KOG1549 Cysteine desulfurase NFS1	CL14979.Contig4_All/1.8e-07/CAP-Gly domain	NA
CL14977.Contig4_All	914	3.207759798	0.653611219	-2.295061462	0.304163752	*	0.211873542	PBK95650.1/1.1e-30/meiotic nuclear division protein 1 [Armillaria gallica]	NA	sp|Q09739|MCP7_SCHPO/7.5e-08/Meiotic coiled-coil protein 7 OS=Schizosaccharomyces pombe (strain 972 / ATCC 24843) GN=mcp7 PE=1 SV=1	NA	Hs14149769/2.4e-09/[DR] KOG3433 Protein involved in meiotic recombination/predicted coiled-coil protein	NA	NA
CL5326.Contig1_All	1327	321.854697	830.8906697	1.368249134	7.89E-31	Up	8.50E-32	KIY72047.1/3.8e-104/hypothetical protein CYLTODRAFT_418230 [Cylindrobasidium torrendii FP15055 ss-10]	NA	NA	NA	NA	CL5326.Contig1_All/5.9e-06/Late embryogenesis abundant protein	NA
Unigene11751_All	471	5.741303486	12.07047158	1.072031817	0.206299004	*	0.134774966	PBK63897.1/5.2e-32/hypothetical protein ARMSODRAFT_893753 [Armillaria solidipes]	NA	NA	NA	NA	NA	NA
CL9679.Contig3_All	2410	20.79655495	171.9696073	3.047737152	1.06E-17	Up	1.74E-18	KIY73718.1/2.0e-236/hypothetical protein CYLTODRAFT_365239 [Cylindrobasidium torrendii FP15055 ss-10]	NA	sp|Q10086|YAO7_SCHPO/1.1e-16/Uncharacterized transcriptional regulatory protein C11D3.07c OS=Schizosaccharomyces pombe (strain 972 / ATCC 24843) GN=SPAC11D3.07c PE=4 SV=3	pbl:PAAG_05745/5.3e-07/acetamidase regulatory protein; K09244 transcriptional regulatory protein AMDR	NA	CL9679.Contig3_All/1.6e-17/Fungal specific transcription factor domain	NA
Unigene21844_All	280	0.165252646	0.501337013	1.601107377	0.480575721	*	0.374087612	NA	NA	NA	NA	NA	NA	NA
CL3349.Contig4_All	3538	217.5968458	184.9439622	-0.234569441	0.189340175	*	0.121995078	NA	NA	NA	NA	NA	NA	NA
CL2096.Contig11_All	1434	12.41526786	0.517126513	-4.585454303	0.015870427	Down	0.008109624	GAN11782.1/2.3e-30/permease, partial [Mucor ambiguus]	GQ302537.1/0.0/GQ302537.1 Uncultured Uromyces sp. clone sw-xj209 16S ribosomal RNA gene, partial sequence	NA	NA	NA	NA	NA
CL15460.Contig2_All	2224	107.0830959	41.70779287	-1.360341881	0.308395241	*	0.215514724	PBK69099.1/1.4e-127/hypothetical protein ARMSODRAFT_957421 [Armillaria solidipes]	NA	sp|Q0D1P2|TERD_ASPTN/6.7e-26/FAD-dependent monooxygenase terD OS=Aspergillus terreus (strain NIH 2624 / FGSC A1156) GN=terD PE=1 SV=1	hir:HETIRDRAFT_386175/2.0e-32/hypothetical protein; K03380 phenol 2-monooxygenase [EC:1.14.13.7]	At1g24340/5.6e-12/[HC] KOG3855 Monooxygenase involved in coenzyme Q (ubiquinone) biosynthesis	CL15460.Contig2_All/8.3e-69/FAD binding domain	NA
CL1692.Contig8_All	2222	0.297696574	32.13974661	6.754372128	1.02E-05	Up	3.65E-06	KIY68526.1/1.7e-85/FAD/NAD(P)-binding domain-containing protein [Cylindrobasidium torrendii FP15055 ss-10]	NA	sp|B8NM67|USTYA_ASPFN/3.1e-07/Oxidase ustYa OS=Aspergillus flavus (strain ATCC 200026 / FGSC A1120 / NRRL 3357 / JCM 12722 / SRRC 167) GN=ustYa PE=1 SV=1	NA	At3g44190/1.2e-14/[C] KOG2495 NADH-dehydrogenase (ubiquinone)	CL1692.Contig8_All/1.3e-12/Pyridine nucleotide-disulphide oxidoreductase	NA
CL12813.Contig2_All	756	39.92743012	14.99305457	-1.413085881	0.002752054	Down	0.001260763	PBL01604.1/7.8e-30/histone-fold-containing protein [Armillaria gallica]	NA	sp|Q02516|HAP5_YEAST/1.2e-19/Transcriptional activator HAP5 OS=Saccharomyces cerevisiae (strain ATCC 204508 / S288c) GN=HAP5 PE=1 SV=1	pic:PICST_50486/1.5e-16/HAP5; CCAAT- binding transcription factor component; K08066 nuclear transcription factor Y, gamma	YOR358w/2.7e-19/[K] KOG1657 CCAAT-binding factor, subunit C (HAP5)	CL12813.Contig2_All/5.9e-11/Histone-like transcription factor (CBF/NF-Y) and archaeal histone	biological_process:GO:0006351//transcription, DNA-templated;cellular_component:GO:0016602//CCAAT-binding factor complex;molecular_function:GO:0003677//DNA binding;GO:0046982//protein heterodimerization activity;GO:0003700//DNA binding transcription factor activity;
Unigene3567_All	1272	112.4431596	117.4739476	0.063144945	0.791459356	*	0.721876566	KYQ38741.1/6.6e-74/Serine/threonine-protein kinase ksp1 [Hypsizygus marmoreus]	NA	NA	adl:AURDEDRAFT_112755/2.8e-07/kinase-like protein; K07359 calcium/calmodulin-dependent protein kinase kinase 2 [EC:2.7.11.17]	NA	Unigene3567_All/4.4e-05/Protein kinase domain	NA
Unigene6034_All	1824	3170.054749	3579.599894	0.175290584	4.14E-09	*	1.13E-09	PBK75611.1/7.5e-87/hypothetical protein ARMSODRAFT_398080 [Armillaria solidipes]	NA	NA	NA	NA	Unigene6034_All/0.0009/ANTAR domain	cellular_component:GO:0016021//integral component of membrane;
CL2178.Contig12_All	1570	15.59191506	0.239776617	-6.022963352	0.000133373	Down	5.30E-05	KIY72780.1/1.2e-141/acetyl-CoA synthetase-like protein [Cylindrobasidium torrendii FP15055 ss-10]	NA	sp|P47912|LCF4_YEAST/1.1e-06/Long-chain-fatty-acid--CoA ligase 4 OS=Saccharomyces cerevisiae (strain ATCC 204508 / S288c) GN=FAA4 PE=1 SV=1	shs:STEHIDRAFT_136401/2.3e-128/acetyl-CoA synthetase-like protein; K01179 endoglucanase [EC:3.2.1.4]	At3g16910/2.5e-46/[I] KOG1176 Acyl-CoA synthetase	CL2178.Contig12_All/2.1e-28/AMP-binding enzyme	biological_process:GO:0008152//metabolic process;molecular_function:GO:0003824//catalytic activity;
CL4149.Contig10_All	2465	0.225801336	11.63757932	5.687593168	0.000426921	Up	0.000178217	KIY67059.1/1.1e-178/hypothetical protein CYLTODRAFT_376814 [Cylindrobasidium torrendii FP15055 ss-10]	NA	sp|Q2U4L7|GTAA_ASPOR/8.7e-75/Glutaminase A OS=Aspergillus oryzae (strain ATCC 42149 / RIB 40) GN=gtaA PE=1 SV=2	NA	NA	CL4149.Contig10_All/6.2e-68/Domain of unknown function (DUF5127)	NA
CL7759.Contig6_All	268	0.211691065	7.697039821	5.18427143	0.002049844	Up	0.000924841	NA	NA	NA	NA	NA	NA	NA
CL18752.Contig1_All	563	10.56217849	0.219261964	-5.590108054	0.000566984	Down	0.000239747	NA	NA	NA	NA	NA	NA	NA
CL15221.Contig1_All	843	337.5677579	193.2622973	-0.804616898	7.86E-06	*	2.78E-06	KIY71337.1/1.1e-37/hypothetical protein CYLTODRAFT_450831 [Cylindrobasidium torrendii FP15055 ss-10]	NA	NA	NA	NA	CL15221.Contig1_All/1.9e-07/CFEM domain	NA
CL728.Contig3_All	3261	0.29581193	80.94443016	8.096107762	4.79E-09	Up	1.31E-09	KIY62941.1/2.4e-115/ubiquinone biosynthesis O-methyltransferase [Cylindrobasidium torrendii FP15055 ss-10]	NA	sp|Q9USW3|YHZ7_SCHPO/4.8e-57/Probable glycosidase C21B10.07 OS=Schizosaccharomyces pombe (strain 972 / ATCC 24843) GN=SPBC21B10.07 PE=3 SV=1	mrr:Moror_7005/1.8e-103/3-demethylubiquinone-9 3-methyltransferase; K00568 2-polyprenyl-6-hydroxyphenyl methylase / 3-demethylubiquinone-9 3-methyltransferase [EC:2.1.1.222 2.1.1.64]	SPCC162.05/1.9e-48/[H] KOG1270 Methyltransferases	CL728.Contig3_All/0.0037/Glycosyl hydrolases family 16	biological_process:GO:0006744//ubiquinone biosynthetic process;cellular_component:GO:0031314//extrinsic component of mitochondrial inner membrane;molecular_function:GO:0008425//2-polyprenyl-6-methoxy-1,4-benzoquinone methyltransferase activity;GO:0004395//hexaprenyldihydroxybenzoate methyltransferase activity;GO:0008689//3-demethylubiquinone-9 3-O-methyltransferase activity;
CL14385.Contig1_All	3449	204.1879345	1262.511303	2.62832678	8.55E-129	Up	2.52E-130	PBK63446.1/3.0e-201/kinase-like protein [Armillaria solidipes]	LN999511.1/0.0/LN999511.1 Flammulina velutipes mRNA for metallo peptidase M35 (fveM35 gene), strain DSMZ 1658	sp|Q2UC58|SSN3_ASPOR/1.0e-113/Serine/threonine-protein kinase SSN3 OS=Aspergillus oryzae (strain ATCC 42149 / RIB 40) GN=ssn3 PE=3 SV=2	cci:CC1G_07887/7.6e-185/CMGC/CDK/CDK8 protein kinase; K02208 cyclin-dependent kinase 8/11 [EC:2.7.11.22 2.7.11.23]	SPAC23H4.17c/7.0e-94/[K] KOG0666 Cyclin C-dependent kinase CDK8	CL14385.Contig1_All/3.2e-64/Protein kinase domain	NA
Unigene19796_All	482	868.9897123	15.02681168	-5.853728255	4.93E-143	Down	1.31E-144	KYQ39845.1/6.9e-48/Heat shock protein sks2 [Hypsizygus marmoreus]	XM_007338570.1/0.0/XM_007338570.1 Auricularia subglabra TFB-10046 SS5 heat shock protein 70 partial mRNA	sp|Q10284|SSB1_SCHPO/4.7e-25/Ribosome-associated molecular chaperone sks2 OS=Schizosaccharomyces pombe (strain 972 / ATCC 24843) GN=sks2 PE=1 SV=2	shs:STEHIDRAFT_93391/1.6e-48/heat shock protein 70; K03283 heat shock 70kDa protein 1/2/6/8	SPBC1709.05/1.1e-24/[O] KOG0101 Molecular chaperones HSP70/HSC70, HSP70 superfamily	Unigene19796_All/1.9e-09/Hsp70 protein	biological_process:GO:0006415//translational termination;GO:0000054//ribosomal subunit export from nucleus;GO:0002181//cytoplasmic translation;GO:0006364//rRNA processing;GO:0006450//regulation of translational fidelity;GO:0042149//cellular response to glucose starvation;GO:0051083//'de novo' cotranslational protein folding;GO:0006452//translational frameshifting;cellular_component:GO:0005737//cy…
CL16216.Contig1_All	307	0.174886972	1.140452642	2.705111817	0.211361291	*	0.138758134	NA	NA	NA	NA	NA	NA	NA
CL8658.Contig10_All	2562	0.349718785	351.3718027	9.972587415	2.56E-15	Up	4.66E-16	KIY66183.1/1.6e-172/hypothetical protein CYLTODRAFT_423687 [Cylindrobasidium torrendii FP15055 ss-10]	NA	sp|P46950|SNG1_YEAST/1.6e-23/Nitrosoguanidine resistance protein SNG1 OS=Saccharomyces cerevisiae (strain ATCC 204508 / S288c) GN=SNG1 PE=1 SV=1	wic:J056_000160/2.9e-32/hypothetical protein; K07101 uncharacterized protein	NA	CL8658.Contig10_All/8.4e-86/Protein of unknown function (DUF3533)	NA
CL11673.Contig2_All	660	10.05322466	111.4536097	3.470713104	1.19E-18	Up	1.87E-19	PBK77466.1/3.3e-61/DUF866-domain-containing protein [Armillaria solidipes]	NA	sp|O74797|YGN3_SCHPO/5.8e-18/UPF0587 protein C2D10.03c OS=Schizosaccharomyces pombe (strain 972 / ATCC 24843) GN=SPBC2D10.03c PE=3 SV=1	wic:J056_002722/5.1e-13/Transcription elongation factor SPT6; K11292 transcription elongation factor SPT6	Hs8923541/6.5e-17/[S] KOG1296 Uncharacterized conserved protein	NA	NA
Unigene27290_All	277	0.165252646	0.501337013	1.601107377	0.480575721	*	0.374087612	OAL68696.1/4.3e-34/sarcoplasmic reticulum calcium ATPase 1 [Trichophyton violaceum]	NA	NA	abv:AGABI2DRAFT183521/1.9e-22/AGABI2DRAFT_183521; Ca-transporting ATPase; K05853 Ca2+ transporting ATPase, sarcoplasmic/endoplasmic reticulum [EC:3.6.3.8]	Hs4502285/1.6e-49/[P] KOG0202 Ca2+ transporting ATPase	NA	NA
CL13076.Contig4_All	2239	0.254761782	25.95767732	6.670868617	9.42E-06	Up	3.36E-06	PBL01345.1/4.3e-60/hypothetical protein ARMGADRAFT_1160558 [Armillaria gallica]	NA	NA	NA	NA	CL13076.Contig4_All/0.008/Syndecan domain	NA
CL13614.Contig1_All	1169	26.18582733	27.44563351	0.067790454	0.971448824	*	0.952609058	PBK69760.1/2.5e-83/Psf2-domain-containing protein [Armillaria solidipes] >PBL02693.1 Psf2-domain-containing protein [Armillaria gallica]	GU169856.1/0.0/GU169856.1 Flammulina velutipes strain KACC 42777 isolate 10 putative hydrophobin 2 mRNA, complete cds	sp|P0CQ30|PSF2_CRYNJ/1.8e-38/DNA replication complex GINS protein PSF2 OS=Cryptococcus neoformans var. neoformans serotype D (strain JEC21 / ATCC MYA-565) GN=PSF2 PE=3 SV=1	gtr:GLOTRDRAFT_33388/8.3e-75/Psf2-domain-containing protein; K10733 GINS complex subunit 2	SPBC725.13c/1.4e-33/[S] KOG4071 Uncharacterized conserved protein	CL13614.Contig1_All/2.8e-23/GINS complex protein	NA
Unigene36141_All	245	0.097136476	0.225225231	1.213283405	0.587890295	*	0.492731499	NA	NA	NA	NA	Hs4758616/5.2e-36/[K] KOG0837 Transcriptional activator of the JUN family	NA	NA
CL18432.Contig2_All	2243	32.02856678	60.88056892	0.926622599	0.014324473	*	0.007263447	GAW03707.1/1.4e-122/DUF659 family partial [Lentinula edodes]	NA	NA	NA	NA	CL18432.Contig2_All/1.7e-10/Protein of unknown function (DUF 659)	NA
Unigene26620_All	833	0.923896084	5.408705672	2.549480895	0.248044962	*	0.166520442	NA	NA	NA	NA	NA	Unigene26620_All/1.8e-11/Chlamydia-phage Chp2 scaffold (Chlamy_scaf)	NA
CL779.Contig3_All	403	1.976898681	2.271464372	0.200383745	0.929118624	*	0.897169436	NA	NA	NA	NA	NA	NA	NA
CL5592.Contig1_All	992	130.6244532	103.75721	-0.332213407	0.169693743	*	0.107773829	KIY68093.1/4.0e-74/protein prenylyltransferase [Cylindrobasidium torrendii FP15055 ss-10]	NA	NA	adl:AURDEDRAFT_178841/6.0e-50/protein prenylyltransferase; K14137 protein prenyltransferase alpha subunit repeat containing protein 1	NA	CL5592.Contig1_All/9.9e-08/Protein prenyltransferase alpha subunit repeat	biological_process:GO:0018342//protein prenylation;molecular_function:GO:0008318//protein prenyltransferase activity;
CL9022.Contig6_All	2461	89.94522448	41.04118726	-1.131974219	0.027812212	Down	0.014792133	XP_007768512.1/8.9e-67/hypothetical protein CONPUDRAFT_165310 [Coniophora puteana RWD-64-598 SS2] >EIW81088.1 hypothetical protein CONPUDRAFT_165310 [Coniophora puteana RWD-64-598 SS2]	NA	NA	lbc:LACBIDRAFT_295403/1.2e-22/hypothetical protein; K00921 1-phosphatidylinositol-3-phosphate 5-kinase [EC:2.7.1.150]	NA	CL9022.Contig6_All/2e-06/Protein kinase domain	NA
CL8750.Contig1_All	2269	181.8166209	265.2766018	0.54501334	0.005922568	*	0.002833327	PBK91829.1/3.1e-29/hypothetical protein ARMGADRAFT_1081249 [Armillaria gallica]	NA	NA	NA	NA	NA	NA
CL9364.Contig8_All	2370	96.1324705	27.84825058	-1.787437109	0.00024769	Down	0.000100953	XP_007385856.1/3.7e-171/cytochrome P450 [Punctularia strigosozonata HHB-11173 SS5] >EIN06375.1 cytochrome P450 [Punctularia strigosozonata HHB-11173 SS5]	NA	sp|A1CFL6|PATI_ASPCL/4.9e-75/Cytochrome P450 monooxygenase patI OS=Aspergillus clavatus (strain ATCC 1007 / CBS 513.65 / DSM 816 / NCTC 3887 / NRRL 1) GN=patI PE=1 SV=2	maj:MAA_05623/1.3e-71/Cytochrome P450 CYP619E1; K21293 cytochrome P450 family 619	At5g57220/8.6e-35/[Q] KOG0156 Cytochrome P450 CYP2 subfamily	CL9364.Contig8_All/3.2e-66/Cytochrome P450	cellular_component:GO:0016021//integral component of membrane;molecular_function:GO:0016705//oxidoreductase activity, acting on paired donors, with incorporation or reduction of molecular oxygen;GO:0020037//heme binding;GO:0005506//iron ion binding;GO:0004497//monooxygenase activity;
CL5803.Contig15_All	5404	6.087969876	0.991210322	-2.618698104	0.233349745	*	0.155427116	KIY66475.1/8.9e-253/hypothetical protein CYLTODRAFT_377661 [Cylindrobasidium torrendii FP15055 ss-10]	NA	sp|Q9P3U4|HEL1_SCHPO/8.1e-17/E3 ubiquitin-protein ligase dbl4 OS=Schizosaccharomyces pombe (strain 972 / ATCC 24843) GN=dbl4 PE=3 SV=1	cci:CC1G_02872/1.9e-126/vacuolar membrane protein; K20409 WD repeat-containing protein 59	At4g01020_2/1.6e-31/[O] KOG1812 Predicted E3 ubiquitin ligase	CL5803.Contig15_All/1.6e-09/Zinc-ribbon, C4HC2 type	NA
Unigene13393_All	2128	13720.7364	19589.11501	0.513694308	1.23E-74	*	6.27E-76	PBL01268.1/1.5e-296/NADPH oxidase [Armillaria gallica]	XM_007862183.1/0.0/XM_007862183.1 Gloeophyllum trabeum ATCC 11539 hypothetical protein mRNA	sp|Q04800|FRP1_SCHPO/4.9e-10/Ferric reductase transmembrane component 1 OS=Schizosaccharomyces pombe (strain 972 / ATCC 24843) GN=frp1 PE=1 SV=1	mrr:Moror_17176/1.7e-288/nadph oxidase; K08008 NADPH oxidase 1	Hs5902006/6.9e-76/[PQ] KOG0039 Ferric reductase, NADH/NADPH oxidase and related proteins	Unigene13393_All/1.9e-22/Ferric reductase NAD binding domain	cellular_component:GO:0016021//integral component of membrane;molecular_function:GO:0016491//oxidoreductase activity;
CL8174.Contig6_All	2250	27413.08381	7536.453812	-1.862906886	1.85E-204	Down	3.24E-206	PBK66248.1/1.6e-30/fungal hydrophobin [Armillaria solidipes]	XM_009552194.1/0.0/XM_009552194.1 Heterobasidion irregulare TC 32-1 hypothetical protein partial mRNA	sp|P52748|HYP1_PISTI/8.9e-26/Hydrophobin-1 OS=Pisolithus tinctorius GN=HYD-1 PE=2 SV=1	mrr:Moror_10853/1.6e-29/dna-directed rna polymerase ii subunit 9; K03017 DNA-directed RNA polymerase II subunit RPB9	At3g16980/2.9e-16/[K] KOG2691 RNA polymerase II subunit 9	CL8174.Contig6_All/1.4e-21/Fungal hydrophobin	biological_process:GO:0006283//transcription-coupled nucleotide-excision repair;GO:0001193//maintenance of transcriptional fidelity during DNA-templated transcription elongation from RNA polymerase II promoter;GO:0006379//mRNA cleavage;GO:0006367//transcription initiation from RNA polymerase II promoter;cellular_component:GO:0005665//DNA-directed RNA polymerase II, core complex;GO:0005730//nucleo…
CL16356.Contig1_All	224	0.097136476	0.225225231	1.213283405	0.587890295	*	0.492731499	NA	NA	NA	NA	NA	NA	NA
CL9122.Contig5_All	2127	5.872812684	0.977346549	-2.587109512	0.239926038	*	0.160422341	KIY69689.1/1.4e-113/DnaJ-domain-containing protein [Cylindrobasidium torrendii FP15055 ss-10]	NA	sp|Q9P7C6|CWC23_SCHPO/5.4e-17/Pre-mRNA-splicing factor cwf23 OS=Schizosaccharomyces pombe (strain 972 / ATCC 24843) GN=cwf23 PE=1 SV=2	mrr:Moror_1734/7.2e-109/dnaj domain protein cwf23; K09537 DnaJ homolog subfamily C member 17	Hs8922563/3.0e-15/[O] KOG0691 Molecular chaperone (DnaJ superfamily)	CL9122.Contig5_All/8.2e-19/DnaJ domain	NA
CL1956.Contig9_All	4238	199.5210622	18.55229165	-3.426871741	0.059626154	*	0.033756191	KIY65817.1/1.5e-146/hypothetical protein CYLTODRAFT_424008 [Cylindrobasidium torrendii FP15055 ss-10]	NA	sp|B8M9K0|TROPI_TALSN/4.1e-16/Hydrolase tropI OS=Talaromyces stipitatus (strain ATCC 10500 / CBS 375.48 / QM 6759 / NRRL 1006) GN=tropI PE=3 SV=1	cgi:CGB_D0090W/7.8e-14/uroporphyrin-III C-methyltransferase; K00589 uroporphyrin-III C-methyltransferase [EC:2.1.1.107]	CE19110/2.3e-06/[I] KOG4826 C-8,7 sterol isomerase	CL1956.Contig9_All/0.0015/F-box-like	NA
Unigene20194_All	306	0.482747968	0.160813868	-1.585878357	0.482000887	*	0.378269075	NA	NA	NA	NA	NA	NA	NA
CL9189.Contig5_All	1655	706.3617781	430.2072625	-0.7153754	7.34E-18	*	1.20E-18	KIY66141.1/1.8e-175/chondroitin AC/alginate lyase [Cylindrobasidium torrendii FP15055 ss-10]	NA	NA	NA	NA	CL9189.Contig5_All/4e-16/Alginate lyase	cellular_component:GO:0042597//periplasmic space;molecular_function:GO:0016829//lyase activity;
CL2088.Contig7_All	4131	997.5080832	615.301814	-0.697034286	3.63E-07	*	1.14E-07	KIY73139.1/3.0e-208/TFIIH basal transcription factor complex, subunit SSL1 [Cylindrobasidium torrendii FP15055 ss-10]	XM_001830059.2/0.0/XM_001830059.2 Coprinopsis cinerea okayama7#130 RNA polymerase II transcription factor (CC1G_04544), partial mRNA	sp|O74995|TFH47_SCHPO/1.2e-97/TFIIH basal transcription factor complex p47 subunit OS=Schizosaccharomyces pombe (strain 972 / ATCC 24843) GN=tfh47 PE=1 SV=1	tvs:TRAVEDRAFT_55967/7.7e-192/TFIIH basal transcription factor complex subunit SSL1; K03142 transcription initiation factor TFIIH subunit 2	SPCC1682.07/2.8e-97/[KL] KOG2807 RNA polymerase II transcription initiation/nucleotide excision repair factor TFIIH, subunit SSL1	CL2088.Contig7_All/2e-18/Magnesium transporter NIPA	biological_process:GO:0006351//transcription, DNA-templated;GO:0006289//nucleotide-excision repair;cellular_component:GO:0000439//core TFIIH complex;molecular_function:GO:0008270//zinc ion binding;GO:0003676//nucleic acid binding;
Unigene18570_All	960	0.227548516	13.90329721	5.933109075	0.000172205	Up	6.92E-05	NA	NA	NA	NA	NA	NA	NA
Unigene1144_All	2926	1197.329494	1462.049385	0.28817182	9.50E-10	*	2.46E-10	PBK76629.1/0.0e+00/hypothetical protein ARMSODRAFT_948449 [Armillaria solidipes]	NA	sp|P28348|NIRA_EMENI/2.1e-27/Nitrogen assimilation transcription factor nirA OS=Emericella nidulans (strain FGSC A4 / ATCC 38163 / CBS 112.46 / NRRL 194 / M139) GN=nirA PE=4 SV=1	aor:AOR_1_564094/1.0e-25/AO090120000322; hypothetical protein; K10777 DNA ligase 4 [EC:6.5.1.1]	NA	Unigene1144_All/4.9e-32/Fungal specific transcription factor domain	NA
CL1844.Contig15_All	642	383.6544064	234.7666176	-0.708580045	1.34E-11	*	3.05E-12	PBK75085.1/6.6e-62/hypothetical protein ARMSODRAFT_505136 [Armillaria solidipes]	NA	sp|P40555|PSMD9_YEAST/3.9e-19/Probable 26S proteasome regulatory subunit p27 OS=Saccharomyces cerevisiae (strain ATCC 204508 / S288c) GN=NAS2 PE=1 SV=1	mrr:Moror_11858/5.6e-57/26s proteasome non-atpase regulatory subunit 9; K06693 26S proteasome non-ATPase regulatory subunit 9	Hs18543329/1.7e-22/[O] KOG3129 26S proteasome regulatory complex, subunit PSMD9	CL1844.Contig15_All/4.3e-06/GRASP55/65 PDZ-like domain	biological_process:GO:0070682//proteasome regulatory particle assembly;cellular_component:GO:0005634//nucleus;GO:0000502//proteasome complex;GO:0005829//cytosol;
CL12035.Contig4_All	678	8.391008858	3.472197174	-1.272995402	0.491495079	*	0.387827043	KYQ33574.1/1.5e-64/Oxidoreductase HTATIP2 [Hypsizygus marmoreus]	NA	sp|Q5AP65|FMP52_CANAL/1.0e-17/Protein FMP52, mitochondrial OS=Candida albicans (strain SC5314 / ATCC MYA-2876) GN=FMP52 PE=3 SV=1	cput:CONPUDRAFT_132147/4.8e-59/hypothetical protein; K17290 oxidoreductase [EC:1.1.1.-]	CE27103/4.9e-28/[T] KOG4039 Serine/threonine kinase TIP30/CC3	CL12035.Contig4_All/7.9e-07/NAD(P)H-binding	NA
CL1266.Contig2_All	1683	134.0052013	233.8891731	0.803536081	1.11E-06	*	3.66E-07	KIY72054.1/1.5e-36/hypothetical protein CYLTODRAFT_70257 [Cylindrobasidium torrendii FP15055 ss-10]	NA	NA	NA	NA	NA	NA
CL10421.Contig2_All	3399	72.80801443	13.22027668	-2.461344895	0.026257845	Down	0.01389932	PBK69207.1/0.0e+00/hypothetical protein ARMSODRAFT_957554 [Armillaria solidipes]	NA	sp|Q5A872|SLN1_CANAL/2.2e-20/Histidine protein kinase SLN1 OS=Candida albicans (strain SC5314 / ATCC MYA-2876) GN=SLN1 PE=1 SV=1	cal:CAALFM_CR01000CA/2.9e-19/SLN1, CaO19.3256; Sln1p; K11231 osomolarity two-component system, sensor histidine kinase SLN1 [EC:2.7.13.3]	At5g35750/2.2e-15/[T] KOG0519 Sensory transduction histidine kinase	CL10421.Contig2_All/2.7e-24/Histidine kinase-, DNA gyrase B-, and HSP90-like ATPase	NA
CL1612.Contig6_All	795	11.19018627	5.023725458	-1.155404522	0.196040068	*	0.126912232	PBK96624.1/3.7e-83/tryptophan synthase beta subunit-like PLP-dependent enzyme [Armillaria gallica]	NA	sp|A6ZVB1|SDHL_YEAS7/2.4e-18/L-serine dehydratase OS=Saccharomyces cerevisiae (strain YJM789) GN=SDL1 PE=3 SV=1	mrr:Moror_10360/4.8e-82/l-serine dehydratase l-threonine deaminase; K17989 L-serine/L-threonine ammonia-lyase [EC:4.3.1.17 4.3.1.19]	Hs5803161/2.5e-23/[E] KOG1250 Threonine/serine dehydratases	CL1612.Contig6_All/1.2e-22/Pyridoxal-phosphate dependent enzyme	NA
CL8638.Contig10_All	2303	0.4645399	13.35084151	4.844984351	0.009011338	Up	0.004427078	KIY64976.1/3.7e-30/hypothetical protein CYLTODRAFT_412931 [Cylindrobasidium torrendii FP15055 ss-10]	NA	NA	NA	NA	NA	NA
Unigene10582_All	7436	8.177642657	8.243213033	0.011521758	0.99653579	*	0.984962621	KGQ11149.1/3.4e-194/Cytosol non-specific dipeptidase [Beauveria bassiana D1-5]	AB223834.1/0.0/AB223834.1 Aspergillus oryzae cDNA, contig sequence: AoEST0675	sp|O74944|POLK_SCHPO/5.9e-42/DNA polymerase kappa OS=Schizosaccharomyces pombe (strain 972 / ATCC 24843) GN=mug40 PE=1 SV=3	cci:CC1G_14181/5.1e-53/DNA polymerase IV; K03511 DNA polymerase kappa [EC:2.7.7.7]	7291986/1.1e-35/[L] KOG2093 Translesion DNA polymerase - REV1 deoxycytidyl transferase	Unigene10582_All/1.7e-187/FHIPEP family	NA
CL8616.Contig3_All	554	6.255549883	3.715564786	-0.751555183	0.505660651	*	0.401266388	NA	NA	NA	NA	NA	NA	NA
CL9865.Contig3_All	2236	90.33798595	2.668925887	-5.0810016	2.34E-11	Down	5.43E-12	KZV94234.1/8.1e-51/cytochrome P450 [Exidia glandulosa HHB12029]	NA	sp|G3Y416|YANC_ASPNA/9.1e-31/Cytochrome P450 monooxygenase yanC OS=Aspergillus niger (strain ATCC 1015 / CBS 113.46 / FGSC A1144 / LSHB Ac4 / NCTC 3858a / NRRL 328 / USDA 3528.7) GN=yanC PE=1 SV=1	ang:ANI_1_132174/2.4e-30/An10g00110; cytochrome P450; K21293 cytochrome P450 family 619	At2g40890/4.9e-24/[Q] KOG0156 Cytochrome P450 CYP2 subfamily	CL9865.Contig3_All/1.5e-14/Cytochrome P450	NA
CL10751.Contig2_All	623	0.242889367	19.21549139	6.305826728	4.32E-05	Up	1.64E-05	XP_007310898.1/1.6e-33/hypothetical protein STEHIDRAFT_172902 [Stereum hirsutum FP-91666 SS1] >EIM79902.1 hypothetical protein STEHIDRAFT_172902 [Stereum hirsutum FP-91666 SS1]	NA	NA	NA	NA	NA	molecular_function:GO:0016614//oxidoreductase activity, acting on CH-OH group of donors;GO:0050660//flavin adenine dinucleotide binding;
CL16986.Contig2_All	5876	2616.771569	2897.970826	0.147255081	0.000919387	*	0.000397726	KIY68081.1/3.6e-183/glycosyltransferase family 69 protein [Cylindrobasidium torrendii FP15055 ss-10]	NA	sp|Q6U1Z4|CMT1_CRYNJ/4.8e-15/Alpha-1,3-mannosyltransferase CMT1 OS=Cryptococcus neoformans var. neoformans serotype D (strain JEC21 / ATCC MYA-565) GN=CMT1 PE=1 SV=1	wic:J056_002522/7.2e-34/tRNA (adenine(58)-N(1))-methyltransferase non-catalytic subunit TRM6; K03256 tRNA (adenine-N(1)-)-methyltransferase non-catalytic subunit	NA	CL16986.Contig2_All/6.7e-16/Glycosyl Hydrolase Family 88	NA
Unigene11290_All	1016	1.655885597	2.240921981	0.436489419	0.777171983	*	0.705331204	KGQ13082.1/1.9e-164/Uncharacterized protein yeaG [Beauveria bassiana D1-5]	NA	NA	NA	NA	Unigene11290_All/1.5e-144/Protein of unknown function (DUF444)	NA
CL10759.Contig1_All	1544	90.18448775	97.60510973	0.114077373	0.712886163	*	0.629820946	KIY70554.1/2.7e-106/hypothetical protein CYLTODRAFT_435640 [Cylindrobasidium torrendii FP15055 ss-10]	NA	NA	NA	NA	NA	cellular_component:GO:0016021//integral component of membrane;
Unigene11508_All	1169	0.370611435	586.6124438	10.62828456	4.35E-18	Up	7.01E-19	NA	NA	NA	NA	NA	NA	NA
Unigene15601_All	1536	53.66157985	302.2479807	2.493771266	8.04E-31	Up	8.66E-32	PBK77485.1/9.4e-107/hypothetical protein ARMSODRAFT_949411 [Armillaria solidipes]	NA	NA	NA	NA	Unigene15601_All/0.0032/Mid2 like cell wall stress sensor	NA
CL15307.Contig1_All	2469	1743.755416	990.8760178	-0.815421239	6.19E-42	*	5.21E-43	PBK77341.1/2.2e-174/DCP2-domain-containing protein [Armillaria solidipes]	XM_008034832.1/0.0/XM_008034832.1 Trametes versicolor FP-101664 SS1 DCP2-domain-containing protein partial mRNA	sp|O13828|DCP2_SCHPO/1.2e-79/mRNA decapping complex subunit 2 OS=Schizosaccharomyces pombe (strain 972 / ATCC 24843) GN=dcp2 PE=1 SV=1	mrr:Moror_9710/6.3e-149/mrna-decapping enzyme subunit 2; K12613 mRNA-decapping enzyme subunit 2 [EC:3.6.1.62]	SPAC19A8.12/2.7e-79/[A] KOG2937 Decapping enzyme complex, predicted pyrophosphatase DCP2	CL15307.Contig1_All/1.5e-31/Dcp2, box A domain	molecular_function:GO:0003723//RNA binding;GO:0016787//hydrolase activity;GO:0030145//manganese ion binding;
Unigene5838_All	2840	6.164212627	4.635226183	-0.411276888	0.646165305	*	0.558035199	KGQ13854.1/2.1e-96/Ribosomal RNA large subunit methyltransferase F [Beauveria bassiana D1-5]	NA	sp|O42662|MTL16_SCHPO/4.7e-24/U6 small nuclear RNA (adenine-(43)-N(6))-methyltransferase OS=Schizosaccharomyces pombe (strain 972 / ATCC 24843) GN=SPAC27D7.08c PE=1 SV=2	dsq:DICSQDRAFT_108620/6.4e-28/S-adenosyl-L-methionine dependent methyltransferase; K06970 23S rRNA (adenine1618-N6)-methyltransferase [EC:2.1.1.181]	Hs21362066/1.2e-30/[S] KOG2912 Predicted DNA methylase	Unigene5838_All/5.3e-20/TonB-dependent Receptor Plug Domain	molecular_function:GO:0008168//methyltransferase activity;
CL8141.Contig1_All	3122	10.05217846	20.81148881	1.049871987	0.48166876	*	0.375748779	KIY71247.1/9.0e-189/hypothetical protein CYLTODRAFT_346399 [Cylindrobasidium torrendii FP15055 ss-10]	NA	sp|Q12175|MSH5_YEAST/1.4e-61/MutS protein homolog 5 OS=Saccharomyces cerevisiae (strain ATCC 204508 / S288c) GN=MSH5 PE=1 SV=1	mrr:Moror_13614/1.0e-156/dna mismatch repair protein msh5; K08741 DNA mismatch repair protein MSH5	YDL154w/3.2e-61/[L] KOG0221 Mismatch repair ATPase MSH5 (MutS family)	CL8141.Contig1_All/4e-48/MutS domain V	NA
CL17282.Contig2_All	476	0.097136476	0.225225231	1.213283405	0.587890295	*	0.492731499	KDQ28064.1/3.3e-26/hypothetical protein PLEOSDRAFT_173731 [Pleurotus ostreatus PC15]	NA	NA	NA	NA	CL17282.Contig2_All/6.5e-09/Formate/nitrite transporter	NA
CL7005.Contig11_All	3729	0.356053965	361.532639	9.987814263	2.71E-15	Up	4.95E-16	KIY68823.1/3.0e-207/hypothetical protein CYLTODRAFT_421272 [Cylindrobasidium torrendii FP15055 ss-10]	NA	sp|Q5BD77|HOGA1_EMENI/9.4e-65/Probable 4-hydroxy-2-oxoglutarate aldolase, mitochondrial OS=Emericella nidulans (strain FGSC A4 / ATCC 38163 / CBS 112.46 / NRRL 194 / M139) GN=AN1503 PE=1 SV=1	nfi:NFIA_097850/1.9e-64/dihydrodipicolinate synthetase family protein; K18123 4-hydroxy-2-oxoglutarate aldolase [EC:4.1.3.16]	NA	CL7005.Contig11_All/1.7e-06/N-terminal cysteine-rich region of Transmembrane protein 135	cellular_component:GO:0016021//integral component of membrane;
CL12760.Contig2_All	364	0.16906287	2.115664059	3.645478813	0.061537508	*	0.034942953	NA	NA	NA	NA	NA	NA	NA
CL7820.Contig1_All	2195	163.376607	444.4754574	1.443902333	0.000253199	Up	0.000103274	KIY64926.1/2.3e-154/IF-2B-domain-containing protein [Cylindrobasidium torrendii FP15055 ss-10]	NA	sp|Q9USP0|EI2BA_SCHPO/1.2e-62/Translation initiation factor eIF-2B subunit alpha OS=Schizosaccharomyces pombe (strain 972 / ATCC 24843) GN=tif221 PE=1 SV=1	mrr:Moror_6525/5.6e-133/translation initiation factor eif-2b subunit alpha; K03239 translation initiation factor eIF-2B subunit alpha	SPCC11E10.07c/2.6e-62/[J] KOG1466 Translation initiation factor 2B, alpha subunit (eIF-2Balpha/GCN3)	CL7820.Contig1_All/1.4e-58/Initiation factor 2 subunit family	biological_process:GO:1903833//positive regulation of cellular response to amino acid starvation;GO:0006446//regulation of translational initiation;GO:0002183//cytoplasmic translational initiation;cellular_component:GO:0005634//nucleus;GO:0005829//cytosol;GO:0005851//eukaryotic translation initiation factor 2B complex;GO:0032045//guanyl-nucleotide exchange factor complex;molecular_function:GO:003…
CL12902.Contig1_All	2548	866.6246698	732.8263801	-0.241935868	0.004469611	*	0.002101337	KIY65614.1/4.6e-260/hypothetical protein CYLTODRAFT_445242 [Cylindrobasidium torrendii FP15055 ss-10]	NA	sp|P38699|STB5_YEAST/3.7e-36/Protein STB5 OS=Saccharomyces cerevisiae (strain ATCC 204508 / S288c) GN=STB5 PE=1 SV=1	pcs:Pc20g03000/1.2e-22/Pc20g03000; K09241 transcriptional regulatory protein GAL4	NA	CL12902.Contig1_All/1.5e-24/Fungal specific transcription factor domain	biological_process:GO:0006351//transcription, DNA-templated;cellular_component:GO:0005634//nucleus;molecular_function:GO:0000981//RNA polymerase II transcription factor activity, sequence-specific DNA binding;GO:0003677//DNA binding;GO:0008270//zinc ion binding;
CL16602.Contig3_All	748	1.159792664	11.27825112	3.281604548	0.001272346	Up	0.000559593	PBL00198.1/1.9e-65/hypothetical protein ARMGADRAFT_915729 [Armillaria gallica]	NA	NA	NA	NA	NA	NA
CL12035.Contig5_All	327	0.761977147	2.188177862	1.521910375	0.363892733	*	0.264432406	XP_007321146.1/1.7e-10/hypothetical protein SERLADRAFT_396101 [Serpula lacrymans var. lacrymans S7.9] >EGN97020.1 hypothetical protein SERLA73DRAFT_185301 [Serpula lacrymans var. lacrymans S7.3] >EGO22608.1 hypothetical protein SERLADRAFT_396101 [Serpula lacrymans var. lacrymans S7.9]	NA	NA	sla:SERLADRAFT_396101/1.1e-11/hypothetical protein; K17290 oxidoreductase [EC:1.1.1.-]	NA	NA	NA
CL1490.Contig5_All	1207	0.542084026	24.47126246	5.496428226	0.002047474	Up	0.000923632	NA	NA	NA	NA	NA	CL1490.Contig5_All/0.051/Domain of unknown function (DUF4200)	NA
CL5002.Contig2_All	2418	186.9519983	51.53703404	-1.858986475	0.000549201	Down	0.00023188	AHD24913.1/0.0e+00/putative laccase 9 [Flammulina velutipes]	KF557732.1/0.0/KF557732.1 Flammulina velutipes strain W23 putative laccase 9 (lac9) mRNA, complete cds	sp|Q02081|LAC4_THACU/2.6e-156/Laccase-4 OS=Thanatephorus cucumeris GN=LCC4 PE=1 SV=1	cci:CC1G_08587/2.0e-171/laccase-4; K19791 iron transport multicopper oxidase	YMR058w/2.6e-63/[Q] KOG1263 Multicopper oxidases	CL5002.Contig2_All/1.6e-46/Multicopper oxidase	NA
CL9074.Contig6_All	2376	0.400451618	139.9987234	8.449570006	2.50E-09	Up	6.68E-10	KII84420.1/1.1e-247/hypothetical protein PLICRDRAFT_57814 [Plicaturopsis crispa FD-325 SS-3]	XM_001888219.1/0.0/XM_001888219.1 Laccaria bicolor S238N-H82 inorganic phosphate transporter partial mRNA	sp|Q7RVX9|PHO5_NEUCR/3.6e-142/Repressible high-affinity phosphate permease OS=Neurospora crassa (strain ATCC 24698 / 74-OR23-1A / CBS 708.71 / DSM 1257 / FGSC 987) GN=pho-5 PE=1 SV=2	hir:HETIRDRAFT_157041/2.2e-247/inorganic phosphate transporter; K08176 MFS transporter, PHS family, inorganic phosphate transporter	YML123c/1.1e-133/[P] KOG0252 Inorganic phosphate transporter	CL9074.Contig6_All/1.8e-56/Sugar (and other) transporter	biological_process:GO:0006817//phosphate ion transport;GO:0006797//polyphosphate metabolic process;GO:0097080//plasma membrane selenite transport;GO:1904728//positive regulation of replicative senescence;cellular_component:GO:0005887//integral component of plasma membrane;molecular_function:GO:0005384//manganese ion transmembrane transporter activity;GO:0005315//inorganic phosphate transmembrane …
CL18051.Contig2_All	1515	64.51491334	33.59229275	-0.941502428	0.000499129	*	0.000209866	NA	NA	NA	NA	NA	NA	NA
CL13858.Contig3_All	565	13.6463511	5.479157334	-1.316489304	0.198764731	*	0.129185579	NA	NA	NA	NA	NA	NA	NA
Unigene11488_All	1531	2.356509771	3.591148055	0.60779347	0.625604095	*	0.536177347	KXN67622.1/2.4e-78/putative fructose-1,6-bisphosphatase [Conidiobolus coronatus NRRL 28638]	NA	sp|P09201|F16P_YEAST/2.8e-71/Fructose-1,6-bisphosphatase OS=Saccharomyces cerevisiae (strain ATCC 204508 / S288c) GN=FBP1 PE=1 SV=2	wse:WALSEDRAFT_19537/1.1e-77/FBP-1; fructose-1,6-bisphosphatase; K03841 fructose-1,6-bisphosphatase I [EC:3.1.3.11]	7298626/3.5e-82/[G] KOG1458 Fructose-1,6-bisphosphatase	Unigene11488_All/2e-83/Fructose-1-6-bisphosphatase, N-terminal domain	NA
CL16353.Contig1_All	1712	21.4363579	28.51434388	0.411628028	0.484509536	*	0.38133682	XP_007847529.1/6.1e-123/hypothetical protein Moror_1095 [Moniliophthora roreri MCA 2997] >ESK93159.1 hypothetical protein Moror_1095 [Moniliophthora roreri MCA 2997] >KTB42429.1 hypothetical protein WG66_5004 [Moniliophthora roreri]	XM_007852288.1/0.0/XM_007852288.1 Moniliophthora roreri MCA 2997 hypothetical protein partial mRNA	NA	ttt:THITE_2144016/1.4e-25/hypothetical protein; K20309 trafficking protein particle complex subunit 12	NA	CL16353.Contig1_All/0.37/Protein of unknown function (DUF3043)	cellular_component:GO:0016021//integral component of membrane;
CL15749.Contig2_All	2511	860.1153024	640.0314207	-0.42638734	1.01E-07	*	3.07E-08	PBK95730.1/2.6e-194/hypothetical protein ARMGADRAFT_1163475 [Armillaria gallica]	NA	sp|O59729|SLPI_SCHPO/2.0e-34/Uncharacterized protein slp1 OS=Schizosaccharomyces pombe (strain 972 / ATCC 24843) GN=SPBC3E7.09 PE=3 SV=1	NA	SPBC3E7.09/4.5e-34/[S] KOG1396 Uncharacterized conserved protein	CL15749.Contig2_All/3e-32/Sad1 / UNC-like C-terminal	NA
CL12778.Contig2_All	1438	100.4582957	17.01804389	-2.561459581	2.92E-11	Down	6.82E-12	PBL00722.1/1.0e-187/hypothetical protein ARMGADRAFT_956772 [Armillaria gallica]	NA	sp|O74369|CSS1_SCHPO/8.6e-67/Inositol phosphosphingolipids phospholipase C OS=Schizosaccharomyces pombe (strain 972 / ATCC 24843) GN=css1 PE=1 SV=2	lbc:LACBIDRAFT_301206/3.1e-172/ISC; inositol phosphophingolipids phospholipase C; K12351 sphingomyelin phosphodiesterase 2 [EC:3.1.4.12]	SPBC685.10c/9.8e-50/[T] KOG3873 Sphingomyelinase family protein	CL12778.Contig2_All/0.16/Domain of unknown function (DUF4191)	biological_process:GO:0032995//regulation of fungal-type cell wall biogenesis;cellular_component:GO:0005783//endoplasmic reticulum;GO:0000324//fungal-type vacuole;GO:0016021//integral component of membrane;GO:0005886//plasma membrane;molecular_function:GO:0052714//mannosyl-inositol phosphorylceramide phospholipase activity;
CL14280.Contig1_All	586	11.87675735	9.933120224	-0.25782212	0.746092995	*	0.667614504	NA	NA	NA	NA	NA	NA	NA
CL26.Contig7_All	2229	30.94350019	7.770353846	-1.993584195	0.274704017	*	0.188277811	ORY82361.1/3.2e-116/major facilitator superfamily domain-containing protein [Leucosporidium creatinivorum]	NA	sp|O74923|YJ7D_SCHPO/1.4e-44/Uncharacterized transporter C757.13 OS=Schizosaccharomyces pombe (strain 972 / ATCC 24843) GN=SPCC757.13 PE=3 SV=1	glz:GLAREA_06521/7.4e-48/MFS general substrate transporter; K08192 MFS transporter, ACS family, allantoate permease	SPCC757.13/3.3e-44/[G] KOG2533 Permease of the major facilitator superfamily	CL26.Contig7_All/8.4e-22/Major Facilitator Superfamily	NA
CL10399.Contig2_All	1594	12.32629249	30.93962548	1.327716803	0.468411818	*	0.360888057	KIY71088.1/1.0e-10/hypothetical protein CYLTODRAFT_419225 [Cylindrobasidium torrendii FP15055 ss-10]	NA	NA	NA	NA	CL10399.Contig2_All/0.006/Cyclin, N-terminal domain	NA
CL7234.Contig13_All	3779	193.442836	240.922104	0.316659463	0.213728361	*	0.140602982	KIY65184.1/0.0e+00/RdRP-domain-containing protein [Cylindrobasidium torrendii FP15055 ss-10]	NA	sp|O14227|RDP1_SCHPO/5.2e-63/RNA-dependent RNA polymerase 1 OS=Schizosaccharomyces pombe (strain 972 / ATCC 24843) GN=rdp1 PE=1 SV=1	cci:CC1G_13882/4.1e-131/calcium:hydrogen antiporter; K11699 RNA-dependent RNA polymerase [EC:2.7.7.48]	At1g14790/3.2e-68/[A] KOG0988 RNA-directed RNA polymerase QDE-1 required for posttranscriptional gene silencing and RNA interference	CL7234.Contig13_All/2.2e-161/RNA dependent RNA polymerase	molecular_function:GO:0003723//RNA binding;GO:0003968//RNA-directed 5'-3' RNA polymerase activity;
CL4096.Contig16_All	1644	2.501844203	51.86402723	4.373670379	6.31E-06	Up	2.22E-06	PBL01001.1/1.8e-204/hypothetical protein ARMGADRAFT_1160260 [Armillaria gallica]	NA	sp|P09437|CYB2_WICAO/2.1e-109/Cytochrome b2, mitochondrial OS=Wickerhamomyces anomalus GN=CYB2 PE=1 SV=2	cci:CC1G_03635/2.1e-180/cytochrome b2; K00101 L-lactate dehydrogenase (cytochrome) [EC:1.1.2.3]	YML054c_2/5.1e-71/[C] KOG0538 Glycolate oxidase	CL4096.Contig16_All/1.7e-101/FMN-dependent dehydrogenase	molecular_function:GO:0046872//metal ion binding;GO:0020037//heme binding;GO:0010181//FMN binding;GO:0016491//oxidoreductase activity;
CL2955.Contig10_All	4930	3438.538989	1420.16812	-1.275733978	1.54E-117	Down	5.00E-119	PBK76682.1/6.7e-239/DNA mismatch repair protein MutL [Armillaria solidipes]	NA	sp|P14242|PMS1_YEAST/8.1e-56/DNA mismatch repair protein PMS1 OS=Saccharomyces cerevisiae (strain ATCC 204508 / S288c) GN=PMS1 PE=1 SV=3	cci:CC1G_07970/4.1e-123/DNA mismatch repair protein; K10858 DNA mismatch repair protein PMS2	7303075/2.5e-60/[L] KOG1978 DNA mismatch repair protein - MLH2/PMS1/Pms2 family	CL2955.Contig10_All/3.4e-23/MutL C terminal dimerisation domain	NA
Unigene6998_All	305	1.166249799	3.440589792	1.560779063	0.368400409	*	0.268217759	NA	NA	NA	NA	NA	NA	NA
CL2252.Contig4_All	11216	6.899460836	9073.422363	10.36094748	1.60E-237	Up	2.28E-239	PBK91385.1/0.0e+00/RhoGAP-domain-containing protein [Armillaria gallica]	NA	sp|O74803|RHP23_SCHPO/5.9e-62/UV excision repair protein rhp23 OS=Schizosaccharomyces pombe (strain 972 / ATCC 24843) GN=rhp23 PE=1 SV=1	mrr:Moror_14711/0.0e+00/signal transducer; K19839 Rho-type GTPase-activating protein 1/2	SPBC2D10.12/1.3e-61/[L] KOG0011 Nucleotide excision repair factor NEF2, RAD23 component	CL2252.Contig4_All/4.3e-42/RhoGAP domain	biological_process:GO:0035556//intracellular signal transduction;cellular_component:GO:0005622//intracellular;molecular_function:GO:0046872//metal ion binding;
CL6718.Contig9_All	6669	26.39827107	203.9418511	2.949642513	0.120781905	*	0.073435683	KIY73824.1/5.5e-204/hypothetical protein CYLTODRAFT_416481 [Cylindrobasidium torrendii FP15055 ss-10]	NA	sp|P0CM58|MCA1_CRYNJ/1.0e-85/Metacaspase-1 OS=Cryptococcus neoformans var. neoformans serotype D (strain JEC21 / ATCC MYA-565) GN=MCA1 PE=3 SV=1	cci:CC1G_07518/3.4e-165/G protein pathway suppressor 1; K12175 COP9 signalosome complex subunit 1	YOR197w/4.7e-70/[DO] KOG1546 Metacaspase involved in regulation of apoptosis	CL6718.Contig9_All/1.1e-39/26S proteasome subunit RPN7	NA
CL5477.Contig13_All	1486	17.59442658	22.03463531	0.324654523	0.602379607	*	0.511258197	NA	NA	NA	NA	NA	NA	NA
CL2319.Contig5_All	1407	6.82638127	5.227966018	-0.384871231	0.855580352	*	0.802328544	KDQ24699.1/1.5e-13/hypothetical protein PLEOSDRAFT_1113910 [Pleurotus ostreatus PC15]	NA	NA	abv:AGABI2DRAFT201345/2.7e-11/AGABI2DRAFT_201345; hypothetical protein; K21805 protein N-lysine methyltransferase METTL21C [EC:2.1.1.-]	NA	NA	NA
CL62.Contig7_All	895	465.9231541	482.7961058	0.051322012	0.600139611	*	0.508676412	XP_003029497.1/2.0e-32/hypothetical protein SCHCODRAFT_85789 [Schizophyllum commune H4-8] >EFI94594.1 hypothetical protein SCHCODRAFT_85789 [Schizophyllum commune H4-8]	NA	NA	pcs:Pc15g01230/2.1e-09/Pc15g01230; K11294 nucleolin	At2g21660/2.5e-19/[R] KOG0118 FOG: RRM domain	CL62.Contig7_All/3.6e-11/RNA recognition motif. (a.k.a. RRM, RBD, or RNP domain)	molecular_function:GO:0003723//RNA binding;
Unigene36506_All	606	14.03274131	10.76123227	-0.382953579	0.881256161	*	0.835155134	NA	NA	NA	NA	NA	Unigene36506_All/1.2e-07/Capsid protein (F protein)	NA
CL8321.Contig4_All	955	14.1156903	20.0717118	0.507863979	0.523969601	*	0.41866282	KIY73920.1/7.3e-41/DUF55-domain-containing protein [Cylindrobasidium torrendii FP15055 ss-10]	NA	NA	shs:STEHIDRAFT_167838/2.4e-32/DUF625-domain-containing protein; K17491 protein phosphatase 4 regulatory subunit 3	Hs7661804/6.8e-23/[S] KOG3383 Uncharacterized conserved protein	CL8321.Contig4_All/9.3e-10/EVE domain	NA
CL3273.Contig5_All	1531	38.50833565	22.22250389	-0.793149391	0.165846619	*	0.105006975	PBK67407.1/2.0e-72/hypothetical protein ARMSODRAFT_1005311 [Armillaria solidipes]	NA	NA	mrr:Moror_16644/3.4e-60/nitric oxide synthase-interacting protein; K13125 nitric oxide synthase-interacting protein	At1g61620/1.5e-16/[S] KOG3039 Uncharacterized conserved protein	CL3273.Contig5_All/2.2e-09/Zinc-finger of nitric oxide synthase-interacting protein	NA
CL3152.Contig2_All	618	126.6694825	73.69618482	-0.781407149	0.105353967	*	0.063085932	KIY64944.1/4.7e-57/glyoxalase I [Cylindrobasidium torrendii FP15055 ss-10]	NA	sp|P50107|LGUL_YEAST/2.4e-26/Lactoylglutathione lyase OS=Saccharomyces cerevisiae (strain ATCC 204508 / S288c) GN=GLO1 PE=1 SV=1	mrr:Moror_2871/1.9e-54/lactoylglutathione lyase; K01759 lactoylglutathione lyase [EC:4.4.1.5]	At1g08110/3.2e-34/[G] KOG2944 Glyoxalase	CL3152.Contig2_All/7.1e-15/Glyoxalase/Bleomycin resistance protein/Dioxygenase superfamily	molecular_function:GO:0004462//lactoylglutathione lyase activity;GO:0046872//metal ion binding;
Unigene18139_All	1841	22.57068769	0.276552794	-6.35075165	4.90E-05	Down	1.87E-05	PBK94320.1/1.3e-06/hypothetical protein ARMGADRAFT_1011879 [Armillaria gallica]	NA	NA	NA	NA	Unigene18139_All/0.032/DinB superfamily	NA
CL13189.Contig3_All	1213	2.101493543	12.66743819	2.59163786	0.001366966	Up	0.000603254	NA	NA	NA	NA	NA	NA	NA
CL6757.Contig12_All	706	0.26926226	12.41562424	5.527000953	0.000975783	Up	0.000423207	KIY69636.1/4.7e-21/PTH2-domain-containing protein [Cylindrobasidium torrendii FP15055 ss-10]	NA	sp|O13830|PTH2_SCHPO/1.5e-08/Probable peptidyl-tRNA hydrolase 2 OS=Schizosaccharomyces pombe (strain 972 / ATCC 24843) GN=SPAC19A8.14 PE=1 SV=1	aor:AOR_1_2082154/1.0e-11/AO090003001169; peptidyl-tRNA hydrolase 2; K04794 peptidyl-tRNA hydrolase, PTH2 family [EC:3.1.1.29]	SPAC19A8.14/3.5e-08/[S] KOG3282 Uncharacterized conserved protein	NA	cellular_component:GO:0016021//integral component of membrane;GO:0005739//mitochondrion;molecular_function:GO:0004045//aminoacyl-tRNA hydrolase activity;
Unigene19831_All	629	206.1623225	15.7633054	-3.709138706	7.68E-11	Down	1.84E-11	NA	NA	NA	NA	NA	NA	NA
CL7084.Contig10_All	3621	0.489942801	17.94497207	5.194822537	0.004142536	Up	0.001939297	PBK94482.1/1.8e-100/hypothetical protein ARMGADRAFT_1062603 [Armillaria gallica]	CP019375.1/0.0/CP019375.1 Trametes hirsuta strain 072 chromosome 2 sequence	NA	NA	NA	CL7084.Contig10_All/2.3/MANEC domain	NA
CL8273.Contig3_All	3703	119.5990104	232.3782002	0.958269281	0.031744054	*	0.017045319	KIY67566.1/0.0e+00/P-loop containing nucleoside triphosphate hydrolase protein, partial [Cylindrobasidium torrendii FP15055 ss-10]	NA	sp|Q04217|DHR1_YEAST/5.1e-180/Probable ATP-dependent RNA helicase DHR1 OS=Saccharomyces cerevisiae (strain ATCC 204508 / S288c) GN=ECM16 PE=1 SV=1	mrr:Moror_14027/0.0e+00/dhx37 protein; K14780 ATP-dependent RNA helicase DHX37/DHR1 [EC:3.6.4.13]	YMR128w/1.2e-179/[AJ] KOG0926 DEAH-box RNA helicase	CL8273.Contig3_All/2.2e-23/Helicase associated domain (HA2)	NA
CL8136.Contig1_All	4093	61.95240311	29.06153302	-1.092049437	0.614893488	*	0.52466857	KIY74450.1/0.0e+00/kinase-like protein [Cylindrobasidium torrendii FP15055 ss-10]	XM_002911668.1/0.0/XM_002911668.1 Coprinopsis cinerea okayama7#130 CMGC/DYRK/YAK protein kinase (CC1G_14245), partial mRNA	sp|Q9P6P3|PPK15_SCHPO/2.6e-148/Serine/threonine-protein kinase ppk15 OS=Schizosaccharomyces pombe (strain 972 / ATCC 24843) GN=ppk15 PE=1 SV=1	mrr:Moror_6778/0.0e+00/protein kinase; K18670 dual specificity protein kinase YAK1 [EC:2.7.12.1]	SPAC1E11.03/5.8e-148/[R] KOG0667 Dual-specificity tyrosine-phosphorylation regulated kinase	CL8136.Contig1_All/5.5e-50/Protein kinase domain	biological_process:GO:0043248//proteasome assembly;molecular_function:GO:0005524//ATP binding;GO:0004672//protein kinase activity;
Unigene26472_All	630	0.626115636	3.040127486	2.279630788	0.307643827	*	0.214876866	NA	NA	NA	NA	NA	NA	NA
CL6584.Contig2_All	1727	353.3489428	116.8969501	-1.595856303	1.34E-29	Down	1.49E-30	KIY62780.1/1.5e-73/hypothetical protein CYLTODRAFT_458696 [Cylindrobasidium torrendii FP15055 ss-10]	NA	NA	NA	NA	CL6584.Contig2_All/2.4e-09/NB-ARC domain	NA
CL10927.Contig16_All	2590	0.388459711	824.0572621	11.0507639	5.75E-20	Up	8.59E-21	PBK86577.1/7.1e-107/EF-hand [Armillaria gallica]	XM_001881423.1/0.0/XM_001881423.1 Laccaria bicolor S238N-H82 hypothetical protein partial mRNA	sp|P53238|PEF1_YEAST/2.1e-18/Peflin OS=Saccharomyces cerevisiae (strain ATCC 204508 / S288c) GN=PEF1 PE=1 SV=2	pfy:PFICI_04901/3.9e-08/Calmodulin; K02183 calmodulin	Hs7019485/5.3e-46/[T] KOG0037 Ca2+-binding protein, EF-Hand protein superfamily	CL10927.Contig16_All/6.5e-20/Domain of unknown function (DUF4203)	NA
Unigene6241_All	3036	14193.61429	7231.565535	-0.972862097	2.62E-235	*	3.81E-237	PBK72693.1/3.0e-149/hypothetical protein ARMSODRAFT_1001910 [Armillaria solidipes]	NA	NA	NA	NA	Unigene6241_All/2.3/Borrelia P83/100 protein	NA
CL2247.Contig4_All	1403	29.82489383	5.29379815	-2.49414191	0.106870244	*	0.06411439	KYQ45300.1/4.3e-90/Meiotic recombination protein dmc1 [Hypsizygus marmoreus]	NA	sp|O42634|DMC1_SCHPO/9.0e-61/Meiotic recombination protein dmc1 OS=Schizosaccharomyces pombe (strain 972 / ATCC 24843) GN=dmc1 PE=1 SV=2	mrr:Moror_391/5.8e-91/family atpase dmc1; K10872 meiotic recombination protein DMC1	SPAC8E11.03c/2.0e-60/[DL] KOG1434 Meiotic recombination protein Dmc1	CL2247.Contig4_All/1.7e-24/Rad51	biological_process:GO:0007131//reciprocal meiotic recombination;GO:0006281//DNA repair;cellular_component:GO:0005634//nucleus;molecular_function:GO:0003677//DNA binding;GO:0005524//ATP binding;GO:0008094//DNA-dependent ATPase activity;
Unigene11505_All	1228	0.306200817	118.5567608	8.596884089	1.57E-10	Up	3.85E-11	NA	NA	NA	NA	NA	NA	NA
CL5246.Contig24_All	2419	8.726553408	5.605151329	-0.638658644	0.74649451	*	0.668047143	KDQ22230.1/3.0e-107/hypothetical protein PLEOSDRAFT_1086943 [Pleurotus ostreatus PC15]	NA	NA	NA	NA	CL5246.Contig24_All/1.7e-14/MAC/Perforin domain	NA
CL4312.Contig2_All	583	0.81940545	0.463549855	-0.82185298	0.734789269	*	0.654471954	KIM47156.1/3.5e-06/hypothetical protein M413DRAFT_270463 [Hebeloma cylindrosporum h7]	NA	NA	NA	NA	NA	NA
CL3421.Contig1_All	2404	273.4504168	44.58367977	-2.61669166	0.081344848	*	0.04740611	KIY70040.1/4.1e-141/hypothetical protein CYLTODRAFT_371611 [Cylindrobasidium torrendii FP15055 ss-10]	NA	sp|Q08930|YP191_YEAST/5.0e-19/Ubiquitin carboxyl-terminal hydrolase MIY1 OS=Saccharomyces cerevisiae (strain ATCC 204508 / S288c) GN=YPL191C PE=1 SV=1	afv:AFLA_024930/3.1e-07/extracellular endoglucanase, putative; K01179 endoglucanase [EC:3.2.1.4]	Hs14785441/8.7e-19/[S] KOG2427 Uncharacterized conserved protein	CL3421.Contig1_All/2e-27/Protein of unknown function (DUF544)	molecular_function:GO:0004843//thiol-dependent ubiquitin-specific protease activity;GO:1990380//Lys48-specific deubiquitinase activity;
CL12530.Contig1_All	1639	763.5353762	670.7084601	-0.187009202	0.012381929	*	0.006213854	PBK70140.1/2.1e-24/hypothetical protein ARMSODRAFT_974626 [Armillaria solidipes]	NA	NA	NA	NA	CL12530.Contig1_All/0.076/F-box-like	NA
CL12270.Contig1_All	4300	27.9685556	102.0670721	1.867639858	0.106447271	*	0.063814761	PBK81438.1/2.1e-188/acetyl-CoA synthetase-like protein [Armillaria gallica]	NA	sp|A0A0D2YG01|FUB8_FUSO4/4.6e-47/Non-canonical non-ribosomal peptide synthetase FUB8 OS=Fusarium oxysporum f. sp. lycopersici (strain 4287 / CBS 123668 / FGSC 9935 / NRRL 34936) GN=FUB8 PE=1 SV=1	ure:UREG_05106/1.7e-16/L-aminoadipate-semialdehyde dehydrogenase large subunit; K00143 L-2-aminoadipate reductase [EC:1.2.1.95]	NA	CL12270.Contig1_All/2.9e-30/Male sterility protein	NA
CL5930.Contig1_All	712	15.64862594	13.79826752	-0.181548847	0.759240849	*	0.683191047	NA	NA	NA	NA	NA	NA	NA
CL2319.Contig3_All	606	1.255709509	1.004683251	-0.321762025	0.864218772	*	0.813630647	NA	NA	NA	NA	NA	NA	NA
CL15410.Contig2_All	3754	3887.851668	5937.246226	0.610820768	8.38E-55	*	5.65E-56	KIY73769.1/1.0e-175/hypothetical protein CYLTODRAFT_416790 [Cylindrobasidium torrendii FP15055 ss-10]	XM_007268087.1/0.0/XM_007268087.1 Fomitiporia mediterranea MF3/22 protein transport protein Sec22 (FOMMEDRAFT_21347), mRNA	sp|Q9Y7L0|SEC22_SCHPO/7.0e-60/Protein transport protein sec22 OS=Schizosaccharomyces pombe (strain 972 / ATCC 24843) GN=sec22 PE=3 SV=2	mrr:Moror_1070/1.2e-98/protein transport protein sec22; K08517 vesicle transport protein SEC22	SPBC2A9.08c/3.3e-57/[U] KOG0862 Synaptobrevin/VAMP-like protein SEC22	CL15410.Contig2_All/4.2e-11/Domain of unknown function (DUF4646)	NA
CL14526.Contig3_All	1797	96.60605117	75.10331181	-0.363237032	0.123695368	*	0.075445561	PBK77475.1/7.2e-90/hypothetical protein ARMSODRAFT_286382 [Armillaria solidipes]	NA	sp|P0CQ45|REXO4_CRYNB/2.8e-30/RNA exonuclease 4 OS=Cryptococcus neoformans var. neoformans serotype D (strain B-3501A) GN=REX4 PE=3 SV=1	mrr:Moror_943/4.0e-76/nucleotide-binding protein frt1; K18327 RNA exonuclease 4 [EC:3.1.-.-]	7294419/7.7e-28/[L] KOG2249 3'-5' exonuclease	NA	molecular_function:GO:0003676//nucleic acid binding;
CL8025.Contig3_All	2277	170.7506363	162.4737674	-0.071684152	0.768525088	*	0.694927136	KIY63096.1/3.1e-114/hypothetical protein CYLTODRAFT_458419 [Cylindrobasidium torrendii FP15055 ss-10]	NA	NA	NA	NA	CL8025.Contig3_All/0.0013/NUDIX domain	NA
CL8012.Contig4_All	1483	4.418267898	24.70261477	2.483110956	0.227344494	*	0.150865119	PBK90181.1/6.5e-105/hypothetical protein ARMGADRAFT_307908 [Armillaria gallica]	NA	NA	NA	NA	CL8012.Contig4_All/0.41/Neurensin	NA
CL5807.Contig3_All	3517	2.246147335	1.083512525	-1.051736734	0.538290445	*	0.432383232	EGN91401.1/8.7e-23/hypothetical protein SERLA73DRAFT_67483, partial [Serpula lacrymans var. lacrymans S7.3]	KX827267.1/0.0/KX827267.1 Pleurotus eryngii mitochondrion, complete genome	NA	NA	NA	NA	cellular_component:GO:0005739//mitochondrion;
Unigene13187_All	1836	31.93669186	16.10731272	-0.987499059	0.514255745	*	0.40956626	NA	NA	NA	NA	NA	Unigene13187_All/0.11/Protein of unknown function (DUF5137)	NA
Unigene19370_All	837	5.167910164	4.493067637	-0.201880212	0.941099456	*	0.912687376	AAC72263.1/4.8e-81/cytochrome c oxidase subunit 1 (mitochondrion) [Agrocybe aegerita]	NA	sp|Q0H8Y4|COX1_USTMA/3.0e-80/Cytochrome c oxidase subunit 1 OS=Ustilago maydis (strain 521 / FGSC 9021) GN=COX1 PE=3 SV=1	uma:UsmafMp08/4.0e-79/cox1; cytochrome c oxidase subunit 1; K02256 cytochrome c oxidase subunit 1 [EC:1.9.3.1]	HsMi003/7.8e-116/[C] KOG4769 Cytochrome c oxidase, subunit I	NA	biological_process:GO:0009060//aerobic respiration;GO:0006119//oxidative phosphorylation;GO:0022900//electron transport chain;cellular_component:GO:0045277//respiratory chain complex IV;GO:0016021//integral component of membrane;GO:0005743//mitochondrial inner membrane;GO:0005886//plasma membrane;molecular_function:GO:0020037//heme binding;GO:0005506//iron ion binding;GO:0004129//cytochrome-c oxi…
CL7486.Contig4_All	1594	21.64710153	1.859289795	-3.54135031	2.15E-05	Down	7.93E-06	NA	NA	NA	NA	NA	NA	NA
CL13738.Contig1_All	1037	54.34873875	39.19697028	-0.47150441	0.378045333	*	0.277083832	NA	NA	NA	NA	NA	NA	NA
CL7813.Contig3_All	3171	3.421872247	0.688223293	-2.313837274	0.299746042	*	0.208252348	KIY72907.1/1.6e-281/zinc finger dihydrouridine synthase [Cylindrobasidium torrendii FP15055 ss-10]	NA	sp|A8NZY7|DUS3_COPC7/1.7e-248/tRNA-dihydrouridine(47) synthase [NAD(P)(+)] OS=Coprinopsis cinerea (strain Okayama-7 / 130 / ATCC MYA-4618 / FGSC 9003) GN=DUS3 PE=3 SV=1	tvs:TRAVEDRAFT_133692/1.6e-253/zinc finger dihydrouridine synthase; K05544 tRNA-dihydrouridine synthase 3 [EC:1.3.1.89]	Hs22052882/6.5e-131/[R] KOG2333 Uncharacterized conserved protein	CL7813.Contig3_All/2.4e-50/Dihydrouridine synthase (Dus)	NA
CL10380.Contig1_All	1148	250.9773	615.288939	1.293707174	2.17E-36	Up	2.07E-37	PBK74141.1/3.3e-165/Phosphotyrosyl phosphatase activator [Armillaria solidipes]	XM_003034578.1/0.0/XM_003034578.1 Schizophyllum commune H4-8 hypothetical protein, mRNA	sp|P0CQ02|PTPA2_CRYNJ/1.6e-135/Serine/threonine-protein phosphatase 2A activator 2 OS=Cryptococcus neoformans var. neoformans serotype D (strain JEC21 / ATCC MYA-565) GN=RRD2 PE=3 SV=1	fme:FOMMEDRAFT_108790/5.0e-157/Phosphotyrosyl phosphatase activator; K17605 serine/threonine-protein phosphatase 2A activator	SPAC1782.05/8.5e-97/[DT] KOG2867 Phosphotyrosyl phosphatase activator	CL10380.Contig1_All/1.3e-126/Phosphotyrosyl phosphate activator (PTPA) protein	NA
CL15199.Contig3_All	2185	0.330469085	227.7317749	9.42860457	2.70E-13	Up	5.53E-14	PBK94959.1/5.4e-156/hypothetical protein ARMGADRAFT_1078825 [Armillaria gallica]	NA	sp|O94384|ELY5_SCHPO/4.4e-22/Uncharacterized protein ely5 OS=Schizosaccharomyces pombe (strain 972 / ATCC 24843) GN=ely5 PE=4 SV=2	NA	NA	CL15199.Contig3_All/5.4e-44/Nuclear pore complex assembly	NA
CL891.Contig12_All	2490	5.64049361	79.09055309	3.809612057	3.69E-08	Up	1.08E-08	PBK84675.1/3.7e-60/hypothetical protein ARMGADRAFT_600538 [Armillaria gallica]	NA	NA	scm:SCHCODRAFT_232083/2.7e-14/hypothetical protein; K14334 carboxy-cis,cis-muconate cyclase [EC:5.5.1.5]	NA	NA	NA
CL5706.Contig1_All	1519	2949.841204	8488.742028	1.524913479	0	Up	0	PBK77280.1/7.9e-199/translation elongation factor Tu [Armillaria solidipes]	XM_007298311.1/0.0/XM_007298311.1 Stereum hirsutum FP-91666 SS1 translation elongation factor Tu (STEHIDRAFT_90366), mRNA	sp|P02992|EFTU_YEAST/6.4e-153/Elongation factor Tu, mitochondrial OS=Saccharomyces cerevisiae (strain ATCC 204508 / S288c) GN=TUF1 PE=1 SV=1	mrr:Moror_15244/5.9e-190/elongation factor tu; K02358 elongation factor Tu	YOR187w/1.4e-152/[J] KOG0460 Mitochondrial translation elongation factor Tu	CL5706.Contig1_All/2.9e-57/Elongation factor Tu GTP binding domain	biological_process:GO:0070125//mitochondrial translational elongation;cellular_component:GO:0005739//mitochondrion;molecular_function:GO:0003746//translation elongation factor activity;GO:0005525//GTP binding;GO:0003924//GTPase activity;
Unigene717_All	1448	43.66651828	49.08311459	0.168699295	0.682195942	*	0.596501721	XP_009548456.1/1.7e-33/hypothetical protein HETIRDRAFT_477560 [Heterobasidion irregulare TC 32-1] >ETW79922.1 hypothetical protein HETIRDRAFT_477560 [Heterobasidion irregulare TC 32-1]	NA	sp|P07276|RAD2_YEAST/1.7e-06/DNA repair protein RAD2 OS=Saccharomyces cerevisiae (strain ATCC 204508 / S288c) GN=RAD2 PE=1 SV=2	adl:AURDEDRAFT_62143/1.5e-33/PIN domain-like protein; K15339 holliday junction resolvase YEN1 [EC:3.1.-.-]	Hs4503601/1.9e-08/[L] KOG2520 5'-3' exonuclease	Unigene717_All/4.8e-12/XPG I-region	biological_process:GO:0006281//DNA repair;molecular_function:GO:0004518//nuclease activity;
CL3031.Contig2_All	1085	414.4208803	321.9807141	-0.364122417	0.000342276	*	0.000141632	KIY70261.1/3.5e-124/WD40 repeat-like protein [Cylindrobasidium torrendii FP15055 ss-10]	XM_008039837.1/0.0/XM_008039837.1 Trametes versicolor FP-101664 SS1 WD40 repeat-like protein partial mRNA	sp|P20484|MAK11_YEAST/1.9e-34/Protein MAK11 OS=Saccharomyces cerevisiae (strain ATCC 204508 / S288c) GN=MAK11 PE=1 SV=2	mrr:Moror_13775/6.0e-120/p21-activated protein kinase-interacting protein 1-like; K14830 protein MAK11	Hs20556143/2.5e-42/[S] KOG0294 WD40 repeat-containing protein	CL3031.Contig2_All/7.5e-24/WD domain, G-beta repeat	NA
CL18222.Contig2_All	878	5.347294596	8.073433852	0.594373261	0.715837645	*	0.632850683	NA	NA	NA	NA	NA	NA	NA
CL1323.Contig25_All	1555	6.050258169	48.50281554	3.002999887	8.83E-11	Up	2.13E-11	KIY72626.1/1.2e-98/GMC oxidoreductase [Cylindrobasidium torrendii FP15055 ss-10]	NA	sp|Q00922|ALOX_CANBO/4.1e-54/Alcohol oxidase OS=Candida boidinii GN=AOD1 PE=1 SV=1	mrr:Moror_10380/8.2e-86/alcohol oxidase-like protein; K17066 alcohol oxidase [EC:1.1.3.13]	7293009/4.5e-16/[R] KOG1238 Glucose dehydrogenase/choline dehydrogenase/mandelonitrile lyase (GMC oxidoreductase family)	CL1323.Contig25_All/7.1e-27/GMC oxidoreductase	molecular_function:GO:0016614//oxidoreductase activity, acting on CH-OH group of donors;GO:0050660//flavin adenine dinucleotide binding;
Unigene20106_All	323	1.013321176	0.273802497	-1.887884008	0.403417602	*	0.300593559	XP_006697280.1/1.3e-13/hypothetical protein CTHT_0070020 [Chaetomium thermophilum var. thermophilum DSM 1495] >EGS17662.1 hypothetical protein CTHT_0070020 [Chaetomium thermophilum var. thermophilum DSM 1495]	NA	sp|Q7RYV5|TCTP_NEUCR/2.7e-13/Translationally-controlled tumor protein homolog OS=Neurospora crassa (strain ATCC 24698 / 74-OR23-1A / CBS 708.71 / DSM 1257 / FGSC 987) GN=NCU06464 PE=3 SV=1	NA	At3g16640/5.0e-39/[DZ] KOG1727 Microtubule-binding protein (translationally controlled tumor protein)	Unigene20106_All/7.2e-31/Translationally controlled tumour protein	biological_process:GO:0034599//cellular response to oxidative stress;GO:0002181//cytoplasmic translation;cellular_component:GO:0005840//ribosome;GO:0010494//cytoplasmic stress granule;GO:0005829//cytosol;GO:0005739//mitochondrion;
CL10940.Contig1_All	1632	367.8166354	165.8649045	-1.148978074	3.87E-07	Down	1.22E-07	PBK63220.1/7.4e-102/hypothetical protein ARMSODRAFT_894822 [Armillaria solidipes]	NA	sp|Q0CS68|ATAH_ASPTN/7.2e-09/Acetyltransferase ataH OS=Aspergillus terreus (strain NIH 2624 / FGSC A1156) GN=ataH PE=3 SV=1	NA	At3g51970/1.5e-06/[IV] LSE0119 A Wax synthase	CL10940.Contig1_All/2.8e-10/Membrane bound O-acyl transferase family	NA
CL8072.Contig5_All	2783	758.649295	762.4227703	0.00715809	0.953789685	*	0.929471273	KIY67910.1/3.4e-147/glycoside hydrolase [Cylindrobasidium torrendii FP15055 ss-10]	NA	sp|A6N6J0|CHI46_TRIHA/3.9e-23/Endochitinase 46 OS=Trichoderma harzianum GN=chit46 PE=1 SV=1	mrr:Moror_16462/4.8e-137/glycoside hydrolase family 18 protein; K01183 chitinase [EC:3.2.1.14]	7291231/6.8e-23/[G] KOG2806 Chitinase	CL8072.Contig5_All/4.7e-57/Glycosyl hydrolases family 18	biological_process:GO:0005975//carbohydrate metabolic process;molecular_function:GO:0004553//hydrolase activity, hydrolyzing O-glycosyl compounds;GO:0008061//chitin binding;
Unigene8160_All	2678	150.3199658	357.3550546	1.249321551	1.86E-24	Up	2.37E-25	KIY73107.1/6.8e-278/hypothetical protein CYLTODRAFT_440164 [Cylindrobasidium torrendii FP15055 ss-10]	XM_020205764.1/0.0/XM_020205764.1 Aspergillus aculeatus ATCC 16872 hypothetical protein mRNA	sp|P43610|IRC5_YEAST/1.4e-91/Uncharacterized ATP-dependent helicase IRC5 OS=Saccharomyces cerevisiae (strain ATCC 204508 / S288c) GN=IRC5 PE=1 SV=2	cci:CC1G_07967/4.2e-247/SNF2-family ATP dependent chromatin remodeling factor snf21; K19001 ATP-dependent DNA helicase	Hs21914927/8.3e-111/[K] KOG0385 Chromatin remodeling complex WSTF-ISWI, small subunit	Unigene8160_All/1.2e-62/SNF2 family N-terminal domain	NA
CL4232.Contig4_All	3554	5.834719914	944.7344838	7.339101705	7.37E-95	Up	2.97E-96	KIY63055.1/2.1e-295/iron-sulfur clusters transporter ATM1 [Cylindrobasidium torrendii FP15055 ss-10]	NA	sp|P0CL92|ATM1_CRYNJ/7.5e-237/Iron-sulfur clusters transporter ATM1, mitochondrial OS=Cryptococcus neoformans var. neoformans serotype D (strain JEC21 / ATCC MYA-565) GN=ATM1 PE=3 SV=1	mrr:Moror_696/2.3e-285/iron-sulfur clusters transporter atm1; K05663 mitochondrial ABC transporter ATM	YMR301c/5.5e-187/[U] KOG0057 Mitochondrial Fe/S cluster exporter, ABC superfamily	CL4232.Contig4_All/7.4e-38/ABC transporter transmembrane region	cellular_component:GO:0016021//integral component of membrane;molecular_function:GO:0005524//ATP binding;GO:0042626//ATPase activity, coupled to transmembrane movement of substances;
Unigene6213_All	1301	3615.754299	2704.065675	-0.419166454	6.14E-26	*	7.52E-27	KIY62465.1/1.7e-157/DnaJ-domain-containing protein [Cylindrobasidium torrendii FP15055 ss-10]	NA	sp|Q09912|PSI1_SCHPO/1.5e-70/Protein psi1 OS=Schizosaccharomyces pombe (strain 972 / ATCC 24843) GN=psi1 PE=2 SV=2	tvs:TRAVEDRAFT_72421/3.0e-142/DnaJ-domain-containing protein; K09510 DnaJ homolog subfamily B member 4	SPCC830.07c/3.5e-70/[O] KOG0714 Molecular chaperone (DnaJ superfamily)	Unigene6213_All/3.1e-38/DnaJ C terminal domain	biological_process:GO:0006457//protein folding;molecular_function:GO:0051082//unfolded protein binding;
CL7294.Contig17_All	1014	67.99406482	0.285596686	-7.895285769	1.45E-08	Down	4.11E-09	KIY69124.1/3.6e-70/hypothetical protein CYLTODRAFT_242898 [Cylindrobasidium torrendii FP15055 ss-10]	NA	sp|P53200|EFM5_YEAST/2.9e-16/Protein-lysine N-methyltransferase EFM5 OS=Saccharomyces cerevisiae (strain ATCC 204508 / S288c) GN=EFM5 PE=1 SV=2	tmn:UCRPA7_1908/4.4e-16/putative nadh-ubiquinone oxidoreductase 40 kda subunit protein; K03953 NADH dehydrogenase (ubiquinone) 1 alpha subcomplex subunit 9	YGR001c/6.5e-16/[S] KOG3350 Uncharacterized conserved protein	CL7294.Contig17_All/1.2e-26/Probable N6-adenine methyltransferase	NA
CL11797.Contig1_All	695	17.3162233	0.250690434	-6.110073554	0.000104712	Down	4.11E-05	NA	NA	NA	NA	NA	NA	NA
Unigene26717_All	205	0.150241891	0.847340403	2.495654537	0.25740285	*	0.173812202	NA	NA	NA	NA	NA	NA	NA
CL18322.Contig1_All	3534	3071.486386	4384.758057	0.513560251	9.34E-41	*	8.08E-42	PBK95671.1/0.0e+00/hypothetical protein ARMGADRAFT_810060 [Armillaria gallica]	NA	sp|Q02592|HMT1_SCHPO/1.1e-147/Heavy metal tolerance protein OS=Schizosaccharomyces pombe (strain 972 / ATCC 24843) GN=hmt1 PE=2 SV=3	mrr:Moror_9031/0.0e+00/abc transporter; K05661 ATP-binding cassette, subfamily B (MDR/TAP), member 6	7300071/7.5e-152/[P] KOG0056 Heavy metal exporter HMT1, ABC superfamily	CL18322.Contig1_All/3.3e-37/ABC transporter transmembrane region	cellular_component:GO:0016021//integral component of membrane;molecular_function:GO:0005524//ATP binding;GO:0042626//ATPase activity, coupled to transmembrane movement of substances;
CL4139.Contig5_All	1465	658.0418547	145.8172244	-2.174018204	7.31E-106	Down	2.66E-107	CDO76077.1/9.8e-29/hypothetical protein BN946_scf184649.g3 [Trametes cinnabarina]	NA	NA	NA	NA	CL4139.Contig5_All/0.00026/Ser-Thr-rich glycosyl-phosphatidyl-inositol-anchored membrane family	NA
CL5696.Contig2_All	2254	22.69406459	155.0232855	2.772098005	3.13E-27	Up	3.70E-28	KIY70044.1/1.4e-103/hypothetical protein CYLTODRAFT_442264 [Cylindrobasidium torrendii FP15055 ss-10]	NA	sp|P0CP45|EFM7_CRYNB/9.4e-60/Protein N-terminal and lysine N-methyltransferase EFM7 OS=Cryptococcus neoformans var. neoformans serotype D (strain B-3501A) GN=EFM7 PE=3 SV=1	cci:CC1G_02598/2.8e-87/nicotinamide N-methyltransferase; K17878 nicotinamide N-methyltransferase [EC:2.1.1.1]	At1g77060/4.7e-14/[C] KOG1260 Isocitrate lyase	CL5696.Contig2_All/1.1e-18/Lysine methyltransferase	biological_process:GO:0008152//metabolic process;GO:0018027//peptidyl-lysine dimethylation;GO:0000183//chromatin silencing at rDNA;GO:0018013//N-terminal peptidyl-glycine methylation;molecular_function:GO:0016279//protein-lysine N-methyltransferase activity;GO:0016787//hydrolase activity;GO:0071885//N-terminal protein N-methyltransferase activity;
CL5497.Contig3_All	5069	483.5748331	119.6457176	-2.014970404	5.80E-41	Down	5.00E-42	PBL01636.1/2.3e-173/phosphoribosylaminoimidazole carboxylase [Armillaria gallica]	XM_003673100.1/0.0/XM_003673100.1 Naumovozyma castellii CBS 4309 hypothetical protein (NCAS0A01990), partial mRNA	sp|P15567|PUR6_SCHPO/5.6e-153/Phosphoribosylaminoimidazole carboxylase OS=Schizosaccharomyces pombe (strain 972 / ATCC 24843) GN=ade6 PE=3 SV=1	mrr:Moror_13808/4.6e-170/phosphoribosylaminoimidazole carboxylase; K11808 phosphoribosylaminoimidazole carboxylase [EC:4.1.1.21]	SPCC1322.13/1.3e-152/[F] KOG2835 Phosphoribosylamidoimidazole-succinocarboxamide synthase	CL5497.Contig3_All/2e-58/AIR carboxylase	biological_process:GO:0006189//'de novo' IMP biosynthetic process;molecular_function:GO:0046872//metal ion binding;GO:0005524//ATP binding;GO:0004638//phosphoribosylaminoimidazole carboxylase activity;
CL647.Contig22_All	2894	29.15424413	0.30955175	-6.557381495	2.66E-05	Down	9.91E-06	KIY66331.1/1.6e-269/putative flavin-containing monooxygenase YUCCA3 [Cylindrobasidium torrendii FP15055 ss-10]	NA	sp|A1CLY7|CCSB_ASPCL/7.9e-11/Ketocytochalasin monooxygenase OS=Aspergillus clavatus (strain ATCC 1007 / CBS 513.65 / DSM 816 / NCTC 3887 / NRRL 1) GN=ccsB PE=1 SV=1	cfj:CFIO01_01146/5.9e-13/dimethylaniline monooxygenase 2; K00485 dimethylaniline monooxygenase (N-oxide forming) [EC:1.14.13.8]	At1g04610/7.8e-38/[Q] KOG1399 Flavin-containing monooxygenase	CL647.Contig22_All/3.6e-21/Flavin-binding monooxygenase-like	NA
CL12521.Contig1_All	3527	1589.442323	3570.993507	1.167804845	1.19E-129	Up	3.48E-131	PBK69966.1/2.3e-241/tripeptidyl peptidase A [Armillaria solidipes]	NA	sp|C5FBW2|SED2_ARTOC/2.6e-120/Tripeptidyl-peptidase SED2 OS=Arthroderma otae (strain ATCC MYA-4605 / CBS 113480) GN=SED2 PE=3 SV=1	mrr:Moror_13848/9.2e-210/tripeptidyl peptidase; K01279 tripeptidyl-peptidase I [EC:3.4.14.9]	Hs14771338/1.4e-28/[R] KOG2753 Uncharacterized conserved protein, contains PCI domain	CL12521.Contig1_All/2.2e-38/Pro-kumamolisin, activation domain	molecular_function:GO:0004252//serine-type endopeptidase activity;GO:0046872//metal ion binding;
CL3815.Contig2_All	1560	56.52228005	59.68186467	0.078472948	0.879572578	*	0.833107077	PBK98570.1/3.0e-36/hypothetical protein ARMGADRAFT_1008964 [Armillaria gallica]	NA	NA	NA	NA	CL3815.Contig2_All/0.012/Polysaccharide lyase family 8, C-terminal beta-sandwich domain	NA
CL9465.Contig12_All	1983	4.193447726	0.284724958	-3.880496008	0.048232075	Down	0.02679037	KIM91231.1/1.4e-46/hypothetical protein PILCRDRAFT_59170 [Piloderma croceum F 1598]	NA	sp|D4AYS6|A1345_ARTBC/2.4e-19/Probable extracellular serine carboxypeptidase OS=Arthroderma benhamiae (strain ATCC MYA-4681 / CBS 112371) GN=ARB_01345 PE=1 SV=1	NA	7295307/1.2e-16/[OR] KOG2182 Hydrolytic enzymes of the alpha/beta hydrolase fold	CL9465.Contig12_All/2.2e-35/Serine carboxypeptidase S28	molecular_function:GO:0008236//serine-type peptidase activity;
CL9505.Contig6_All	969	26.57180515	7.447942311	-1.834982437	0.005243722	Down	0.002486804	OKY59339.1/3.2e-12/Peptidyl-Lys metalloendopeptidase [Phlebia centrifuga]	NA	sp|P81055|PLMP_PLEOS/4.8e-13/Peptidyl-Lys metalloendopeptidase OS=Pleurotus ostreatus GN=MEP PE=1 SV=1	mrr:Moror_4788/1.3e-12/deuterolysin m35 metalloprotease; K08646 peptidyl-Lys metalloendopeptidase [EC:3.4.24.20]	NA	CL9505.Contig6_All/0.11/Domain of unknown function (DUF4755)	NA
CL3584.Contig3_All	4241	61.59789654	128.6724682	1.062750405	0.000162493	Up	6.51E-05	PBK81438.1/1.3e-193/acetyl-CoA synthetase-like protein [Armillaria gallica]	NA	sp|S0DXJ2|FUB8_GIBF5/1.3e-65/Non-canonical non-ribosomal peptide synthetase FUB8 OS=Gibberella fujikuroi (strain CBS 195.34 / IMI 58289 / NRRL A-6831) GN=FUB8 PE=1 SV=1	adl:AURDEDRAFT_110234/2.0e-17/alpha-aminoadipate reductase Lys1p; K00143 L-2-aminoadipate reductase [EC:1.2.1.95]	At4g14070/7.9e-07/[I] KOG1256 Long-chain acyl-CoA synthetases (AMP-forming)	CL3584.Contig3_All/1.7e-29/Male sterility protein	NA
CL10417.Contig8_All	1550	27.8187267	13.21248572	-1.074154475	0.048798661	Down	0.027137178	NA	NA	NA	NA	NA	NA	NA
CL1715.Contig4_All	434	1.489970974	14.58382311	3.291012837	0.000246483	Up	0.000100439	XP_001835134.1/1.2e-06/hypothetical protein CC1G_07276 [Coprinopsis cinerea okayama7#130] >EAU86618.1 hypothetical protein CC1G_07276 [Coprinopsis cinerea okayama7#130]	NA	NA	NA	NA	NA	NA
Unigene3108_All	4023	0.740589787	2850.511233	11.91025841	4.81E-39	Up	4.33E-40	PBK72313.1/0.0e+00/hypothetical protein ARMSODRAFT_953986 [Armillaria solidipes]	XM_003033156.1/0.0/XM_003033156.1 Schizophyllum commune H4-8 hypothetical protein, mRNA	sp|Q09923|YAKC_SCHPO/7.5e-92/Aldo-keto reductase yakc [NADP(+)] OS=Schizosaccharomyces pombe (strain 972 / ATCC 24843) GN=yakc PE=1 SV=1	adl:AURDEDRAFT_81015/4.9e-50/aldo/keto reductase; K05275 pyridoxine 4-dehydrogenase [EC:1.1.1.65]	SPAC1F7.12/1.7e-91/[C] KOG1575 Voltage-gated shaker-like K+ channel, subunit beta/KCNAB	Unigene3108_All/8.5e-18/Fungal specific transcription factor domain	biological_process:GO:0006351//transcription, DNA-templated;cellular_component:GO:0005634//nucleus;molecular_function:GO:0000981//RNA polymerase II transcription factor activity, sequence-specific DNA binding;GO:0003677//DNA binding;GO:0008270//zinc ion binding;
CL5711.Contig10_All	1615	26.0748507	20.78251193	-0.327288952	0.64237865	*	0.553890761	KYQ35697.1/2.5e-33/hypothetical protein Hypma_10430 [Hypsizygus marmoreus]	NA	NA	adl:AURDEDRAFT_112751/1.5e-18/kinase-like protein; K08838 serine/threonine-protein kinase 24/25/MST4 [EC:2.7.11.1]	NA	CL5711.Contig10_All/2.7e-06/Protein kinase domain	NA
CL8997.Contig5_All	1217	0.282231668	54.39905956	7.590558023	9.67E-08	Up	2.92E-08	KIY61971.1/8.7e-124/actin depolymerizing protein [Cylindrobasidium torrendii FP15055 ss-10]	NA	sp|O94399|TWF1_SCHPO/3.7e-18/Twinfilin OS=Schizosaccharomyces pombe (strain 972 / ATCC 24843) GN=twf1 PE=1 SV=1	gtr:GLOTRDRAFT_110156/3.5e-92/actin depolymerizing protein; K08870 twinfilin	Hs4506275/2.1e-29/[W] KOG1747 Protein tyrosine kinase 9/actin monomer-binding protein	CL8997.Contig5_All/3.2e-13/Cofilin/tropomyosin-type actin-binding protein	NA
CL9029.Contig1_All	2647	161.2770246	57.12305398	-1.49739591	4.26E-09	Down	1.16E-09	KIY68612.1/9.1e-251/hypothetical protein CYLTODRAFT_421458 [Cylindrobasidium torrendii FP15055 ss-10]	NA	sp|Q09778|TSC1_SCHPO/1.6e-21/Tuberous sclerosis 1 protein homolog OS=Schizosaccharomyces pombe (strain 972 / ATCC 24843) GN=tsc1 PE=1 SV=1	ssl:SS1G_13876/1.1e-08/hypothetical protein; K15084 solute carrier family 25 (mitochondrial carrier protein), member 16	NA	CL9029.Contig1_All/0.039/Vesicle transport v-SNARE protein N-terminus	NA
CL7902.Contig12_All	625	678.4282866	107.657406	-2.655748754	6.58E-122	Down	2.05E-123	KIY67643.1/8.1e-49/carbohydrate-binding module family 13 protein [Cylindrobasidium torrendii FP15055 ss-10]	NA	NA	NA	NA	CL7902.Contig12_All/2.6e-23/Ricin-type beta-trefoil lectin domain-like	NA
CL15843.Contig2_All	844	55.68965807	38.22785078	-0.542785342	0.172087721	*	0.109469915	PBK76425.1/4.6e-63/hypothetical protein ARMSODRAFT_225757 [Armillaria solidipes]	NA	sp|P0CR66|SPC25_CRYNJ/1.0e-19/Probable kinetochore protein SPC25 OS=Cryptococcus neoformans var. neoformans serotype D (strain JEC21 / ATCC MYA-565) GN=SPC25 PE=3 SV=1	mrr:Moror_14747/1.3e-58/kinetochore protein spc25; K11558 kinetochore protein Spc25, fungi type	SPCC188.04c/1.2e-10/[S] KOG4657 Uncharacterized conserved protein	CL15843.Contig2_All/2.3e-17/Chromosome segregation protein Spc25	NA
CL2407.Contig10_All	1775	1.722898071	2.194324039	0.348939234	0.884880967	*	0.839921379	NA	NA	NA	NA	NA	NA	NA
Unigene5889_All	2347	2.039392527	5.169640658	1.341924521	0.197768387	*	0.128403437	KGQ14012.1/4.4e-164/Putative histidine biosynthesis bifunctional protein n hisCD [Beauveria bassiana D1-5]	NA	sp|P0CO22|HIS7_CRYNJ/1.6e-49/Imidazoleglycerol-phosphate dehydratase OS=Cryptococcus neoformans var. neoformans serotype D (strain JEC21 / ATCC MYA-565) GN=HIS3 PE=1 SV=1	nfi:NFIA_011330/5.8e-59/histidinol-phosphate aminotransferase; K00817 histidinol-phosphate aminotransferase [EC:2.6.1.9]	At4g14910/2.0e-52/[E] KOG3143 Imidazoleglycerol-phosphate dehydratase	Unigene5889_All/6.5e-65/Imidazoleglycerol-phosphate dehydratase	NA
CL2674.Contig9_All	1468	0.276964047	43.72969306	7.302770703	4.80E-07	Up	1.53E-07	KYQ40929.1/3.3e-77/Adenosine monophosphate-protein transferase FICD [Hypsizygus marmoreus]	GU169856.1/0.0/GU169856.1 Flammulina velutipes strain KACC 42777 isolate 10 putative hydrophobin 2 mRNA, complete cds	NA	NA	Hs13027624_2/4.1e-11/[R] KOG3824 Huntingtin interacting protein HYPE	CL2674.Contig9_All/2.4e-15/Fic/DOC family	NA
CL7112.Contig1_All	930	94.036595	18.92555628	-2.312886595	9.64E-14	Down	1.92E-14	NA	NA	NA	NA	NA	NA	NA
CL6772.Contig28_All	383	0.550982448	2.722259417	2.304726289	0.231937738	*	0.15430775	PBL04349.1/1.7e-12/cytochrome P450 [Armillaria gallica]	NA	NA	pco:PHACADRAFT_262256/3.5e-06/hypothetical protein; K21475 alkylphenol/PAH-inducible cytochrome P450 monooxygenase	NA	NA	NA
Unigene5449_All	1339	19.62095405	28.92063303	0.559703938	0.223962372	*	0.148243501	KYQ41081.1/1.2e-161/Protein arginine N-methyltransferase 1 [Hypsizygus marmoreus]	XM_016419376.1/0.0/XM_016419376.1 Rhodotorula toruloides NP11 protein arginine N-methyltransferase 1 partial mRNA	sp|Q9URX7|ANM1_SCHPO/3.8e-117/Protein arginine N-methyltransferase 1 OS=Schizosaccharomyces pombe (strain 972 / ATCC 24843) GN=rmt1 PE=1 SV=2	mrr:Moror_10344/7.9e-162/protein arginine n-methyltransferase; K11434 type I protein arginine methyltransferase [EC:2.1.1.319]	SPAC890.07c/8.6e-117/[OKT] KOG1499 Protein arginine N-methyltransferase PRMT1 and related enzymes	Unigene5449_All/2e-13/Methyltransferase domain	biological_process:GO:0006479//protein methylation;molecular_function:GO:0008168//methyltransferase activity;
CL18959.Contig3_All	321	8.34531107	1.950279546	-2.097284897	0.135302575	*	0.083323087	OCH90723.1/3.0e-39/ChaC-like protein [Obba rivulosa]	XM_008036606.1/0.0/XM_008036606.1 Trametes versicolor FP-101664 SS1 ChaC-like protein mRNA	sp|P87305|CHAC_SCHPO/1.8e-17/Glutathione-specific gamma-glutamylcyclotransferase OS=Schizosaccharomyces pombe (strain 972 / ATCC 24843) GN=SPBC31F10.03 PE=3 SV=1	yli:YALI0F26103g/1.2e-20/YALI0F26103p; K07232 cation transport protein ChaC	SPBC31F10.03/4.1e-17/[P] KOG3182 Predicted cation transporter	NA	biological_process:GO:0006751//glutathione catabolic process;cellular_component:GO:0005634//nucleus;GO:0005829//cytosol;molecular_function:GO:0003839//gamma-glutamylcyclotransferase activity;
CL8679.Contig12_All	2677	251.9805408	64.18679139	-1.972963976	1.85E-09	Down	4.90E-10	PBK96521.1/8.0e-45/hypothetical protein ARMGADRAFT_1010166 [Armillaria gallica]	NA	sp|O13658|YBCB_SCHPO/1.6e-10/Uncharacterized transcriptional regulatory protein C27B12.11c OS=Schizosaccharomyces pombe (strain 972 / ATCC 24843) GN=pi067 PE=1 SV=1	NA	NA	NA	NA
CL4085.Contig2_All	984	7.264351982	1.101951888	-2.720772871	0.212938895	*	0.139997698	KIY74062.1/2.8e-157/hypothetical protein CYLTODRAFT_433810 [Cylindrobasidium torrendii FP15055 ss-10]	XM_007392369.1/0.0/XM_007392369.1 Phanerochaete carnosa HHB-10118-sp hypothetical protein (PHACADRAFT_170477), mRNA	sp|Q9USP8|IDH2_SCHPO/9.0e-116/Isocitrate dehydrogenase [NAD] subunit 2, mitochondrial OS=Schizosaccharomyces pombe (strain 972 / ATCC 24843) GN=idh2 PE=1 SV=2	mrr:Moror_7399/1.8e-155/isocitrate nad-dependent; K00030 isocitrate dehydrogenase (NAD+) [EC:1.1.1.41]	SPBC902.05c/2.0e-115/[E] KOG0785 Isocitrate dehydrogenase, alpha subunit	CL4085.Contig2_All/3.4e-79/Isocitrate/isopropylmalate dehydrogenase	NA
CL14507.Contig2_All	1014	191.5792963	148.2943348	-0.369478175	0.028621528	*	0.015256981	PBK69360.1/3.2e-55/hypothetical protein ARMSODRAFT_1018785 [Armillaria solidipes]	NA	NA	cmt:CCM_02457/1.4e-06/nudix/MutT family protein; K07766 diphosphoinositol-polyphosphate diphosphatase [EC:3.6.1.52]	NA	CL14507.Contig2_All/2e-09/NUDIX domain	NA
CL19398.Contig1_All	2716	76.79305739	76.32232637	-0.008870741	0.986699002	*	0.971726298	NA	NA	NA	NA	NA	CL19398.Contig1_All/0.015/Erythromycin resistance leader peptide	NA
CL6974.Contig3_All	5342	628.8458219	529.4473167	-0.248219212	0.343846709	*	0.246597529	KIY72954.1/0.0e+00/hypothetical protein CYLTODRAFT_387821 [Cylindrobasidium torrendii FP15055 ss-10]	NA	sp|Q9UUG9|TSC2_SCHPO/5.0e-43/Tuberous sclerosis 2 protein homolog OS=Schizosaccharomyces pombe (strain 972 / ATCC 24843) GN=tsc2 PE=1 SV=1	NA	SPAC630.13c/1.1e-42/[DT] KOG3687 Tuberin - Rap/ran-GTPase-activating protein	CL6974.Contig3_All/1.7e-42/Rap/ran-GAP	NA
CL3035.Contig2_All	4713	88.23942862	66.68615674	-0.404036143	0.794522777	*	0.725481637	KIY65693.1/5.2e-164/MFS general substrate transporter [Cylindrobasidium torrendii FP15055 ss-10]	NA	sp|Q5ATG7|APDF_EMENI/1.5e-27/Aspyridones efflux protein apdF OS=Emericella nidulans (strain FGSC A4 / ATCC 38163 / CBS 112.46 / NRRL 194 / M139) GN=apdF PE=2 SV=1	cput:CONPUDRAFT_156124/1.2e-95/PHP domain-like protein; K03539 ribonuclease P/MRP protein subunit RPP1 [EC:3.1.26.5]	SPAC3A12.04c/1.2e-16/[J] KOG2363 Protein subunit of nuclear ribonuclease P (RNase P)	CL3035.Contig2_All/3e-21/Major Facilitator Superfamily	biological_process:GO:0055085//transmembrane transport;cellular_component:GO:0016021//integral component of membrane;
CL7337.Contig8_All	1786	0.099727335	0.233567494	1.227778598	0.587890295	*	0.487753999	KIK52525.1/1.9e-122/hypothetical protein GYMLUDRAFT_207941 [Gymnopus luxurians FD-317 M1]	NA	sp|A0A0D9MRV9|ORDA_ASPFA/2.6e-44/O-methylsterigmatocystin oxidoreductase OS=Aspergillus flavus (strain ATCC MYA-384 / AF70) GN=ordA PE=3 SV=1	maj:MAA_01296/1.4e-44/Cytochrome P450 CYP620N1; K21295 multifunctional cytochrome P450 monooxygenase	At4g37410/2.8e-22/[Q] KOG0156 Cytochrome P450 CYP2 subfamily	CL7337.Contig8_All/1.7e-36/Cytochrome P450	molecular_function:GO:0016705//oxidoreductase activity, acting on paired donors, with incorporation or reduction of molecular oxygen;GO:0020037//heme binding;GO:0005506//iron ion binding;
Unigene20272_All	248	0.574823014	0.402033652	-0.515801558	0.83697818	*	0.778922181	NA	NA	NA	NA	NA	NA	NA
CL2123.Contig6_All	3687	99.17937577	1010.89654	3.349451398	8.68E-06	Up	3.09E-06	KTB38526.1/4.5e-171/hypothetical protein WG66_8872 [Moniliophthora roreri]	NA	sp|D4B093|A1864_ARTBC/2.3e-79/Secreted protein ARB_01864 OS=Arthroderma benhamiae (strain ATCC MYA-4681 / CBS 112371) GN=ARB_01864 PE=1 SV=1	NA	SPBPB2B2.06c/2.0e-78/[F] KOG4419 5' nucleotidase	CL2123.Contig6_All/2.8e-13/Calcineurin-like phosphoesterase	biological_process:GO:0009166//nucleotide catabolic process;molecular_function:GO:0046872//metal ion binding;GO:0016787//hydrolase activity;GO:0000166//nucleotide binding;GO:0016788//hydrolase activity, acting on ester bonds;
CL16073.Contig3_All	302	0.22460136	0.097179558	-1.208641892	0.587890295	*	0.494426846	NA	NA	NA	NA	NA	NA	NA
CL5879.Contig10_All	2526	66.99988201	361.3269814	2.431074529	4.09E-27	Up	4.85E-28	PBK77797.1/1.3e-185/hypothetical protein ARMSODRAFT_946668 [Armillaria solidipes]	NA	sp|Q09698|YA27_SCHPO/6.9e-43/Uncharacterized protein C2F7.07c OS=Schizosaccharomyces pombe (strain 972 / ATCC 24843) GN=SPAC2F7.07c PE=4 SV=1	sce:YJR119C/7.9e-06/JHD2, KDM5; histone demethylase; K11446 histone demethylase JARID1 [EC:1.14.11.-]	SPAC2F7.07c/1.6e-42/[R] KOG4299 PHD Zn-finger protein	CL5879.Contig10_All/6.8e-17/PHD-finger	molecular_function:GO:0046872//metal ion binding;
CL5701.Contig1_All	1150	3.043390222	8.084194804	1.409424759	0.112205239	*	0.067602594	KIY65324.1/2.1e-47/glycoside hydrolase family 12 protein [Cylindrobasidium torrendii FP15055 ss-10]	NA	sp|Q12679|GUNA_ASPKW/2.7e-18/Endoglucanase A OS=Aspergillus kawachii (strain NBRC 4308) GN=cekA PE=2 SV=2	fme:FOMMEDRAFT_77786/1.7e-43/endocellulase; K18576 xyloglucan-specific endo-beta-1,4-glucanase [EC:3.2.1.151]	NA	CL5701.Contig1_All/1.7e-23/Glycosyl hydrolase family 12	biological_process:GO:0000272//polysaccharide catabolic process;molecular_function:GO:0008810//cellulase activity;
CL6279.Contig1_All	2500	1696.89498	1942.191616	0.194788264	3.20E-06	*	1.10E-06	PBK73385.1/6.6e-227/hypothetical protein ARMSODRAFT_631295 [Armillaria solidipes]	NA	NA	fme:FOMMEDRAFT_28322/8.6e-29/hypothetical protein; K21451 xylanolytic transcriptional activator XlnR	NA	CL6279.Contig1_All/1.6e-11/Fungal specific transcription factor domain	biological_process:GO:0006351//transcription, DNA-templated;cellular_component:GO:0005634//nucleus;molecular_function:GO:0000981//RNA polymerase II transcription factor activity, sequence-specific DNA binding;GO:0003677//DNA binding;GO:0008270//zinc ion binding;
CL17525.Contig1_All	1428	2.652651043	3774.020374	10.47445159	9.68E-97	Up	3.83E-98	KIY62535.1/6.5e-94/glucocorticoid receptor-like (DNA-binding domain) [Cylindrobasidium torrendii FP15055 ss-10]	NA	sp|O94720|YCF8_SCHPO/5.8e-23/GATA zinc finger domain-containing protein C1393.08 OS=Schizosaccharomyces pombe (strain 972 / ATCC 24843) GN=SPCC1393.08 PE=4 SV=1	shs:STEHIDRAFT_69002/3.4e-30/glucocorticoid receptor-like protein; K09183 GATA-binding protein 4	7298992/3.4e-26/[K] KOG1601 GATA-4/5/6 transcription factors	CL17525.Contig1_All/3.6e-26/GATA zinc finger	molecular_function:GO:0008270//zinc ion binding;GO:0043565//sequence-specific DNA binding;GO:0003700//DNA binding transcription factor activity;
Unigene16311_All	2944	0.442959877	1.190134115	1.425876228	0.494139721	*	0.390281616	ODQ68767.1/2.8e-35/hypothetical protein LIPSTDRAFT_7443 [Lipomyces starkeyi NRRL Y-11557]	KF476532.1/0.0/KF476532.1 Tulasnella sp. CLM417 large subunit ribosomal RNA gene, partial sequence; mitochondrial	NA	NA	NA	NA	NA
CL15115.Contig2_All	318	0.221207352	0.096113538	-1.202587774	0.58826682	*	0.496518172	NA	NA	NA	NA	NA	NA	NA
CL6463.Contig6_All	2373	177.2406668	192.6729573	0.120444436	0.768673265	*	0.695081716	KIY74335.1/3.0e-192/APG6-domain-containing protein [Cylindrobasidium torrendii FP15055 ss-10]	XM_001830254.2/0.0/XM_001830254.2 Coprinopsis cinerea okayama7#130 beclin 1 protein (CC1G_01942), partial mRNA	sp|A5DIV5|BECN1_PICGU/1.1e-37/Autophagy-related protein 6 OS=Meyerozyma guilliermondii (strain ATCC 6260 / CBS 566 / DSM 6381 / JCM 1539 / NBRC 10279 / NRRL Y-324) GN=ATG6 PE=2 SV=2	mrr:Moror_6869/6.0e-165/autophagy protein; K08334 beclin	7301093/3.4e-47/[T] KOG2751 Beclin-like protein	CL6463.Contig6_All/5e-95/Autophagy protein Apg6	biological_process:GO:0006914//autophagy;
Unigene13483_All	322	355.8453951	639.2638252	0.84516089	2.41E-24	*	3.07E-25	PBL00349.1/8.7e-23/hypothetical protein ARMGADRAFT_982409 [Armillaria gallica]	NA	NA	NA	NA	NA	cellular_component:GO:0005783//endoplasmic reticulum;GO:0016021//integral component of membrane;
CL16257.Contig2_All	2572	261.0463716	270.9067484	0.053490226	0.905806068	*	0.867118182	PBK66012.1/7.9e-50/hypothetical protein ARMSODRAFT_960459 [Armillaria solidipes]	NA	NA	NA	NA	CL16257.Contig2_All/0.0087/EF hand	NA
Unigene725_All	2232	84.74485999	100.0409962	0.239393557	0.386826141	*	0.284923113	KIY67095.1/5.9e-243/MFS general substrate transporter [Cylindrobasidium torrendii FP15055 ss-10]	NA	sp|O74923|YJ7D_SCHPO/1.1e-81/Uncharacterized transporter C757.13 OS=Schizosaccharomyces pombe (strain 972 / ATCC 24843) GN=SPCC757.13 PE=3 SV=1	psco:LY89DRAFT_739546/3.1e-78/MFS allantoate transporter-like protein; K08192 MFS transporter, ACS family, allantoate permease	SPCC757.13/2.6e-81/[G] KOG2533 Permease of the major facilitator superfamily	Unigene725_All/7.1e-35/Major Facilitator Superfamily	NA
CL19294.Contig22_All	1412	115.1172428	235.9336291	1.035277127	1.29E-08	Up	3.63E-09	XP_006463106.1/1.1e-88/hypothetical protein AGABI2DRAFT_119934 [Agaricus bisporus var. bisporus H97] >EKV44960.1 hypothetical protein AGABI2DRAFT_119934 [Agaricus bisporus var. bisporus H97]	NA	NA	adl:AURDEDRAFT_112755/1.1e-12/kinase-like protein; K07359 calcium/calmodulin-dependent protein kinase kinase 2 [EC:2.7.11.17]	NA	CL19294.Contig22_All/0.019/Protein kinase domain	NA
CL1701.Contig9_All	3488	36.87947299	2.785638244	-3.72673822	0.071326577	*	0.041001417	KIK51147.1/6.9e-182/hypothetical protein GYMLUDRAFT_252319 [Gymnopus luxurians FD-317 M1]	NA	sp|G3Y416|YANC_ASPNA/1.8e-78/Cytochrome P450 monooxygenase yanC OS=Aspergillus niger (strain ATCC 1015 / CBS 113.46 / FGSC A1144 / LSHB Ac4 / NCTC 3858a / NRRL 328 / USDA 3528.7) GN=yanC PE=1 SV=1	ang:ANI_1_132174/1.8e-77/An10g00110; cytochrome P450; K21293 cytochrome P450 family 619	Hs4503203/1.3e-42/[Q] KOG0156 Cytochrome P450 CYP2 subfamily	CL1701.Contig9_All/1.8e-73/Cytochrome P450	cellular_component:GO:0016021//integral component of membrane;molecular_function:GO:0016705//oxidoreductase activity, acting on paired donors, with incorporation or reduction of molecular oxygen;GO:0020037//heme binding;GO:0005506//iron ion binding;GO:0004497//monooxygenase activity;
CL11850.Contig2_All	1430	3413.081669	2159.79221	-0.660182416	1.50E-87	*	6.59E-89	KIY61485.1/4.5e-236/26S proteasome subunit P45 [Cylindrobasidium torrendii FP15055 ss-10]	XM_003047752.1/0.0/XM_003047752.1 Nectria haematococca mpVI 77-13-4 predicted protein, mRNA	sp|P36612|PRS4_SCHPO/3.9e-184/26S proteasome regulatory subunit 4 homolog OS=Schizosaccharomyces pombe (strain 972 / ATCC 24843) GN=mts2 PE=2 SV=1	mrr:Moror_14299/2.2e-234/putative rpt2-26s proteasome regulatory subunit; K03062 26S proteasome regulatory subunit T2	7301070/1.8e-197/[O] KOG0726 26S proteasome regulatory complex, ATPase RPT2	CL11850.Contig2_All/1.3e-41/ATPase family associated with various cellular activities (AAA)	biological_process:GO:0070682//proteasome regulatory particle assembly;GO:0043171//peptide catabolic process;GO:0006511//ubiquitin-dependent protein catabolic process;GO:0070651//nonfunctional rRNA decay;GO:0031503//protein complex localization;cellular_component:GO:0000790//nuclear chromatin;GO:0005829//cytosol;GO:0008540//proteasome regulatory particle, base subcomplex;molecular_function:GO:000…
CL1174.Contig4_All	3182	1.796054565	16.90092445	3.234199076	0.128090245	*	0.078383316	KDQ24055.1/3.9e-208/hypothetical protein PLEOSDRAFT_1079235 [Pleurotus ostreatus PC15]	NA	sp|Q2UPC7|ACLH_ASPOR/1.7e-139/Flavine halogenase aclH OS=Aspergillus oryzae (strain ATCC 42149 / RIB 40) GN=aclH PE=1 SV=1	NA	NA	CL1174.Contig4_All/2.9e-32/Tryptophan halogenase	NA
CL9480.Contig3_All	4696	46.77726787	201.0967517	2.104010273	0.181195132	*	0.116056618	PBK91693.1/2.9e-199/hypothetical protein ARMGADRAFT_932294 [Armillaria gallica]	XM_007768945.1/0.0/XM_007768945.1 Coniophora puteana RWD-64-598 SS2 phosphatidate cytidylyltransferase partial mRNA	sp|P38221|CDS1_YEAST/3.5e-93/Phosphatidate cytidylyltransferase OS=Saccharomyces cerevisiae (strain ATCC 204508 / S288c) GN=CDS1 PE=1 SV=1	mrr:Moror_6302/4.4e-191/phosphatidate cytidylyltransferase; K00981 phosphatidate cytidylyltransferase [EC:2.7.7.41]	SPBC13A2.03/5.9e-104/[I] KOG1440 CDP-diacylglycerol synthase	CL9480.Contig3_All/3.8e-74/Cytidylyltransferase family	NA
CL9923.Contig1_All	1213	226.048689	131.0425626	-0.786598075	2.55E-07	*	7.95E-08	NA	NA	NA	NA	NA	CL9923.Contig1_All/0.037/Beta/Gamma crystallin	NA
CL19318.Contig4_All	1446	66.89753333	0.291918205	-7.840245023	2.34E-08	Down	6.72E-09	KZV65539.1/1.4e-43/kinase-like protein [Peniophora sp. CONT]	NA	sp|P23291|KC11_YEAST/3.6e-20/Casein kinase I homolog 1 OS=Saccharomyces cerevisiae (strain ATCC 204508 / S288c) GN=YCK1 PE=1 SV=1	shs:STEHIDRAFT_62115/2.0e-30/kinase-like protein; K02218 casein kinase 1 [EC:2.7.11.1]	Hs19923746/8.7e-22/[T] KOG1163 Casein kinase (serine/threonine/tyrosine protein kinase)	CL19318.Contig4_All/8.6e-13/Protein kinase domain	molecular_function:GO:0005524//ATP binding;GO:0004672//protein kinase activity;
CL4336.Contig4_All	3294	3.580427967	11.7351732	1.712635187	0.296475607	*	0.205623758	KYQ42397.1/0.0e+00/Deoxyribodipyrimidine photo-lyase [Hypsizygus marmoreus]	NA	sp|P27526|PHR_NEUCR/2.1e-100/Deoxyribodipyrimidine photo-lyase OS=Neurospora crassa (strain ATCC 24698 / 74-OR23-1A / CBS 708.71 / DSM 1257 / FGSC 987) GN=phr PE=3 SV=2	mrr:Moror_8044/0.0e+00/deoxyribodipyrimidine photo-lyase; K01669 deoxyribodipyrimidine photo-lyase [EC:4.1.99.3]	7297544/5.5e-88/[J] KOG2869 Meiotic cell division protein Pelota/DOM34	CL4336.Contig4_All/1.7e-56/FAD binding domain of DNA photolyase	biological_process:GO:0070966//nuclear-transcribed mRNA catabolic process, no-go decay;GO:0070481//nuclear-transcribed mRNA catabolic process, non-stop decay;GO:0071025//RNA surveillance;molecular_function:GO:0016829//lyase activity;
CL17444.Contig2_All	1732	82.65414413	8.728503203	-3.243280974	6.74E-18	Down	1.10E-18	NA	NA	NA	NA	NA	NA	NA
CL12211.Contig1_All	1859	28.36358904	1523.096738	5.746823668	3.43E-242	Up	4.72E-244	KIY66058.1/1.3e-248/hypothetical protein CYLTODRAFT_399380 [Cylindrobasidium torrendii FP15055 ss-10]	NA	sp|P32891|DLD1_YEAST/6.9e-101/D-lactate dehydrogenase [cytochrome] 1, mitochondrial OS=Saccharomyces cerevisiae (strain ATCC 204508 / S288c) GN=DLD1 PE=1 SV=2	shs:STEHIDRAFT_170371/4.1e-209/D-lactate dehydrogenase cytochrome oxidoreductase; K00102 D-lactate dehydrogenase (cytochrome) [EC:1.1.2.4]	YDL174c/1.6e-100/[C] KOG1231 Proteins containing the FAD binding domain	CL12211.Contig1_All/1.7e-53/FAD linked oxidases, C-terminal domain	molecular_function:GO:0016614//oxidoreductase activity, acting on CH-OH group of donors;GO:0050660//flavin adenine dinucleotide binding;
CL16882.Contig1_All	1560	0.290511693	13.32047935	5.518905957	0.00110116	Up	0.000480732	PBK64133.1/1.4e-113/hypothetical protein ARMSODRAFT_962261, partial [Armillaria solidipes]	NA	NA	lbc:LACBIDRAFT_324492/1.5e-58/hypothetical protein; K21433 ankyrin repeat domain-containing protein 1	Hs7657238/4.5e-08/[R] KOG0504 FOG: Ankyrin repeat	CL16882.Contig1_All/5.6e-10/MYND finger	NA
CL15133.Contig1_All	1376	1.025270197	1686.592873	10.68389188	7.82E-42	Up	6.60E-43	PBL02126.1/1.3e-51/RNA-binding domain-containing protein [Armillaria gallica]	NA	sp|Q10422|YDC1_SCHPO/6.2e-14/Uncharacterized RNA-binding protein C25G10.01 OS=Schizosaccharomyces pombe (strain 972 / ATCC 24843) GN=SPAC25G10.01 PE=1 SV=1	mrr:Moror_17576/1.6e-40/hypothetical protein; K12897 transformer-2 protein	At3g53460/8.3e-14/[R] KOG0118 FOG: RRM domain	CL15133.Contig1_All/2.3e-16/RNA recognition motif. (a.k.a. RRM, RBD, or RNP domain)	NA
CL5081.Contig3_All	1567	4.617944894	70.36633635	3.929562538	4.93E-09	Up	1.35E-09	KIY65001.1/5.8e-88/FAD/NAD(P)-binding domain-containing protein [Cylindrobasidium torrendii FP15055 ss-10]	NA	sp|J4VWM7|OPS4_BEAB2/7.8e-13/FAD-dependent monooxygenase OpS4 OS=Beauveria bassiana (strain ARSEF 2860) GN=OpS4 PE=1 SV=1	mrr:Moror_16027/7.5e-79/FAD/NAD-binding domain-containing protein; K00480 salicylate hydroxylase [EC:1.14.13.1]	At5g11330/7.2e-06/[CR] KOG2614 Kynurenine 3-monooxygenase and related flavoprotein monooxygenases	CL5081.Contig3_All/7.7e-05/Pyridine nucleotide-disulphide oxidoreductase	molecular_function:GO:0071949//FAD binding;
CL1174.Contig37_All	3135	0.462075444	6.811131609	3.881694183	0.052543162	*	0.029406594	KDQ24055.1/3.9e-208/hypothetical protein PLEOSDRAFT_1079235 [Pleurotus ostreatus PC15]	NA	sp|Q2UPC7|ACLH_ASPOR/1.7e-139/Flavine halogenase aclH OS=Aspergillus oryzae (strain ATCC 42149 / RIB 40) GN=aclH PE=1 SV=1	NA	NA	CL1174.Contig37_All/2.9e-32/Tryptophan halogenase	NA
Unigene22491_All	1108	0.364243125	7.938199088	4.4458381	0.018735207	Up	0.009673362	PBK77188.1/7.1e-56/hypothetical protein ARMSODRAFT_949087, partial [Armillaria solidipes]	NA	NA	mrr:Moror_56/1.4e-42/dna repair protein xrcc2-like protein; K10879 DNA-repair protein XRCC2	NA	Unigene22491_All/0.00015/Rad51	NA
CL7498.Contig24_All	3348	611.2001975	0.38687211	-10.62557257	7.68E-18	Down	1.25E-18	PBL03449.1/2.4e-123/cytochrome P450 [Armillaria gallica]	NA	sp|Q4WAZ6|FMAG_ASPFU/6.3e-68/Multifunctional cytochrome P450 monooxygenase af510 OS=Neosartorya fumigata (strain ATCC MYA-4609 / Af293 / CBS 101355 / FGSC A1100) GN=af510 PE=1 SV=1	maj:MAA_09043/7.2e-79/Cytochrome P450 CYP620P1; K21295 multifunctional cytochrome P450 monooxygenase	At5g07990/1.6e-34/[Q] KOG0156 Cytochrome P450 CYP2 subfamily	CL7498.Contig24_All/3.6e-58/Cytochrome P450	NA
CL13446.Contig9_All	1131	294.383201	3.549100808	-6.374097983	8.03E-41	Down	6.94E-42	PBK97897.1/1.5e-106/kinase-like protein [Armillaria gallica]	NA	sp|P29295|HRR25_YEAST/6.7e-14/Casein kinase I homolog HRR25 OS=Saccharomyces cerevisiae (strain ATCC 204508 / S288c) GN=HRR25 PE=1 SV=1	mrr:Moror_13991/8.3e-88/dual specificity kinase 1; K02218 casein kinase 1 [EC:2.7.11.1]	YPL204w/1.5e-13/[T] KOG1164 Casein kinase (serine/threonine/tyrosine protein kinase)	CL13446.Contig9_All/0.054/GRAS domain family	NA
CL2155.Contig1_All	1134	92.73185027	1797.137032	4.276491667	1.00E-99	Up	3.86E-101	KIY73088.1/5.6e-24/hypothetical protein CYLTODRAFT_449295 [Cylindrobasidium torrendii FP15055 ss-10]	NA	NA	NA	NA	NA	NA
CL7586.Contig7_All	4756	935.6331626	394.8751856	-1.244546288	1.42E-40	Down	1.23E-41	KIY74209.1/3.7e-218/MFS monosaccharide transporter [Cylindrobasidium torrendii FP15055 ss-10]	NA	sp|P53387|KHT2_KLULC/3.6e-53/Hexose transporter 2 OS=Kluyveromyces lactis GN=KHT2 PE=3 SV=1	dha:DEHA2C11374g/3.2e-80/DEHA2C11374p; K08139 MFS transporter, SP family, sugar:H+ symporter	YDR345c/3.9e-55/[R] KOG0254 Predicted transporter (major facilitator superfamily)	CL7586.Contig7_All/2.3e-102/Sugar (and other) transporter	cellular_component:GO:0016021//integral component of membrane;
CL8392.Contig1_All	1768	598.4912578	87.43131701	-2.775108138	1.42E-40	Down	1.23E-41	PBL03136.1/6.8e-93/hypothetical protein ARMGADRAFT_1069692 [Armillaria gallica]	NA	NA	fme:FOMMEDRAFT_28322/1.2e-08/hypothetical protein; K21451 xylanolytic transcriptional activator XlnR	NA	NA	NA
CL1104.Contig5_All	2908	3530.944708	45.93729427	-6.264244536	0	Down	0	PBK93016.1/5.2e-122/hypothetical protein ARMGADRAFT_992641 [Armillaria gallica]	XM_007306944.1/0.0/XM_007306944.1 Stereum hirsutum FP-91666 SS1 ribosomal protein L38e (STEHIDRAFT_100902), mRNA	sp|Q9USR7|RL38A_SCHPO/1.3e-16/60S ribosomal protein L38-1 OS=Schizosaccharomyces pombe (strain 972 / ATCC 24843) GN=rpl3801 PE=3 SV=1	mrr:Moror_3027/6.2e-87/membrane-bound transcription factor site-2 protease-like; K07765 S2P endopeptidase [EC:3.4.24.85]	SPBC577.02/2.9e-16/[J] KOG3499 60S ribosomal protein L38	CL1104.Contig5_All/2.1e-11/Peptidase family M50	cellular_component:GO:0016021//integral component of membrane;molecular_function:GO:0004222//metalloendopeptidase activity;
CL3592.Contig22_All	4601	5.57568663	4.45272694	-0.324460338	0.893637899	*	0.85036172	KIY64793.1/3.5e-290/hypothetical protein CYLTODRAFT_424895 [Cylindrobasidium torrendii FP15055 ss-10]	NA	sp|Q5B8L0|PRTT_EMENI/6.9e-17/Transcriptional activator of proteases prtT OS=Emericella nidulans (strain FGSC A4 / ATCC 38163 / CBS 112.46 / NRRL 194 / M139) GN=prtT PE=3 SV=1	psq:PUNSTDRAFT_55413/2.2e-06/NAD(P)-binding protein; K11153 retinol dehydrogenase 12 [EC:1.1.1.300]	Hs19923817/7.8e-08/[R] KOG0725 Reductases with broad range of substrate specificities	CL3592.Contig22_All/7.4e-08/Fungal Zn(2)-Cys(6) binuclear cluster domain	biological_process:GO:0006351//transcription, DNA-templated;cellular_component:GO:0005634//nucleus;molecular_function:GO:0000981//RNA polymerase II transcription factor activity, sequence-specific DNA binding;GO:0003677//DNA binding;GO:0008270//zinc ion binding;
CL5313.Contig5_All	2711	3.898325727	1088.769679	8.125628438	2.28E-78	Up	1.11E-79	KIY73641.1/4.2e-227/hypothetical protein CYLTODRAFT_416671 [Cylindrobasidium torrendii FP15055 ss-10]	XM_001837018.2/0.0/XM_001837018.2 Coprinopsis cinerea okayama7#130 vacuole protein (CC1G_00206), mRNA	sp|P78768|VTI1_SCHPO/3.2e-22/Vesicle transport v-SNARE protein vti1 OS=Schizosaccharomyces pombe (strain 972 / ATCC 24843) GN=vti1 PE=2 SV=2	mrr:Moror_17531/3.2e-69/vesicle transport v-snare protein vti1; K08493 vesicle transport through interaction with t-SNAREs 1	SPBC3B9.10/7.3e-22/[U] KOG1666 V-SNARE	CL5313.Contig5_All/4.9e-90/Fungal potassium channel	cellular_component:GO:0005887//integral component of plasma membrane;molecular_function:GO:0015079//potassium ion transmembrane transporter activity;
CL14559.Contig4_All	773	1.31258867	413.1730516	8.298187465	1.15E-27	Up	1.35E-28	KZT12945.1/3.2e-39/small nuclear ribonucleo protein SmF [Laetiporus sulphureus 93-53]	NA	sp|O59734|RUXF_SCHPO/7.0e-23/Small nuclear ribonucleoprotein F OS=Schizosaccharomyces pombe (strain 972 / ATCC 24843) GN=smf1 PE=1 SV=1	gtr:GLOTRDRAFT_55656/1.4e-38/small nuclear ribonucleo protein SmF; K11098 small nuclear ribonucleoprotein F	Hs4507131/1.8e-26/[A] KOG3482 Small nuclear ribonucleoprotein (snRNP) SMF	NA	NA
CL2146.Contig5_All	2413	0.604624912	35.2622938	5.865942092	0.000797675	Up	0.000342812	PBK98001.1/1.4e-128/NAD(P)-binding protein [Armillaria gallica]	NA	sp|P50166|ARDH_CANTR/5.1e-11/D-arabinitol 2-dehydrogenase [ribulose-forming] OS=Candida tropicalis GN=ARD PE=1 SV=1	bsc:COCSADRAFT_103777/1.1e-33/hypothetical protein; K12880 THO complex subunit 3	7295487/1.9e-13/[R] KOG0725 Reductases with broad range of substrate specificities	CL2146.Contig5_All/2.3e-35/Enoyl-(Acyl carrier protein) reductase	NA
CL4736.Contig18_All	4710	49.26400912	1.262075408	-5.286664022	6.00E-09	Down	1.65E-09	KIY68654.1/7.2e-57/hypothetical protein CYLTODRAFT_421402 [Cylindrobasidium torrendii FP15055 ss-10]	NA	NA	NA	NA	CL4736.Contig18_All/0.013/BTB/POZ domain	NA
CL10216.Contig1_All	774	4.934725033	2.750954163	-0.843037597	0.530480564	*	0.425026991	NA	NA	NA	NA	NA	NA	NA
CL2984.Contig9_All	3696	2.084118959	7.738042469	1.892531019	0.056350765	*	0.031740843	PBK94709.1/7.8e-75/hypothetical protein ARMGADRAFT_991005 [Armillaria gallica]	NA	sp|P23291|KC11_YEAST/1.6e-24/Casein kinase I homolog 1 OS=Saccharomyces cerevisiae (strain ATCC 204508 / S288c) GN=YCK1 PE=1 SV=1	psq:PUNSTDRAFT_106529/2.1e-55/kinase-like protein; K02218 casein kinase 1 [EC:2.7.11.1]	At4g28880/2.1e-24/[T] KOG1164 Casein kinase (serine/threonine/tyrosine protein kinase)	CL2984.Contig9_All/3.8e-24/Protein kinase domain	NA
CL1714.Contig2_All	2541	47.21039249	62.14264892	0.396479263	0.27760151	*	0.190694802	PBK78775.1/1.2e-295/DNA-binding protein [Armillaria solidipes]	NA	sp|P20050|HOP1_YEAST/5.0e-25/Meiosis-specific protein HOP1 OS=Saccharomyces cerevisiae (strain ATCC 204508 / S288c) GN=HOP1 PE=1 SV=2	lth:KLTH0A04972g/7.0e-26/KLTH0A04972p; K12778 meiosis-specific protein HOP1	YIL072w/1.1e-24/[B] KOG4652 HORMA domain	CL1714.Contig2_All/2.7e-64/HORMA domain	NA
Unigene16891_All	290	0.744163721	1.882490381	1.33895053	0.413004259	*	0.309160672	NA	NA	NA	NA	NA	NA	NA
CL49.Contig2_All	2589	36.00053416	50.51395189	0.488663601	0.43223787	*	0.326338519	PBK68936.1/4.0e-126/cytochrome P450 monooxygenase [Armillaria solidipes]	NA	sp|P17549|CP53_ASPNG/1.3e-57/Benzoate 4-monooxygenase OS=Aspergillus niger GN=bphA PE=1 SV=1	cci:CC1G_11080/6.2e-115/cytochrome P450 monooxygenase pc-bph; K07824 benzoate 4-monooxygenase [EC:1.14.13.12]	CE01659/7.4e-24/[Q] KOG0158 Cytochrome P450 CYP3/CYP5/CYP6/CYP9 subfamilies	CL49.Contig2_All/1.4e-09/Cytochrome P450	cellular_component:GO:0016021//integral component of membrane;molecular_function:GO:0016705//oxidoreductase activity, acting on paired donors, with incorporation or reduction of molecular oxygen;GO:0020037//heme binding;GO:0005506//iron ion binding;GO:0004497//monooxygenase activity;
CL1061.Contig4_All	1166	3.309163538	4.212271701	0.348131905	0.861914535	*	0.81061452	KIY73537.1/4.4e-48/Arginase/deacetylase [Cylindrobasidium torrendii FP15055 ss-10]	NA	sp|Q6CIB4|GBU1_KLULA/7.6e-21/Guanidinobutyrase OS=Kluyveromyces lactis (strain ATCC 8585 / CBS 2359 / DSM 70799 / NBRC 1267 / NRRL Y-1140 / WM37) GN=GBU1 PE=1 SV=1	mrr:Moror_11454/5.1e-48/agmatinase 1; K01480 agmatinase [EC:3.5.3.11]	SPAC11D3.09/8.0e-26/[E] KOG2964 Arginase family protein	NA	molecular_function:GO:0046872//metal ion binding;GO:0016813//hydrolase activity, acting on carbon-nitrogen (but not peptide) bonds, in linear amidines;
CL17132.Contig1_All	466	6.409983304	10.63814635	0.730854285	0.749563999	*	0.67152515	XP_016609774.1/1.4e-42/hypothetical protein SPPG_03528 [Spizellomyces punctatus DAOM BR117] >KND01735.1 hypothetical protein SPPG_03528 [Spizellomyces punctatus DAOM BR117]	NA	sp|P79016|RS19B_SCHPO/1.2e-41/40S ribosomal protein S19-B OS=Schizosaccharomyces pombe (strain 972 / ATCC 24843) GN=rps1902 PE=3 SV=2	spo:SPBC649.02/1.6e-40/rps1902, rps19, rps19-2; 40S ribosomal protein S19; K02966 small subunit ribosomal protein S19e	Hs4506695/7.2e-79/[J] KOG3411 40S ribosomal protein S19	CL17132.Contig1_All/1.4e-58/Ribosomal protein S19e	biological_process:GO:0006412//translation;cellular_component:GO:0005840//ribosome;molecular_function:GO:0003735//structural constituent of ribosome;
CL4134.Contig3_All	2040	197.0143468	77.94624441	-1.337749274	2.10E-07	Down	6.51E-08	KIY64976.1/3.8e-31/hypothetical protein CYLTODRAFT_412931 [Cylindrobasidium torrendii FP15055 ss-10]	NA	NA	NA	NA	NA	NA
CL17100.Contig1_All	1662	367.0671037	406.5720157	0.147467091	0.317421397	*	0.223117283	KIY71517.1/4.0e-188/hypothetical protein CYLTODRAFT_345669 [Cylindrobasidium torrendii FP15055 ss-10]	NA	sp|Q0UDH1|CTU2_PHANO/2.5e-17/Cytoplasmic tRNA 2-thiolation protein 2 OS=Phaeosphaeria nodorum (strain SN15 / ATCC MYA-4574 / FGSC 10173) GN=NCS2 PE=3 SV=1	mrr:Moror_14329/2.0e-143/cytoplasmic trna 2-thiolation protein 2; K14169 cytoplasmic tRNA 2-thiolation protein 2	7298594/8.4e-13/[S] KOG2594 Uncharacterized conserved protein	CL17100.Contig1_All/3.8e-16/Cytoplasmic tRNA 2-thiolation protein 2	NA
CL6635.Contig4_All	2634	659.1758906	445.7880163	-0.564305642	2.61E-08	*	7.54E-09	KIY74160.1/2.3e-222/MBOAT-domain-containing protein [Cylindrobasidium torrendii FP15055 ss-10]	NA	sp|P53154|GUP1_YEAST/4.0e-94/Glycerol uptake protein 1 OS=Saccharomyces cerevisiae (strain ATCC 204508 / S288c) GN=GUP1 PE=1 SV=1	NA	YGL084c/9.1e-94/[T] KOG3860 Acyltransferase required for palmitoylation of Hedgehog (Hh) family of secreted signaling proteins	CL6635.Contig4_All/1.9e-40/MBOAT, membrane-bound O-acyltransferase family	NA
CL619.Contig13_All	842	0.672224276	3.327313675	2.307343331	0.301202546	*	0.209496561	XP_007851235.1/1.4e-75/glycoside hydrolase family 29 protein [Moniliophthora roreri MCA 2997] >ESK89470.1 glycoside hydrolase family 29 protein [Moniliophthora roreri MCA 2997] >KTB30600.1 putative glycoside hydrolase [Moniliophthora roreri]	NA	NA	mrr:Moror_16129/8.3e-77/glycoside hydrolase family 29 protein; K01206 alpha-L-fucosidase [EC:3.2.1.51]	NA	NA	biological_process:GO:0006004//fucose metabolic process;molecular_function:GO:0004560//alpha-L-fucosidase activity;
CL10491.Contig5_All	507	77.56104182	67.96879351	-0.190459668	0.663820055	*	0.57653435	XP_006463490.1/5.0e-57/hypothetical protein AGABI2DRAFT_137870 [Agaricus bisporus var. bisporus H97] >XP_007332076.1 hypothetical protein AGABI1DRAFT_86707 [Agaricus bisporus var. burnettii JB137-S8] >EKM77444.1 hypothetical protein AGABI1DRAFT_86707 [Agaricus bisporus var. burnettii JB137-S8] >EKV45346.1 hypothetical protein AGABI2DRAFT_137870 [Agaricus bisporus var. bisporus H97]	XM_007301975.1/0.0/XM_007301975.1 Stereum hirsutum FP-91666 SS1 ubiquitin-conjugating enzyme E2 (STEHIDRAFT_119883), mRNA	sp|O74196|UBC1_COLGL/5.4e-56/Ubiquitin-conjugating enzyme E2-16 kDa OS=Colletotrichum gloeosporioides GN=UBC1 PE=2 SV=1	shs:STEHIDRAFT_119883/6.8e-58/ubiquitin-conjugating enzyme E2; K06689 ubiquitin-conjugating enzyme E2 D [EC:2.3.2.23]	SPBC119.02/2.3e-54/[O] KOG0417 Ubiquitin-protein ligase	NA	molecular_function:GO:0005524//ATP binding;
CL18186.Contig1_All	748	6.099686861	7.228275255	0.244916264	0.866997294	*	0.817125333	PBK65667.1/2.6e-38/kinase-like protein [Armillaria solidipes]	NA	sp|Q10156|LKH1_SCHPO/8.9e-07/Dual specificity protein kinase lkh1 OS=Schizosaccharomyces pombe (strain 972 / ATCC 24843) GN=lkh1 PE=1 SV=3	adl:AURDEDRAFT_39617/1.2e-15/kinase-like protein; K08832 serine/threonine-protein kinase SRPK3 [EC:2.7.11.1]	At1g73460/4.8e-08/[R] KOG0667 Dual-specificity tyrosine-phosphorylation regulated kinase	CL18186.Contig1_All/5.1e-08/Protein kinase domain	NA
CL3645.Contig5_All	4082	90.93984663	126.3294531	0.47420656	0.061507574	*	0.034917585	PBK65186.1/5.5e-162/hypothetical protein ARMSODRAFT_446808 [Armillaria solidipes]	NA	NA	NA	NA	CL3645.Contig5_All/1.8e-46/Vacuolar sorting 38 and autophagy-related subunit 14	NA
Unigene22042_All	487	242.4034851	190.7356169	-0.345836171	0.015697339	*	0.008013701	KZP12532.1/3.3e-50/HIT-like protein [Fibularhizoctonia sp. CBS 109695]	XM_020271380.1/0.0/XM_020271380.1 Diplodia corticola hit family protein 1 (BKCO1_16000112), partial mRNA	sp|Q04344|HNT1_YEAST/4.6e-36/Hit family protein 1 OS=Saccharomyces cerevisiae (strain ATCC 204508 / S288c) GN=HNT1 PE=1 SV=2	wic:J056_000016/4.1e-36/Guanine nucleotide-binding protein-like 3-like protein; K14538 nuclear GTP-binding protein	YDL125c/1.0e-35/[T] KOG3275 Zinc-binding protein of the histidine triad (HIT) family	Unigene22042_All/7.6e-14/HIT domain	NA
CL4119.Contig6_All	6550	148.7367229	226.3562248	0.60583409	0.706647082	*	0.623122733	NA	NA	NA	NA	NA	NA	NA
CL15179.Contig1_All	548	298.6877794	115.9425207	-1.365228456	5.35E-24	Down	6.90E-25	KIY71867.1/2.7e-40/hypothetical protein CYLTODRAFT_345049 [Cylindrobasidium torrendii FP15055 ss-10]	NA	NA	NA	NA	CL15179.Contig1_All/0.00013/Domain of unknown function (DUF202)	cellular_component:GO:0016021//integral component of membrane;
CL6450.Contig7_All	4657	0.25387717	26.11623003	6.684672179	8.68E-06	Up	3.09E-06	KIY73314.1/1.7e-212/MFS general substrate transporter [Cylindrobasidium torrendii FP15055 ss-10]	NA	sp|Q1E8Z0|ATG22_COCIM/1.1e-99/Autophagy-related protein 22 OS=Coccidioides immitis (strain RS) GN=ATG22 PE=3 SV=3	mrr:Moror_588/6.7e-192/autophagy protein; K06902 MFS transporter, UMF1 family	SPAPB24D3.08c/2.6e-59/[R] KOG1196 Predicted NAD-dependent oxidoreductase	CL6450.Contig7_All/2.8e-153/Vacuole effluxer Atg22 like	NA
Unigene15687_All	2685	3.215844626	1.730210137	-0.894250438	0.559594828	*	0.452961214	KJK61156.1/3.2e-09/RfaE [Aspergillus parasiticus SU-1]	NA	NA	NA	NA	Unigene15687_All/1.4e-36/Flotillin	biological_process:GO:0009058//biosynthetic process;GO:0005975//carbohydrate metabolic process;molecular_function:GO:0016773//phosphotransferase activity, alcohol group as acceptor;GO:0016779//nucleotidyltransferase activity;
CL1994.Contig11_All	4074	0.253645834	30.00839244	6.886406762	3.17E-06	Up	1.09E-06	KIY73008.1/1.9e-45/hypothetical protein CYLTODRAFT_417519 [Cylindrobasidium torrendii FP15055 ss-10]	NA	NA	psq:PUNSTDRAFT_142488/2.0e-27/hypothetical protein; K11272 mediator of replication checkpoint protein 1	NA	CL1994.Contig11_All/0.23/Replication protein A interacting N-terminal	NA
CL13910.Contig2_All	1327	9.149437752	13.06511075	0.513964359	0.56198021	*	0.455401932	NA	NA	NA	NA	NA	CL13910.Contig2_All/0.0022/REV protein (anti-repression trans-activator protein)	NA
CL996.Contig6_All	4387	740.1661271	614.4413021	-0.268573918	4.59E-05	*	1.74E-05	ADX07310.1/7.1e-184/putative beta-glucosidase [Flammulina velutipes]	NA	NA	NA	NA	CL996.Contig6_All/0.01/Transient receptor potential (TRP) ion channel	NA
CL12830.Contig1_All	1677	1251.43789	1481.6288	0.243597356	1.16E-06	*	3.83E-07	KIY64522.1/3.7e-250/succinyl-CoA:3-ketoacid-coenzyme A transferase [Cylindrobasidium torrendii FP15055 ss-10]	NA	NA	mrr:Moror_13782/1.1e-229/coenzyme a; K01027 3-oxoacid CoA-transferase [EC:2.8.3.5]	7292189/5.2e-143/[C] KOG3822 Succinyl-CoA:alpha-ketoacid-CoA transferase	CL12830.Contig1_All/2.7e-99/Coenzyme A transferase	biological_process:GO:0046952//ketone body catabolic process;cellular_component:GO:0005739//mitochondrion;molecular_function:GO:0008260//3-oxoacid CoA-transferase activity;
Unigene11157_All	1431	1416.468098	2893.895781	1.030714857	7.42E-98	Up	2.91E-99	PBK82783.1/3.5e-249/Pkinase-domain-containing protein [Armillaria gallica]	XM_018420766.1/0.0/XM_018420766.1 Cutaneotrichosporon oleaginosus Pkinase-domain-containing protein mRNA	sp|Q00772|SLT2_YEAST/1.2e-140/Mitogen-activated protein kinase SLT2/MPK1 OS=Saccharomyces cerevisiae (strain ATCC 204508 / S288c) GN=SLT2 PE=1 SV=2	cne:CNI00410/2.4e-169/MAP kinase; K04464 mitogen-activated protein kinase 7 [EC:2.7.11.24]	YHR030c/2.7e-140/[T] KOG0660 Mitogen-activated protein kinase	Unigene11157_All/1.1e-66/Protein kinase domain	molecular_function:GO:0004674//protein serine/threonine kinase activity;GO:0005524//ATP binding;
CL16054.Contig2_All	999	0.269961323	3.663977896	3.762586168	0.057638281	*	0.032532742	NA	NA	NA	NA	NA	CL16054.Contig2_All/2.9/BUD22	NA
CL2096.Contig51_All	26025	83.21959073	76.51727094	-0.121137774	0.731496652	*	0.65074282	KGQ11368.1/1.0e-99/Fatty acid oxidation complex subunit alpha [Beauveria bassiana D1-5]	GQ302534.1/0.0/GQ302534.1 Uncultured Uromyces sp. clone sw-xj69 16S ribosomal RNA gene, partial sequence	sp|P33290|THIKA_CANTR/6.8e-61/3-ketoacyl-CoA thiolase A, peroxisomal OS=Candida tropicalis PE=3 SV=1	cim:CIMG_04391/8.9e-68/acetyl-CoA C-acetyltransferase; K07513 acetyl-CoA acyltransferase 1 [EC:2.3.1.16]	7297534/2.7e-105/[I] KOG1683 Hydroxyacyl-CoA dehydrogenase/enoyl-CoA hydratase	CL2096.Contig51_All/9.7e-61/3-hydroxyacyl-CoA dehydrogenase, NAD binding domain	NA
Unigene8367_All	433	0.319470892	163.5684315	8.999994131	8.54E-12	Up	1.93E-12	KNZ81173.1/9.6e-25/Cystathionine gamma-lyase [Termitomyces sp. J132]	NA	sp|P31373|CYS3_YEAST/2.2e-21/Cystathionine gamma-lyase OS=Saccharomyces cerevisiae (strain ATCC 204508 / S288c) GN=CYS3 PE=1 SV=2	gtr:GLOTRDRAFT_141532/3.2e-24/hypothetical protein; K01758 cystathionine gamma-lyase [EC:4.4.1.1]	7302582/3.7e-21/[E] KOG0053 Cystathionine beta-lyases/cystathionine gamma-synthases	NA	NA
CL6176.Contig5_All	405	4.649990187	0.301085845	-3.948980881	0.043628911	Down	0.024016831	NA	NA	NA	NA	NA	NA	NA
CL18692.Contig1_All	710	17.95722106	7.331240617	-1.292434843	0.021819563	Down	0.011388617	NA	NA	NA	NA	NA	NA	NA
Unigene36779_All	245	0.515837661	0.169178263	-1.608372894	0.480321618	*	0.37216836	GAW00624.1/2.9e-34/hypothetical protein LENED_002163 [Lentinula edodes]	NA	NA	NA	NA	NA	NA
CL13846.Contig2_All	1461	48.51264726	1509.330947	4.959404459	2.66E-198	Up	4.88E-200	KIM39975.1/2.0e-236/hypothetical protein M413DRAFT_19668 [Hebeloma cylindrosporum h7]	XM_007849528.1/0.0/XM_007849528.1 Moniliophthora roreri MCA 2997 arp2 3 complex subunit partial mRNA	sp|P78712|ARP3_NEUCR/3.5e-164/Actin-related protein 3 OS=Neurospora crassa (strain ATCC 24698 / 74-OR23-1A / CBS 708.71 / DSM 1257 / FGSC 987) GN=arp-3 PE=2 SV=2	lbc:LACBIDRAFT_294176/1.3e-234/actin-related protein Arp3; K18584 actin-related protein 3	SPAC630.03/1.3e-161/[Z] KOG0678 Actin-related protein Arp2/3 complex, subunit Arp3	CL13846.Contig2_All/5.3e-71/Actin	NA
Unigene22_All	3582	4.516276904	3.014401032	-0.58326258	0.653551256	*	0.56568866	KGQ11258.1/0.0e+00/1-deoxy-D-xylulose-5-phosphate synthase [Beauveria bassiana D1-5]	NA	sp|Q6CBH3|COQ1_YARLI/1.3e-15/Probable hexaprenyl pyrophosphate synthase, mitochondrial OS=Yarrowia lipolytica (strain CLIB 122 / E 150) GN=COQ1 PE=3 SV=1	plj:VFPFJ_08069/8.3e-17/hexaprenyl pyrophosphate synthase; K05355 hexaprenyl-diphosphate synthase [EC:2.5.1.82 2.5.1.83]	At4g15560/2.5e-155/[G] KOG0523 Transketolase	Unigene22_All/1.4e-116/1-deoxy-D-xylulose-5-phosphate synthase	biological_process:GO:0008299//isoprenoid biosynthetic process;GO:0016114//terpenoid biosynthetic process;molecular_function:GO:0008661//1-deoxy-D-xylulose-5-phosphate synthase activity;GO:0016740//transferase activity;
CL5224.Contig9_All	3203	385.2735764	330.8487467	-0.219711429	0.053443171	*	0.029976738	GAT51002.1/8.4e-17/predicted protein [Mycena chlorophos]	NA	NA	NA	NA	CL5224.Contig9_All/0.022/Potexvirus coat protein	NA
Unigene16243_All	988	0.251822782	28.35927886	6.815268227	4.44E-06	Up	1.54E-06	KIK67684.1/1.9e-07/hypothetical protein GYMLUDRAFT_256529 [Gymnopus luxurians FD-317 M1]	NA	NA	NA	NA	Unigene16243_All/0.048/SelR domain	NA
CL4452.Contig1_All	2318	19.92008371	43.6884245	1.13302737	0.06106248	*	0.034626126	KIY71061.1/1.5e-161/putative nitrilase [Cylindrobasidium torrendii FP15055 ss-10]	NA	sp|B6HVR6|NIT2_PENRW/3.8e-40/Nitrilase OS=Penicillium rubens (strain ATCC 28089 / DSM 1075 / NRRL 1951 / Wisconsin 54-1255) GN=Pc22g19330ma2m PE=1 SV=1	mgr:MGG_17823/8.3e-34/cyanide hydratase; K10675 cyanide hydratase [EC:4.2.1.66]	At3g44320/7.1e-34/[E] KOG0805 Carbon-nitrogen hydrolase	CL4452.Contig1_All/8e-36/Carbon-nitrogen hydrolase	NA
CL11769.Contig2_All	3120	260.3446709	265.3173444	0.027296115	0.94356313	*	0.915911361	PBK99121.1/0.0e+00/AIP3-domain-containing protein [Armillaria gallica]	XM_007327596.1/0.0/XM_007327596.1 Agaricus bisporus var. burnettii JB137-S8 hypothetical protein (AGABI1DRAFT_98457), partial mRNA	sp|P41697|BUD6_YEAST/2.6e-31/Bud site selection protein 6 OS=Saccharomyces cerevisiae (strain ATCC 204508 / S288c) GN=BUD6 PE=1 SV=1	NA	NA	CL11769.Contig2_All/1.7e-147/Actin interacting protein 3	biological_process:GO:0051017//actin filament bundle assembly;molecular_function:GO:0005519//cytoskeletal regulatory protein binding;
CL1204.Contig19_All	4060	0.337554844	271.5079513	9.651656812	4.13E-14	Up	8.04E-15	KIY62048.1/0.0e+00/peptidyl-prolyl cis-trans isomerase [Cylindrobasidium torrendii FP15055 ss-10]	XM_007855351.1/0.0/XM_007855351.1 Moniliophthora roreri MCA 2997 peptidyl-prolyl cis-trans isomerase partial mRNA	sp|P0C1J0|CYP15_RHIO9/7.8e-206/Peptidyl-prolyl cis-trans isomerase cyp15 OS=Rhizopus delemar (strain RA 99-880 / ATCC MYA-4621 / FGSC 9543 / NRRL 43880) GN=cyp15 PE=3 SV=1	mrr:Moror_11856/7.6e-309/peptidyl-prolyl cis-trans isomerase; K12736 peptidylprolyl isomerase domain and WD repeat-containing protein 1 [EC:5.2.1.8]	Hs14727498/9.8e-172/[O] KOG0882 Cyclophilin-related peptidyl-prolyl cis-trans isomerase	CL1204.Contig19_All/2.9e-50/Cyclophilin type peptidyl-prolyl cis-trans isomerase/CLD	molecular_function:GO:0003755//peptidyl-prolyl cis-trans isomerase activity;
CL3471.Contig8_All	3759	105.3421224	88.50847019	-0.251195	0.923043504	*	0.889104848	PBK74598.1/1.4e-58/kinase-like protein [Armillaria solidipes]	NA	sp|B5VNQ3|STE11_YEAS6/8.1e-16/Serine/threonine-protein kinase STE11 OS=Saccharomyces cerevisiae (strain AWRI1631) GN=STE11 PE=3 SV=2	mrr:Moror_7123/4.7e-47/amp- ligase; K06619 abelson tyrosine-protein kinase 1 [EC:2.7.10.2]	At3g06640/9.8e-25/[T] KOG0192 Tyrosine kinase specific for activated (GTP-bound) p21cdc42Hs	CL3471.Contig8_All/8.2e-61/Protein tyrosine kinase	NA
Unigene17957_All	1014	2.24041259	2.268007531	0.01766099	0.99835736	*	0.990107287	NA	NA	NA	NA	NA	NA	NA
CL7552.Contig6_All	1062	85.78779965	102.9204255	0.262684933	0.462386977	*	0.355608066	PBL04340.1/2.9e-14/hypothetical protein ARMGADRAFT_50246 [Armillaria gallica]	NA	NA	NA	NA	CL7552.Contig6_All/1.8/RAM signalling pathway protein	NA
CL4628.Contig2_All	3135	544.3604623	474.9438676	-0.19680527	0.23779468	*	0.158797676	ORY82361.1/4.8e-158/major facilitator superfamily domain-containing protein [Leucosporidium creatinivorum]	NA	sp|O74923|YJ7D_SCHPO/5.1e-56/Uncharacterized transporter C757.13 OS=Schizosaccharomyces pombe (strain 972 / ATCC 24843) GN=SPCC757.13 PE=3 SV=1	glz:GLAREA_06521/1.4e-60/MFS general substrate transporter; K08192 MFS transporter, ACS family, allantoate permease	SPCC757.13/1.2e-55/[G] KOG2533 Permease of the major facilitator superfamily	CL4628.Contig2_All/2.6e-32/Major Facilitator Superfamily	NA
CL1046.Contig2_All	1957	8.182017502	4.363511249	-0.906967107	0.365571572	*	0.265834805	PBL00124.1/4.5e-13/hypothetical protein ARMGADRAFT_955777, partial [Armillaria gallica]	NA	NA	NA	NA	NA	NA
CL4484.Contig1_All	699	709.554823	898.049363	0.339880591	7.89E-06	*	2.80E-06	KIY69677.1/1.3e-82/breast carcinoma amplified sequence 2 [Cylindrobasidium torrendii FP15055 ss-10]	NA	sp|Q9USV3|SPF27_SCHPO/1.5e-08/Pre-mRNA-splicing factor cwf7 OS=Schizosaccharomyces pombe (strain 972 / ATCC 24843) GN=cwf7 PE=1 SV=1	mrr:Moror_218/3.8e-83/pre-mrna-splicing factor spf27-like; K12861 pre-mRNA-splicing factor SPF27	Hs5031653/2.2e-23/[S] KOG3096 Spliceosome-associated coiled-coil protein	CL4484.Contig1_All/4.7e-64/Breast carcinoma amplified sequence 2 (BCAS2)	biological_process:GO:0006397//mRNA processing;
CL17326.Contig2_All	1120	0.209002868	4.747833583	4.505674724	0.012405752	Up	0.006226654	PBK93909.1/2.5e-08/hypothetical protein ARMGADRAFT_1079402 [Armillaria gallica]	NA	NA	NA	NA	NA	NA
Unigene9182_All	439	4.369957817	5.244122828	0.263082123	0.832354855	*	0.77235477	NA	NA	NA	NA	NA	NA	NA
CL10620.Contig3_All	5350	434.6374678	1007.797382	1.213321161	2.47E-75	Up	1.25E-76	KIY65075.1/6.0e-217/carboxypeptidase S [Cylindrobasidium torrendii FP15055 ss-10]	NA	sp|P27614|CBPS_YEAST/3.1e-93/Carboxypeptidase S OS=Saccharomyces cerevisiae (strain ATCC 204508 / S288c) GN=CPS1 PE=1 SV=2	mrr:Moror_14065/1.6e-202/gly-x carboxypeptidase; K01293 Gly-Xaa carboxypeptidase [EC:3.4.17.4]	YJL172w/7.0e-93/[E] KOG2275 Aminoacylase ACY1 and related metalloexopeptidases	CL10620.Contig3_All/1.7e-12/Zinc finger C-x8-C-x5-C-x3-H type (and similar)	cellular_component:GO:0016021//integral component of membrane;molecular_function:GO:0004181//metallocarboxypeptidase activity;
CL10114.Contig7_All	3166	20.57530708	39.3625271	0.935908883	0.059356769	*	0.033591566	KIY72955.1/5.0e-78/hypothetical protein CYLTODRAFT_366733 [Cylindrobasidium torrendii FP15055 ss-10]	NA	sp|P39992|YEC3_YEAST/8.9e-32/Uncharacterized protein YEL023C OS=Saccharomyces cerevisiae (strain ATCC 204508 / S288c) GN=YEL023C PE=1 SV=1	pfj:MYCFIDRAFT_216799/9.0e-15/hypothetical protein; K00467 lactate 2-monooxygenase [EC:1.13.12.4]	NA	CL10114.Contig7_All/5.6e-65/Uncharacterized alpha/beta hydrolase domain (DUF2235)	NA
CL1061.Contig20_All	1292	1.013321176	0.273802497	-1.887884008	0.403417602	*	0.300593559	KIY73537.1/1.2e-30/Arginase/deacetylase [Cylindrobasidium torrendii FP15055 ss-10]	NA	sp|Q6CIB4|GBU1_KLULA/1.4e-12/Guanidinobutyrase OS=Kluyveromyces lactis (strain ATCC 8585 / CBS 2359 / DSM 70799 / NBRC 1267 / NRRL Y-1140 / WM37) GN=GBU1 PE=1 SV=1	tvs:TRAVEDRAFT_138755/9.9e-29/Arginase/deacetylase; K01480 agmatinase [EC:3.5.3.11]	SPAPB24D3.03/4.1e-15/[E] KOG2964 Arginase family protein	NA	NA
CL9266.Contig2_All	1098	73.16734418	80.48687756	0.137553695	0.745198163	*	0.666515162	KIY64648.1/5.6e-53/hypothetical protein CYLTODRAFT_492932 [Cylindrobasidium torrendii FP15055 ss-10]	NA	NA	NA	NA	CL9266.Contig2_All/0.044/Ricin-type beta-trefoil lectin domain	NA
Unigene18671_All	1758	204.2319757	255.0048816	0.320316105	0.014037516	*	0.007107115	KIY72728.1/2.1e-86/hypothetical protein CYLTODRAFT_417727 [Cylindrobasidium torrendii FP15055 ss-10]	NA	NA	NA	NA	Unigene18671_All/4.8e-06/F-box-like	NA
CL15933.Contig1_All	1129	25.29803681	62.96942993	1.315626174	0.002177888	Up	0.000986069	KIY47118.1/1.2e-66/hypothetical protein FISHEDRAFT_45947 [Fistulina hepatica ATCC 64428]	NA	NA	NA	NA	CL15933.Contig1_All/9.1e-10/Phosphotransferase enzyme family	NA
CL11056.Contig3_All	545	26.60317938	76.49982667	1.523857804	7.39E-06	Up	2.61E-06	KIK07692.1/8.1e-21/hypothetical protein K443DRAFT_673269 [Laccaria amethystina LaAM-08-1]	NA	sp|P38636|ATX1_YEAST/4.8e-10/Metal homeostasis factor ATX1 OS=Saccharomyces cerevisiae (strain ATCC 204508 / S288c) GN=ATX1 PE=1 SV=1	mrr:Moror_6594/6.7e-19/copper chaperone; K07213 copper chaperone	YNL259c/1.1e-09/[P] KOG1603 Copper chaperone	CL11056.Contig3_All/4.5e-10/Heavy-metal-associated domain	biological_process:GO:0030001//metal ion transport;molecular_function:GO:0046872//metal ion binding;
Unigene4104_All	518	1.999445204	7.822146564	1.967964824	0.32516068	*	0.229626707	ORX64745.1/1.3e-55/putative 60S ribosomal protein L9 [Anaeromyces robustus]	CP011780.1/0.0/CP011780.1 Torulaspora delbrueckii strain NRRL Y-50541 chromosome 3 sequence	sp|Q10232|RL9A_SCHPO/3.8e-49/60S ribosomal protein L9-A OS=Schizosaccharomyces pombe (strain 972 / ATCC 24843) GN=rpl901 PE=3 SV=1	lbc:LACBIDRAFT_311930/5.2e-53/60S ribosomal protein L9; K02940 large subunit ribosomal protein L9e	Hs14720157/1.8e-94/[J] KOG3255 60S ribosomal protein L9	Unigene4104_All/2.6e-31/Ribosomal protein L6	NA
CL6125.Contig1_All	280	4.323332071	5.88521882	0.444952405	0.690114783	*	0.604928568	NA	NA	NA	NA	NA	NA	NA
CL4393.Contig1_All	861	9.093469066	57.1377376	2.651541235	0.002455951	Up	0.001117871	KIY64479.1/9.8e-45/Rhodanese-like protein [Cylindrobasidium torrendii FP15055 ss-10]	NA	sp|Q8WZK3|IBP1_SCHPO/1.4e-11/Dual specificity phosphatase ibp1 OS=Schizosaccharomyces pombe (strain 972 / ATCC 24843) GN=ibp1 PE=1 SV=1	mrr:Moror_3977/8.3e-40/hypothetical protein; K18065 Cdc25 family phosphatase [EC:3.1.3.48 1.20.4.-]	SPBC839.07/3.1e-11/[D] KOG3772 M-phase inducer phosphatase	NA	cellular_component:GO:0005634//nucleus;GO:0005829//cytosol;molecular_function:GO:0004721//phosphoprotein phosphatase activity;
CL9231.Contig1_All	3308	7.388033921	96.685187	3.710032478	0.073385835	*	0.042331643	PBL00668.1/9.9e-263/MFS general substrate transporter [Armillaria gallica]	NA	sp|P40445|YIQ6_YEAST/1.7e-126/Uncharacterized transporter YIL166C OS=Saccharomyces cerevisiae (strain ATCC 204508 / S288c) GN=YIL166C PE=1 SV=1	cfj:CFIO01_00128/4.5e-33/pantothenate transporter liz1; K03448 MFS transporter, ACS family, pantothenate transporter	YIL166c/3.9e-126/[G] KOG2533 Permease of the major facilitator superfamily	CL9231.Contig1_All/1.2e-21/Major Facilitator Superfamily	biological_process:GO:0055085//transmembrane transport;cellular_component:GO:0016021//integral component of membrane;
CL14855.Contig4_All	1135	120.9742326	0.315639078	-8.582208242	2.10E-10	Down	5.21E-11	KIY69966.1/1.4e-75/Aldo/keto reductase [Cylindrobasidium torrendii FP15055 ss-10]	NA	sp|Q6Q875|SIRO_LEPMC/2.7e-23/Oxidoreductase sirO OS=Leptosphaeria maculans GN=sirO PE=3 SV=1	mrr:Moror_6510/2.3e-66/Aldo/keto reductase; K15303 aflatoxin B1 aldehyde reductase	At1g04690/3.9e-09/[C] KOG1575 Voltage-gated shaker-like K+ channel, subunit beta/KCNAB	CL14855.Contig4_All/6.1e-25/Aldo/keto reductase family	NA
CL3677.Contig34_All	3075	0.239212929	13.51460548	5.820080219	0.000294178	Up	0.000120788	PBK83747.1/2.6e-124/cytochrome P450 [Armillaria gallica]	NA	sp|Q6UEH4|AFLU_ASPPU/1.8e-69/Cytodhrome P450 monooxygenase aflU OS=Aspergillus parasiticus (strain ATCC 56775 / NRRL 5862 / SRRC 143 / SU-1) GN=aflU PE=3 SV=1	vda:VDAG_07887/6.2e-37/benzoate 4-monooxygenase; K07824 benzoate 4-monooxygenase [EC:1.14.13.12]	Hs4503231/3.6e-25/[Q] KOG0158 Cytochrome P450 CYP3/CYP5/CYP6/CYP9 subfamilies	CL3677.Contig34_All/1.7e-57/Cytochrome P450	NA
CL2473.Contig7_All	2121	1218.652147	16.71965021	-6.187597906	2.89E-156	Down	6.94E-158	PBK99508.1/1.7e-138/alpha beta-hydrolase [Armillaria gallica]	NA	sp|P52719|PEPS_ASPPH/1.5e-30/Carboxypeptidase cpdS OS=Aspergillus phoenicis GN=cpdS PE=1 SV=1	mrr:Moror_17267/1.3e-139/carboxypeptidase cpds; K01288 carboxypeptidase D [EC:3.4.16.6]	HsM13786125/8.0e-24/[OE] KOG1282 Serine carboxypeptidases (lysosomal cathepsin A)	CL2473.Contig7_All/1.5e-45/Serine carboxypeptidase	molecular_function:GO:0004185//serine-type carboxypeptidase activity;
CL7498.Contig3_All	2858	0.261553688	35.17323157	7.071226968	1.35E-06	Up	4.49E-07	PBL03449.1/2.7e-123/cytochrome P450 [Armillaria gallica]	NA	sp|Q4WAZ6|FMAG_ASPFU/5.3e-68/Multifunctional cytochrome P450 monooxygenase af510 OS=Neosartorya fumigata (strain ATCC MYA-4609 / Af293 / CBS 101355 / FGSC A1100) GN=af510 PE=1 SV=1	maj:MAA_09043/6.1e-79/Cytochrome P450 CYP620P1; K21295 multifunctional cytochrome P450 monooxygenase	At5g07990/1.0e-34/[Q] KOG0156 Cytochrome P450 CYP2 subfamily	CL7498.Contig3_All/3.8e-58/Cytochrome P450	NA
CL10041.Contig6_All	3183	231.9155564	181.027474	-0.357390929	0.020049455	*	0.01040105	KIL58348.1/1.0e-59/hypothetical protein M378DRAFT_170698 [Amanita muscaria Koide BX008]	NA	sp|P40234|CKI2_SCHPO/2.4e-29/Casein kinase I homolog 2 OS=Schizosaccharomyces pombe (strain 972 / ATCC 24843) GN=cki2 PE=1 SV=2	psq:PUNSTDRAFT_106529/1.6e-51/kinase-like protein; K02218 casein kinase 1 [EC:2.7.11.1]	Hs19923746/1.1e-32/[T] KOG1163 Casein kinase (serine/threonine/tyrosine protein kinase)	CL10041.Contig6_All/2.1e-24/Protein kinase domain	NA
Unigene8096_All	4816	0.325308051	191.9549146	9.204745253	1.73E-12	Up	3.73E-13	PBK66153.1/6.6e-74/putative isomerase YbhE [Armillaria solidipes]	NA	sp|Q00808|HETE1_PODAS/1.5e-54/Vegetative incompatibility protein HET-E-1 OS=Podospora anserina GN=HET-E1 PE=4 SV=1	mrr:Moror_14232/1.5e-58/muconate cycloisomerase 1; K14334 carboxy-cis,cis-muconate cyclase [EC:5.5.1.5]	CE17294/5.4e-28/[S] KOG0271 Notchless-like WD40 repeat-containing protein	Unigene8096_All/6.1e-35/WD domain, G-beta repeat	NA
Unigene1053_All	1384	1.999382118	2.2628183	0.178566521	0.92045553	*	0.885714268	KGQ13226.1/1.7e-27/Virulence sensor protein BvgS [Beauveria bassiana D1-5]	NA	NA	NA	NA	Unigene1053_All/9.8e-11/Bacterial extracellular solute-binding proteins, family 3	NA
CL2446.Contig27_All	1664	1812.600057	309.4394581	-2.550331557	5.05E-282	Down	5.66E-284	PBK89891.1/1.1e-148/FMN-linked oxidoreductase [Armillaria gallica]	NA	sp|B8N8Q9|AFVA_ASPFN/1.7e-103/NADPH dehydrogenase afvA OS=Aspergillus flavus (strain ATCC 200026 / FGSC A1120 / NRRL 3357 / JCM 12722 / SRRC 167) GN=afvA PE=2 SV=1	pic:PICST_35725/3.7e-84/OYE3.1; NADPH dehydrogenase (OYE31); K05894 12-oxophytodienoic acid reductase [EC:1.3.1.42]	SPBC23G7.10c/5.2e-95/[CR] KOG0134 NADH:flavin oxidoreductase/12-oxophytodienoate reductase	CL2446.Contig27_All/1e-66/NADH:flavin oxidoreductase / NADH oxidase family	NA
CL5863.Contig1_All	682	545.9722212	1017.911072	0.898712074	2.48E-34	*	2.48E-35	PBK76925.1/6.7e-65/NAD-P-binding protein [Armillaria solidipes]	NA	NA	cmt:CCM_02940/4.8e-14/6-phosphogluconate dehydrogenase 2; K21848 lipid intermediate transporter	Hs20562150_2/1.2e-10/[R] KOG0409 Predicted dehydrogenase	CL5863.Contig1_All/3.8e-25/NAD binding domain of 6-phosphogluconate dehydrogenase	molecular_function:GO:0004616//phosphogluconate dehydrogenase (decarboxylating) activity;GO:0051287//NAD binding;
CL3884.Contig4_All	1062	0.223510756	11.64044775	5.702658484	0.000396251	Up	0.000165	KII95992.1/6.0e-121/hypothetical protein PLICRDRAFT_26265 [Plicaturopsis crispa FD-325 SS-3]	XM_009545973.1/0.0/XM_009545973.1 Heterobasidion irregulare TC 32-1 amino acid transporter partial mRNA	sp|Q9UT18|THI9_SCHPO/4.0e-61/Thiamine transporter thi9 OS=Schizosaccharomyces pombe (strain 972 / ATCC 24843) GN=thi9 PE=1 SV=1	gtr:GLOTRDRAFT_136529/3.1e-113/hypothetical protein; K03243 translation initiation factor 5B	SPAC9.10/9.1e-61/[E] KOG1289 Amino acid transporters	CL3884.Contig4_All/4.4e-14/Amino acid permease	NA
Unigene15600_All	6249	12.32130167	10.00414214	-0.300557216	0.796333666	*	0.727586736	KGQ13962.1/7.4e-259/Glutathione import ATP-binding protein GsiA [Beauveria bassiana D1-5]	NA	sp|P33311|MDL2_YEAST/1.5e-19/ATP-dependent permease MDL2, mitochondrial OS=Saccharomyces cerevisiae (strain ATCC 204508 / S288c) GN=MDL2 PE=1 SV=3	cci:CC1G_13569/3.9e-38/L-asparaginase; K13051 beta-aspartyl-peptidase (threonine type) [EC:3.4.19.5]	At5g08100/2.6e-54/[E] KOG1592 Asparaginase	Unigene15600_All/3.6e-61/ABC transporter	NA
CL5384.Contig3_All	1068	6.549523487	10.45302412	0.674458531	0.395287941	*	0.291953772	PBL02929.1/5.5e-130/S-adenosyl-L-methionine-dependent methyltransferase [Armillaria gallica]	NA	NA	gtr:GLOTRDRAFT_113823/1.9e-118/S-adenosyl-L-methionine-dependent methyltransferase; K18162 NADH dehydrogenase [ubiquinone] 1 alpha subcomplex assembly factor 5 [EC:2.1.1.-]	7303243/3.4e-71/[R] KOG2940 Predicted methyltransferase	CL5384.Contig3_All/1.6e-14/Methyltransferase domain	molecular_function:GO:0008168//methyltransferase activity;
CL15455.Contig1_All	1076	2.251893015	665.7270142	8.207648613	2.47E-50	Up	1.80E-51	PBK75645.1/1.7e-46/hypothetical protein ARMSODRAFT_949930 [Armillaria solidipes]	NA	NA	NA	NA	NA	NA
CL10293.Contig3_All	2324	0.312677497	144.1444796	8.848624478	2.50E-11	Up	5.81E-12	KIY73183.1/1.3e-163/hypothetical protein CYLTODRAFT_387183 [Cylindrobasidium torrendii FP15055 ss-10]	NA	sp|P87000|ACU15_NEUCR/1.2e-22/Transcriptional activator protein acu-15 OS=Neurospora crassa (strain ATCC 24698 / 74-OR23-1A / CBS 708.71 / DSM 1257 / FGSC 987) GN=acu-15 PE=1 SV=2	plj:VFPFJ_10102/2.7e-16/lactose regulatory protein LAC9; K09241 transcriptional regulatory protein GAL4	NA	CL10293.Contig3_All/3.2e-24/Fungal specific transcription factor domain	NA
CL16208.Contig3_All	361	3.090388772	0.176221455	-4.132326857	0.025180536	Down	0.013282794	NA	NA	NA	NA	NA	NA	NA
CL12779.Contig1_All	2071	4.551371224	67.05324676	3.880934023	1.66E-10	Up	4.08E-11	OBT83600.1/1.8e-92/hypothetical protein VE02_08004 [Pseudogymnoascus sp. 03VT05]	NA	NA	NA	NA	NA	NA
CL6014.Contig11_All	1961	0.332897801	227.5069696	9.416615685	3.24E-13	Up	6.66E-14	KIY63621.1/8.9e-219/FAD dependent oxidoreductase [Cylindrobasidium torrendii FP15055 ss-10]	NA	sp|Q9Y7N4|OXDA_SCHPO/2.4e-19/D-amino-acid oxidase OS=Schizosaccharomyces pombe (strain 972 / ATCC 24843) GN=dao1 PE=3 SV=1	cci:CC1G_15725/1.0e-21/D-amino-acid oxidase; K00273 D-amino-acid oxidase [EC:1.4.3.3]	CE26739/3.2e-19/[E] KOG3923 D-aspartate oxidase	CL6014.Contig11_All/2.3e-25/FAD dependent oxidoreductase	NA
CL15649.Contig2_All	509	0.188413014	1.471154551	2.96497829	0.161280893	*	0.101563758	NA	NA	NA	NA	NA	NA	NA
CL18229.Contig2_All	1195	2.579082111	14.0777169	2.448483769	0.021718066	Up	0.011331701	KIY73198.1/2.5e-147/hypothetical protein CYLTODRAFT_417169 [Cylindrobasidium torrendii FP15055 ss-10]	NA	sp|P46950|SNG1_YEAST/6.6e-28/Nitrosoguanidine resistance protein SNG1 OS=Saccharomyces cerevisiae (strain ATCC 204508 / S288c) GN=SNG1 PE=1 SV=1	wic:J056_000160/6.4e-38/hypothetical protein; K07101 uncharacterized protein	NA	CL18229.Contig2_All/6.1e-91/Protein of unknown function (DUF3533)	NA
CL15379.Contig2_All	585	5.083346027	0.811645069	-2.646857557	0.040713131	Down	0.022312942	NA	NA	NA	NA	NA	NA	NA
CL10363.Contig2_All	2089	16.4076983	48.07602331	1.550944696	0.071924016	*	0.041397054	KIY62668.1/3.7e-29/hypothetical protein CYLTODRAFT_447066 [Cylindrobasidium torrendii FP15055 ss-10]	NA	NA	NA	NA	CL10363.Contig2_All/7e-08/Fungal Zn(2)-Cys(6) binuclear cluster domain	NA
Unigene19792_All	529	0.482747968	0.160813868	-1.585878357	0.482000887	*	0.378269075	KIY73849.1/1.1e-46/hypothetical protein CYLTODRAFT_416504 [Cylindrobasidium torrendii FP15055 ss-10]	NA	sp|Q1E0A3|MCA1_COCIM/7.9e-26/Metacaspase-1 OS=Coccidioides immitis (strain RS) GN=MCA1 PE=3 SV=1	plj:VFPFJ_11701/2.0e-20/general amino-acid permease GAP1; K16261 yeast amino acid transporter	YOR197w/5.2e-17/[DO] KOG1546 Metacaspase involved in regulation of apoptosis	NA	NA
CL14588.Contig3_All	762	1.705455758	2.590830529	0.603257319	0.708307397	*	0.624859927	KIY66805.1/1.9e-76/hypothetical protein CYLTODRAFT_437293 [Cylindrobasidium torrendii FP15055 ss-10]	NA	NA	cci:CC1G_03736/2.8e-55/microfibrillar-associated protein 1; K13110 microfibrillar-associated protein 1	NA	CL14588.Contig3_All/4.1e-17/NAD(P)-binding Rossmann-like domain	NA
CL6248.Contig4_All	5227	225.0532512	1232.255577	2.452963199	1.88E-209	Up	3.20E-211	XP_018072825.1/6.4e-155/FAD/NAD(P)-binding domain-containing protein [Phialocephala scopiformis] >KUJ18470.1 FAD/NAD(P)-binding domain-containing protein [Phialocephala scopiformis]	NA	sp|Q9Y7P0|RISA_SCHPO/3.9e-48/Riboflavin synthase OS=Schizosaccharomyces pombe (strain 972 / ATCC 24843) GN=rib5 PE=1 SV=1	tvs:TRAVEDRAFT_32938/3.9e-100/Lumazine-binding protein; K00793 riboflavin synthase [EC:2.5.1.9]	SPCC1450.13c/8.8e-48/[H] KOG3310 Riboflavin synthase alpha chain	CL6248.Contig4_All/2.3e-16/Pyridine nucleotide-disulphide oxidoreductase	molecular_function:GO:0050661//NADP binding;GO:0004499//N,N-dimethylaniline monooxygenase activity;GO:0050660//flavin adenine dinucleotide binding;
CL11058.Contig1_All	1217	475.0379335	239.4846291	-0.988109661	1.37E-13	*	2.75E-14	KIY74286.1/3.8e-79/hypothetical protein CYLTODRAFT_439216 [Cylindrobasidium torrendii FP15055 ss-10]	XM_007397194.1/0.0/XM_007397194.1 Phanerochaete carnosa HHB-10118-sp hypothetical protein (PHACADRAFT_210366), mRNA	NA	cci:CC1G_04494/1.1e-61/hypothetical protein; K13220 WW domain-binding protein 4	NA	CL11058.Contig1_All/1.4e-10/U1 zinc finger	cellular_component:GO:0005634//nucleus;molecular_function:GO:0008270//zinc ion binding;GO:0003676//nucleic acid binding;
CL3240.Contig2_All	1757	180.2627305	318.8829834	0.822925964	1.38E-09	*	3.61E-10	PBL02176.1/3.7e-216/EF Tu GTP binding domain-containing protein [Armillaria gallica]	NA	sp|Q01520|EF1A_PODAS/1.1e-84/Elongation factor 1-alpha OS=Podospora anserina GN=TEF PE=3 SV=1	mrr:Moror_1411/1.2e-207/ef tu gtp binding domain-containing protein; K14416 elongation factor 1 alpha-like protein	Hs5729864_2/7.8e-118/[J] KOG0458 Elongation factor 1 alpha	CL3240.Contig2_All/5e-46/Elongation factor Tu GTP binding domain	molecular_function:GO:0005525//GTP binding;GO:0003924//GTPase activity;
CL4312.Contig6_All	2303	334.5095442	222.1556005	-0.590476863	0.062392101	*	0.035483411	PBK59787.1/3.3e-63/hypothetical protein ARMSODRAFT_966607 [Armillaria solidipes]	NA	sp|Q09330|MLO3_SCHPO/1.3e-16/mRNA export protein mlo3 OS=Schizosaccharomyces pombe (strain 972 / ATCC 24843) GN=mlo3 PE=1 SV=1	mrr:Moror_6219/1.9e-59/rna annealing protein; K12881 THO complex subunit 4	SPBC1D7.04c/3.0e-16/[A] KOG0533 RRM motif-containing protein	CL4312.Contig6_All/1.3e-14/RNA recognition motif. (a.k.a. RRM, RBD, or RNP domain)	molecular_function:GO:0003723//RNA binding;
CL2170.Contig10_All	2204	13.82816679	6.223579022	-1.151793529	0.620358937	*	0.530767326	KIY70515.1/3.1e-87/glycosyltransferase family 8 protein [Cylindrobasidium torrendii FP15055 ss-10]	NA	NA	NA	At1g60450/4.1e-07/[G] KOG1950 Glycosyl transferase, family 8 - glycogenin	NA	NA
Unigene36194_All	222	0.639348061	0.648648062	0.020834377	0.99835736	*	0.99024839	NA	NA	NA	NA	NA	NA	NA
Unigene26366_All	1704	661.2307882	461.7212549	-0.518131754	8.31E-11	*	2.00E-11	PBK66954.1/1.2e-182/GroES-like protein [Armillaria solidipes]	NA	sp|A2QAC0|LAD_ASPNC/1.9e-97/L-arabinitol 4-dehydrogenase OS=Aspergillus niger (strain CBS 513.88 / FGSC A1513) GN=ladA PE=1 SV=1	mrr:Moror_7008/4.3e-165/l-arabinitol 4-dehydrogenase; K00008 L-iditol 2-dehydrogenase [EC:1.1.1.14]	CE06215/3.3e-73/[Q] KOG0024 Sorbitol dehydrogenase	Unigene26366_All/9.7e-26/Alcohol dehydrogenase GroES-like domain	molecular_function:GO:0008270//zinc ion binding;GO:0016491//oxidoreductase activity;
Unigene10690_All	2592	33.40510556	14.59684129	-1.19441241	0.435749991	*	0.332080704	XP_007866394.1/2.0e-32/hypothetical protein GLOTRDRAFT_138855 [Gloeophyllum trabeum ATCC 11539] >EPQ55244.1 hypothetical protein GLOTRDRAFT_138855 [Gloeophyllum trabeum ATCC 11539]	NA	NA	NA	NA	NA	NA
CL13878.Contig3_All	4303	181.2121042	453.3345871	1.322896911	6.01E-17	Up	1.02E-17	KIY67134.1/0.0e+00/hypothetical protein CYLTODRAFT_376717 [Cylindrobasidium torrendii FP15055 ss-10]	NA	sp|Q09866|YAG1_SCHPO/9.9e-58/Uncharacterized WD repeat-containing protein C12G12.01c OS=Schizosaccharomyces pombe (strain 972 / ATCC 24843) GN=SPAC12G12.01c PE=1 SV=2	sla:SERLADRAFT_415303/4.0e-284/hypothetical protein; K20407 WD repeat-containing protein mio	YBL104c/9.1e-51/[S] KOG1008 Uncharacterized conserved protein, contains WD40 repeats	CL13878.Contig3_All/4.1e-16/Zinc-ribbon like family	NA
CL8099.Contig18_All	1484	0.264889744	38.44932469	7.181422462	7.81E-07	Up	2.54E-07	NA	NA	NA	NA	NA	NA	NA
CL17887.Contig4_All	361	1.298829107	1.321473883	0.024936291	0.99815324	*	0.989187588	NA	NA	NA	NA	Hs11056061/1.0e-16/[N] KOG4794 Thymosin beta	NA	NA
Unigene2810_All	3748	50.15424819	184.5017016	1.879190311	4.39E-23	Up	5.82E-24	PBK58814.1/3.0e-138/glycosyltransferase family 15 protein [Armillaria solidipes]	XM_007321205.1/0.0/XM_007321205.1 Serpula lacrymans var. lacrymans S7.9 glycosyltransferase family 15 protein (SERLADRAFT_396334), mRNA	sp|P46592|MNT2_CANAL/5.5e-97/Glycolipid 2-alpha-mannosyltransferase 2 OS=Candida albicans (strain SC5314 / ATCC MYA-2876) GN=MNT2 PE=3 SV=4	mrr:Moror_990/2.1e-132/glycosyltransferase family 15 protein; K10967 alpha 1,2-mannosyltransferase [EC:2.4.1.-]	YOR099w/4.7e-96/[G] KOG4472 Glycolipid 2-alpha-mannosyltransferase (alpha-1,2-mannosyltransferase)	Unigene2810_All/2.4e-117/Glycolipid 2-alpha-mannosyltransferase	biological_process:GO:0006486//protein glycosylation;cellular_component:GO:0016020//membrane;molecular_function:GO:0000030//mannosyltransferase activity;
CL904.Contig21_All	2520	0.165252646	0.501337013	1.601107377	0.480575721	*	0.374087612	KIY74417.1/2.1e-143/hypothetical protein CYLTODRAFT_484728 [Cylindrobasidium torrendii FP15055 ss-10]	NA	sp|O74964|RSC1_SCHPO/6.9e-35/Chromatin structure-remodeling complex subunit rsc1 OS=Schizosaccharomyces pombe (strain 972 / ATCC 24843) GN=rsc1 PE=1 SV=1	lbc:LACBIDRAFT_313150/2.5e-137/BRD16202; RSC complex protein; K11756 chromatin structure-remodeling complex subunit RSC1/2	SPBC4B4.03/1.6e-34/[BK] KOG1827 Chromatin remodeling complex RSC, subunit RSC1/Polybromo and related proteins	CL904.Contig21_All/7.4e-13/BAH domain	molecular_function:GO:0003682//chromatin binding;
CL17858.Contig1_All	1269	53.68058886	116.5371708	1.118317789	3.29E-07	Up	1.03E-07	NA	NA	NA	NA	NA	CL17858.Contig1_All/0.0043/Endoribonuclease RegB T4-bacteriophage encoded	NA
CL9652.Contig15_All	1182	193.9964378	93.22770196	-1.057199551	4.74E-10	Down	1.20E-10	PBK74303.1/4.3e-168/phospholipid:diacylglycerol acyltransferase [Armillaria solidipes]	NA	sp|O94680|PDAT_SCHPO/4.9e-68/Phospholipid:diacylglycerol acyltransferase OS=Schizosaccharomyces pombe (strain 972 / ATCC 24843) GN=plh1 PE=1 SV=2	mrr:Moror_1504/2.7e-158/phospholipid:diacylglycerol acyltransferase; K00679 phospholipid:diacylglycerol acyltransferase [EC:2.3.1.158]	SPBC776.14/6.1e-58/[I] KOG2369 Lecithin:cholesterol acyltransferase (LCAT)/Acyl-ceramide synthase	CL9652.Contig15_All/2.1e-29/Lecithin:cholesterol acyltransferase	biological_process:GO:0140042//lipid droplet formation;GO:0019432//triglyceride biosynthetic process;GO:0006672//ceramide metabolic process;cellular_component:GO:0097038//perinuclear endoplasmic reticulum;GO:0005811//lipid droplet;GO:0016021//integral component of membrane;molecular_function:GO:0046027//phospholipid:diacylglycerol acyltransferase activity;GO:0008374//O-acyltransferase activity;
CL3110.Contig1_All	1118	0.285415216	67.25798546	7.880499507	1.65E-08	Up	4.68E-09	CEH15584.1/2.0e-90/beta-1,6-N-acetylglucosaminyltransferase, contains WSC domain [Ceraceosorus bombacis]	NA	NA	NA	NA	CL3110.Contig1_All/6.4e-05/Alpha/beta hydrolase family	biological_process:GO:0006508//proteolysis;cellular_component:GO:0005576//extracellular region;
CL17106.Contig1_All	845	6.75269942	39.32620354	2.541954672	1.07E-06	Up	3.51E-07	KIY73701.1/4.8e-28/4'-phosphopantetheinyl transferase [Cylindrobasidium torrendii FP15055 ss-10]	NA	sp|G2TRL9|ACPS_SCHPO/2.8e-09/Putative holo-[acyl-carrier-protein] synthase OS=Schizosaccharomyces pombe (strain 972 / ATCC 24843) GN=new8 PE=2 SV=1	fme:FOMMEDRAFT_89336/4.5e-22/4'-phosphopantetheinyl transferase; K00997 holo-[acyl-carrier protein] synthase [EC:2.7.8.7]	NA	CL17106.Contig1_All/5.6e-14/4'-phosphopantetheinyl transferase superfamily	NA
CL8089.Contig2_All	2240	2.873246568	53.70491169	4.224300331	5.12E-10	Up	1.30E-10	PBK77112.1/2.2e-229/SGT1-domain-containing protein [Armillaria solidipes]	NA	NA	NA	Hs6005784/2.9e-24/[K] KOG2406 MADS box transcription factor	CL8089.Contig2_All/5.7e-65/SGT1 protein	NA
CL7922.Contig6_All	406	0.941635684	0.6888684	-0.450940592	0.829452194	*	0.767554181	KYQ44641.1/6.4e-15/Cyanate hydratase [Hypsizygus marmoreus]	NA	sp|A8NV38|CYNS_COPC7/3.1e-14/Cyanate hydratase OS=Coprinopsis cinerea (strain Okayama-7 / 130 / ATCC MYA-4618 / FGSC 9003) GN=CYN1 PE=3 SV=2	sla:SERLADRAFT_468807/1.6e-14/hypothetical protein; K01725 cyanate lyase [EC:4.2.1.104]	NA	NA	biological_process:GO:0009439//cyanate metabolic process;molecular_function:GO:0043565//sequence-specific DNA binding;GO:0008824//cyanate hydratase activity;
CL6277.Contig7_All	2815	17.92508848	135.2496533	2.915572751	3.20E-15	Up	5.88E-16	PBK64211.1/1.6e-80/NAD(P)-binding protein [Armillaria solidipes]	NA	sp|E9QUT3|ARP2_ASPFU/2.6e-14/Hydroxynaphthalene reductase arp2 OS=Neosartorya fumigata (strain ATCC MYA-4609 / Af293 / CBS 101355 / FGSC A1100) GN=arp2 PE=3 SV=1	ela:UCREL1_11380/1.8e-22/putative dna replication licensing factor mcm3 protein; K02541 DNA replication licensing factor MCM3 [EC:3.6.4.12]	Hs19923817/1.7e-18/[R] KOG0725 Reductases with broad range of substrate specificities	CL6277.Contig7_All/8.2e-36/short chain dehydrogenase	NA
Unigene11077_All	792	120.2708383	144.8448773	0.268221782	0.236263064	*	0.157624821	KIY67099.1/7.1e-58/hypothetical protein CYLTODRAFT_422867 [Cylindrobasidium torrendii FP15055 ss-10]	NA	sp|P38068|GLRX7_YEAST/9.7e-12/Monothiol glutaredoxin-7 OS=Saccharomyces cerevisiae (strain ATCC 204508 / S288c) GN=GRX7 PE=1 SV=1	cput:CONPUDRAFT_152238/2.8e-18/thioredoxin-like protein; K03676 glutaredoxin 3	YBR014c/2.2e-11/[O] KOG1752 Glutaredoxin and related proteins	Unigene11077_All/9.2e-06/Glutaredoxin	NA
CL3777.Contig24_All	3685	40.75904041	0.28703616	-7.149743779	1.24E-06	Down	4.10E-07	KIY71893.1/2.1e-298/TFP11-domain-containing protein [Cylindrobasidium torrendii FP15055 ss-10]	XM_007320737.1/0.0/XM_007320737.1 Serpula lacrymans var. lacrymans S7.9 hypothetical protein (SERLADRAFT_362607), partial mRNA	sp|Q9UTK6|YKR3_SCHPO/2.1e-69/G-patch domain-containing protein C1486.03 OS=Schizosaccharomyces pombe (strain 972 / ATCC 24843) GN=SPAC1486.03c PE=3 SV=1	mrr:Moror_17268/4.2e-290/g-patch domain-containing protein; K13103 tuftelin-interacting protein 11	SPAC1486.03c/4.9e-69/[A] KOG2184 Tuftelin-interacting protein TIP39, contains G-patch domain	CL3777.Contig24_All/1.1e-77/GC-rich sequence DNA-binding factor-like protein	biological_process:GO:0006355//regulation of transcription, DNA-templated;cellular_component:GO:0005634//nucleus;molecular_function:GO:0003677//DNA binding;
CL4531.Contig13_All	3285	0.31439921	104.4027386	8.375346247	9.89E-10	Up	2.57E-10	NA	NA	NA	NA	NA	NA	NA
Unigene9981_All	1179	0.399751461	0.588619116	0.558231088	0.824631732	*	0.761260391	CZR58422.1/1.5e-24/related to Non-canonical purine NTP phosphatase [Phialocephala subalpina]	NA	NA	NA	NA	Unigene9981_All/1e-52/Protein of unknown function DUF84	NA
CL11607.Contig1_All	1621	0.367183237	536.0037348	10.51152714	1.45E-17	Up	2.38E-18	PBK72841.1/3.3e-179/hypothetical protein ARMSODRAFT_953250 [Armillaria solidipes]	NA	sp|Q04934|IVY1_YEAST/4.2e-09/Protein IVY1 OS=Saccharomyces cerevisiae (strain ATCC 204508 / S288c) GN=IVY1 PE=1 SV=1	NA	NA	CL11607.Contig1_All/3.8e-05/IRSp53/MIM homology domain	NA
CL11144.Contig6_All	2174	67.35822267	580.9269306	3.108430735	0.033931595	Up	0.018324616	PBK74646.1/1.5e-235/hypothetical protein ARMSODRAFT_950656 [Armillaria solidipes]	NA	sp|P87132|YFK5_SCHPO/7.5e-22/Uncharacterized protein C167.05 OS=Schizosaccharomyces pombe (strain 972 / ATCC 24843) GN=SPAC167.05 PE=1 SV=2	NA	SPAC167.05/5.1e-18/[T] TWOG0093 FOG: USPA domain	CL11144.Contig6_All/3.3e-20/Universal stress protein family	biological_process:GO:0006950//response to stress;
Unigene11029_All	2111	2602.11046	1901.83508	-0.452290059	2.62E-36	*	2.50E-37	KIY61920.1/3.8e-223/cytochrome P450 [Cylindrobasidium torrendii FP15055 ss-10]	NA	sp|Q4WAZ6|FMAG_ASPFU/2.0e-64/Multifunctional cytochrome P450 monooxygenase af510 OS=Neosartorya fumigata (strain ATCC MYA-4609 / Af293 / CBS 101355 / FGSC A1100) GN=af510 PE=1 SV=1	maj:MAA_09043/6.3e-65/Cytochrome P450 CYP620P1; K21295 multifunctional cytochrome P450 monooxygenase	Hs4503203/2.2e-29/[Q] KOG0156 Cytochrome P450 CYP2 subfamily	Unigene11029_All/5.6e-53/Cytochrome P450	NA
CL9846.Contig2_All	2900	0.34601801	319.6638924	9.851492947	7.65E-15	Up	1.43E-15	NA	NA	NA	NA	NA	NA	NA
CL5593.Contig6_All	1802	0.268434335	39.16357749	7.188799532	7.92E-07	Up	2.57E-07	KZV77399.1/3.6e-17/hypothetical protein PENSPDRAFT_747124 [Peniophora sp. CONT]	NA	NA	NA	NA	CL5593.Contig6_All/3.6e-13/OTT_1508-like deaminase	NA
CL5021.Contig4_All	2155	10.86372714	23.11863112	1.089536827	0.2707866	*	0.185147351	NA	NA	NA	NA	NA	NA	NA
Unigene10774_All	2265	189.02995	139.387267	-0.439516056	0.012891087	*	0.006491012	XP_003027461.1/8.1e-06/hypothetical protein SCHCODRAFT_237694 [Schizophyllum commune H4-8] >EFI92558.1 hypothetical protein SCHCODRAFT_237694 [Schizophyllum commune H4-8]	NA	NA	NA	NA	NA	NA
CL5783.Contig10_All	2795	30.23597302	304.4450195	3.3318438	2.08E-33	Up	2.12E-34	PBK84675.1/1.8e-79/hypothetical protein ARMGADRAFT_600538 [Armillaria gallica]	NA	NA	scm:SCHCODRAFT_232083/1.8e-19/hypothetical protein; K14334 carboxy-cis,cis-muconate cyclase [EC:5.5.1.5]	NA	CL5783.Contig10_All/0.14/CCCH zinc finger in TRM13 protein	NA
CL9225.Contig1_All	1591	1372.744507	1228.123784	-0.16060716	0.005748992	*	0.00274416	PBL00802.1/1.1e-174/hypothetical protein ARMGADRAFT_1006916 [Armillaria gallica]	NA	sp|O94361|YHOE_SCHPO/1.5e-48/Uncharacterized acyltransferase C428.14 OS=Schizosaccharomyces pombe (strain 972 / ATCC 24843) GN=SPBC428.14 PE=3 SV=1	mrr:Moror_148/5.0e-22/mitochondrial import inner membrane translocase subunit tim8; K17780 mitochondrial import inner membrane translocase subunit TIM8	SPBC428.14/3.5e-48/[I] KOG1505 Lysophosphatidic acid acyltransferase LPAAT and related acyltransferases	CL9225.Contig1_All/5.4e-19/Acyltransferase	biological_process:GO:0008152//metabolic process;cellular_component:GO:0016021//integral component of membrane;molecular_function:GO:0016746//transferase activity, transferring acyl groups;
CL363.Contig14_All	2201	36.9748992	0.377273994	-6.614789748	3.29E-05	Down	1.23E-05	NA	NA	NA	NA	NA	NA	NA
Unigene576_All	6703	15.83303727	6.666127188	-1.248017286	0.042996047	Down	0.023637244	KGQ11123.1/8.7e-290/Fumarate hydratase class I, aerobic [Beauveria bassiana D1-5]	KY783410.1/0.0/KY783410.1 Fusarium solani isolate GH1 internal transcribed spacer 1, partial sequence; 5.8S ribosomal RNA gene, complete sequence; and internal transcribed spacer 2, partial sequence	sp|P55250|FUMH_RHIOR/4.1e-103/Fumarate hydratase, mitochondrial OS=Rhizopus oryzae GN=FUMR PE=3 SV=1	cot:CORT_0D05950/2.6e-104/Fum11 fumarate hydratase; K01679 fumarate hydratase, class II [EC:4.2.1.2]	CE11580/1.2e-102/[C] KOG1317 Fumarase	Unigene576_All/6.1e-95/Fumarase C-terminus	NA
Unigene9778_All	279	0.574823014	0.402033652	-0.515801558	0.83697818	*	0.778922181	XP_021875891.1/8.4e-22/Hsp70 protein-domain-containing protein [Lobosporangium transversale] >ORY99596.1 Hsp70 protein-domain-containing protein [Lobosporangium transversale]	XM_020270094.1/0.0/XM_020270094.1 Diplodia corticola hsp70-like protein (BKCO1_100073), partial mRNA	sp|Q92260|HSP70_PENCI/5.7e-23/Heat shock 70 kDa protein (Fragment) OS=Penicillium citrinum GN=HSP70 PE=1 SV=1	ani:AN5129.2/3.7e-21/HS70_TRIRU Heat shock 70 kDa protein; K03283 heat shock 70kDa protein 1/2/6/8	Hs5729877/3.5e-44/[O] KOG0101 Molecular chaperones HSP70/HSC70, HSP70 superfamily	NA	molecular_function:GO:0005524//ATP binding;
CL3847.Contig4_All	4975	457.0585476	320.1833093	-0.513480877	0.001119092	*	0.000488941	KDQ63829.1/9.9e-174/hypothetical protein JAAARDRAFT_54017 [Jaapia argillacea MUCL 33604]	XM_007844139.1/0.0/XM_007844139.1 Moniliophthora roreri MCA 2997 saccharopine dehydrogenase partial mRNA	sp|Q870G1|LYS1_EMENI/1.5e-110/Saccharopine dehydrogenase [NAD(+), L-lysine-forming] OS=Emericella nidulans (strain FGSC A4 / ATCC 38163 / CBS 112.46 / NRRL 194 / M139) GN=lysA PE=3 SV=2	cci:CC1G_03693/1.4e-171/saccharopine dehydrogenase; K00290 saccharopine dehydrogenase (NAD+, L-lysine forming) [EC:1.5.1.7]	SPAC227.18/1.7e-104/[E] KOG0172 Lysine-ketoglutarate reductase/saccharopine dehydrogenase	CL3847.Contig4_All/4.2e-10/F-box-like	NA
CL16963.Contig3_All	1448	119.074295	105.2042422	-0.178669127	0.411867993	*	0.308095233	KIY66291.1/9.7e-130/hypothetical protein CYLTODRAFT_377968 [Cylindrobasidium torrendii FP15055 ss-10]	NA	NA	cput:CONPUDRAFT_49036/6.8e-103/EI24-domain-containing protein; K10134 etoposide-induced 2.4 mRNA	7295669/7.1e-16/[TV] KOG3966 p53-mediated apoptosis protein EI24/PIG8	CL16963.Contig3_All/1.5e-32/Etoposide-induced protein 2.4 (EI24)	NA
CL9471.Contig3_All	1232	88.60090511	187.9823837	1.085204128	6.27E-05	Up	2.41E-05	KIK98810.1/2.0e-160/hypothetical protein PAXRUDRAFT_823478 [Paxillus rubicundulus Ve08.2h10]	XM_007307436.1/0.0/XM_007307436.1 Stereum hirsutum FP-91666 SS1 septin (STEHIDRAFT_101548), mRNA	sp|P48008|SPN3_SCHPO/2.4e-89/Septin homolog spn3 OS=Schizosaccharomyces pombe (strain 972 / ATCC 24843) GN=spn3 PE=1 SV=3	cput:CONPUDRAFT_68994/1.8e-160/septin; K16945 cell division control protein 11	SPBC543.01c/4.5e-88/[DZU] KOG2655 Septin family protein (P-loop GTPase)	CL9471.Contig3_All/3.2e-106/Septin	NA
CL17212.Contig2_All	619	247.2654934	256.6402542	0.053686554	0.765030515	*	0.690673998	KIY62453.1/1.7e-27/acyl carrier protein [Cylindrobasidium torrendii FP15055 ss-10]	NA	sp|P11943|ACPM_NEUCR/4.3e-15/Acyl carrier protein, mitochondrial OS=Neurospora crassa (strain ATCC 24698 / 74-OR23-1A / CBS 708.71 / DSM 1257 / FGSC 987) GN=nuo-12 PE=1 SV=2	mrr:Moror_41/2.0e-19/acyl carrier protein; K03955 NADH dehydrogenase (ubiquinone) 1 alpha/beta subcomplex 1	Hs4826852/5.9e-12/[CIQ] KOG1748 Acyl carrier protein/NADH-ubiquinone oxidoreductase, NDUFAB1/SDAP subunit	NA	biological_process:GO:0006633//fatty acid biosynthetic process;
Unigene15933_All	775	150.3652771	157.4474257	0.066398716	0.762228087	*	0.686639792	NA	NA	NA	NA	NA	NA	NA
CL5803.Contig11_All	5463	6.26360756	0.334680955	-4.226135461	0.027584895	Down	0.014663266	KIY66480.1/1.6e-262/hypothetical protein CYLTODRAFT_398670 [Cylindrobasidium torrendii FP15055 ss-10]	NA	sp|Q9P3U4|HEL1_SCHPO/8.2e-17/E3 ubiquitin-protein ligase dbl4 OS=Schizosaccharomyces pombe (strain 972 / ATCC 24843) GN=dbl4 PE=3 SV=1	cci:CC1G_02872/2.0e-126/vacuolar membrane protein; K20409 WD repeat-containing protein 59	At4g01020_2/1.6e-31/[O] KOG1812 Predicted E3 ubiquitin ligase	CL5803.Contig11_All/1.4e-16/IBR domain, a half RING-finger domain	NA
CL15549.Contig2_All	1181	859.7618084	414.429644	-1.052809823	4.99E-40	Down	4.39E-41	KIY64894.1/3.9e-60/hypothetical protein CYLTODRAFT_317886, partial [Cylindrobasidium torrendii FP15055 ss-10]	NA	sp|Q6C668|ECO1_YARLI/1.7e-12/N-acetyltransferase ECO1 OS=Yarrowia lipolytica (strain CLIB 122 / E 150) GN=ECO1 PE=3 SV=1	mrr:Moror_9049/8.4e-51/hypothetical protein; K11268 N-acetyltransferase [EC:2.3.1.-]	SPBC16A3.11_2/4.8e-10/[L] KOG3014 Protein involved in establishing cohesion between sister chromatids during DNA replication	NA	NA
Unigene2038_All	688	2.105849497	2.813556353	0.417992528	0.861399325	*	0.809895511	NA	NA	NA	NA	At4g16260/1.3e-87/[MVG] LSE0111 A beta-1, 3 glucanase	Unigene2038_All/9.3e-82/Glycosyl hydrolases family 17	NA
CL2674.Contig2_All	1518	0.22460136	0.097179558	-1.208641892	0.587890295	*	0.494426846	KYQ40929.1/1.9e-67/Adenosine monophosphate-protein transferase FICD [Hypsizygus marmoreus]	GU169856.1/0.0/GU169856.1 Flammulina velutipes strain KACC 42777 isolate 10 putative hydrophobin 2 mRNA, complete cds	NA	NA	CE28722/4.4e-08/[R] KOG3824 Huntingtin interacting protein HYPE	CL2674.Contig2_All/2.6e-15/Fic/DOC family	NA
CL2541.Contig6_All	774	20.13033901	2.284798655	-3.139232528	0.001332519	Down	0.000587358	NA	NA	NA	NA	NA	NA	NA
CL3621.Contig2_All	2260	144.2334384	67.77173993	-1.089649955	0.109881404	*	0.066072544	KIY71348.1/1.5e-148/nudix hydrolase 20 [Cylindrobasidium torrendii FP15055 ss-10]	NA	sp|P47173|YJ9J_YEAST/2.3e-45/Uncharacterized protein YJR142W OS=Saccharomyces cerevisiae (strain ATCC 204508 / S288c) GN=YJR142W PE=1 SV=1	pic:PICST_46967/2.7e-53/TNR3; thiamine pyrophosphokinase; K00949 thiamine pyrophosphokinase [EC:2.7.6.2]	YJR142w/5.1e-45/[F] KOG4313 Thiamine pyrophosphokinase	CL3621.Contig2_All/1.5e-13/Domain of unknown function (DUF4743)	NA
CL6062.Contig8_All	224	0.221207352	0.096113538	-1.202587774	0.58826682	*	0.496518172	NA	NA	NA	NA	NA	NA	NA
Unigene15561_All	1160	54.24676244	0.922462716	-5.877902625	1.06E-09	Down	2.76E-10	PBK61494.1/2.8e-10/hypothetical protein ARMSODRAFT_1089673 [Armillaria solidipes]	NA	NA	NA	NA	Unigene15561_All/2.9e-08/F-box-like	NA
CL1137.Contig4_All	2156	6.331941536	9.132127785	0.528303112	0.83381619	*	0.774070112	XP_006461380.1/5.2e-71/hypothetical protein AGABI2DRAFT_136405 [Agaricus bisporus var. bisporus H97] >XP_007328700.1 hypothetical protein AGABI1DRAFT_84160 [Agaricus bisporus var. burnettii JB137-S8] >EKM81242.1 hypothetical protein AGABI1DRAFT_84160 [Agaricus bisporus var. burnettii JB137-S8] >EKV47730.1 hypothetical protein AGABI2DRAFT_136405 [Agaricus bisporus var. bisporus H97]	NA	sp|P06245|KAPB_YEAST/1.8e-60/cAMP-dependent protein kinase type 2 OS=Saccharomyces cerevisiae (strain ATCC 204508 / S288c) GN=TPK2 PE=1 SV=2	fme:FOMMEDRAFT_73172/6.7e-70/kinase-like protein; K04345 protein kinase A [EC:2.7.11.11]	YPL203w/4.1e-60/[T] KOG0616 cAMP-dependent protein kinase catalytic subunit (PKA)	CL1137.Contig4_All/4.4e-65/Protein kinase domain	molecular_function:GO:0004674//protein serine/threonine kinase activity;GO:0005524//ATP binding;
CL6014.Contig3_All	1834	19.9709669	52.98503152	1.407680667	0.000988299	Up	0.00042895	KIY63621.1/4.7e-222/FAD dependent oxidoreductase [Cylindrobasidium torrendii FP15055 ss-10]	NA	sp|Q99042|OXDA_TRIVR/7.0e-21/D-amino-acid oxidase OS=Trigonopsis variabilis GN=DAO1 PE=3 SV=1	cci:CC1G_15725/4.4e-22/D-amino-acid oxidase; K00273 D-amino-acid oxidase [EC:1.4.3.3]	CE26739/3.9e-19/[E] KOG3923 D-aspartate oxidase	CL6014.Contig3_All/2.6e-25/FAD dependent oxidoreductase	NA
CL2560.Contig2_All	1659	57.53246461	48.15522127	-0.256684043	0.630836089	*	0.541545399	KIY64415.1/5.8e-70/hypothetical protein CYLTODRAFT_493155 [Cylindrobasidium torrendii FP15055 ss-10]	NA	NA	NA	NA	CL2560.Contig2_All/8.2e-09/F-box-like	NA
Unigene36066_All	1997	0.300263836	104.7202679	8.446094253	4.28E-10	Up	1.08E-10	PBK83072.1/4.4e-24/hypothetical protein ARMGADRAFT_677873 [Armillaria gallica]	NA	NA	NA	NA	NA	NA
CL2747.Contig6_All	525	39.14515832	11.21615905	-1.803255166	0.008317768	Down	0.004064834	NA	NA	NA	NA	NA	NA	NA
CL6544.Contig10_All	2372	0.617370548	37.2086112	5.913356074	0.000706019	Up	0.000301724	PBL03393.1/4.7e-97/translation initiation factor eIF3 subunit [Armillaria gallica]	NA	sp|A1CE66|EIF3J_ASPCL/4.2e-18/Eukaryotic translation initiation factor 3 subunit J OS=Aspergillus clavatus (strain ATCC 1007 / CBS 513.65 / DSM 816 / NCTC 3887 / NRRL 1) GN=hcr1 PE=3 SV=1	shs:STEHIDRAFT_118500/4.0e-92/translation initiation factor eIF3 subunit; K03245 translation initiation factor 3 subunit J	At1g66070/9.2e-13/[J] KOG4813 Translation initiation factor eIF3, p35 subunit	CL6544.Contig10_All/0.18/PTN/MK heparin-binding protein family, C-terminal domain	NA
Unigene20026_All	277	0.22460136	0.097179558	-1.208641892	0.587890295	*	0.494426846	NA	NA	NA	NA	NA	NA	NA
CL12540.Contig2_All	910	8.11722078	547.3624571	6.075366822	2.19E-75	Up	1.11E-76	CUX90925.1/6.7e-153/serine peptidase S28 [Flammulina velutipes]	LN999508.1/0.0/LN999508.1 Flammulina velutipes mRNA for serine peptidase S28 (fveS28 gene), strain DSMZ 1658	sp|D4AYS6|A1345_ARTBC/6.1e-26/Probable extracellular serine carboxypeptidase OS=Arthroderma benhamiae (strain ATCC MYA-4681 / CBS 112371) GN=ARB_01345 PE=1 SV=1	NA	NA	CL12540.Contig2_All/5.4e-06/Serine carboxypeptidase S28	NA
CL1394.Contig2_All	1139	17.28699343	0.242666983	-6.154565337	8.11E-05	Down	3.15E-05	NA	NA	NA	NA	NA	NA	NA
CL10962.Contig3_All	2262	14.53069472	53.58967076	1.882851272	0.000125595	Up	4.98E-05	PBK84887.1/3.2e-26/hypothetical protein ARMGADRAFT_1131991 [Armillaria gallica]	NA	NA	NA	NA	CL10962.Contig3_All/6.7e-10/F-box-like	NA
CL8156.Contig8_All	1601	128.2313526	131.8549742	0.040202953	0.90480023	*	0.865638755	OJA10783.1/8.3e-82/hypothetical protein AZE42_00275 [Rhizopogon vesiculosus]	NA	sp|Q59Q30|GIT1_CANAL/9.6e-59/Glycerophosphoinositol permease 1 OS=Candida albicans (strain SC5314 / ATCC MYA-2876) GN=GIT1 PE=1 SV=1	pgr:PGTG_04147/3.5e-07/hypothetical protein; K08176 MFS transporter, PHS family, inorganic phosphate transporter	YCR098c/3.0e-55/[P] KOG0252 Inorganic phosphate transporter	CL8156.Contig8_All/3.6e-10/Sugar (and other) transporter	NA
CL4752.Contig4_All	769	10.31798711	4.685915416	-1.138758731	0.132478753	*	0.081358728	PBK76906.1/6.5e-24/hypothetical protein ARMSODRAFT_250054 [Armillaria solidipes]	NA	NA	NA	NA	NA	NA
CL7026.Contig15_All	1380	2.295333418	6.931756533	1.59451725	0.313633938	*	0.219928623	KIK57992.1/6.9e-24/hypothetical protein GYMLUDRAFT_703922 [Gymnopus luxurians FD-317 M1]	NA	NA	NA	NA	NA	NA
CL2125.Contig2_All	1738	15.02464355	41.82020699	1.476869438	0.010388971	Up	0.00515285	PBK68731.1/3.2e-63/NAD(P)-binding protein [Armillaria solidipes]	NA	sp|Q12068|GRE2_YEAST/5.1e-13/NADPH-dependent methylglyoxal reductase GRE2 OS=Saccharomyces cerevisiae (strain ATCC 204508 / S288c) GN=GRE2 PE=1 SV=1	sce:YOL151W/6.7e-12/GRE2; methylglyoxal reductase (NADPH-dependent) GRE2; K17741 NADPH-dependent methylglyoxal reductase [EC:1.1.1.283]	YOL151w/1.2e-12/[V] KOG1502 Flavonol reductase/cinnamoyl-CoA reductase	CL2125.Contig2_All/1.2e-05/NAD dependent epimerase/dehydratase family	NA
CL13080.Contig6_All	995	112.6821246	0.307139087	-8.51915083	2.80E-10	Down	6.99E-11	NA	NA	NA	NA	NA	NA	NA
CL5698.Contig9_All	4534	0.991972278	691.549248	9.445316477	5.20E-31	Up	5.58E-32	KIY71361.1/2.8e-159/hypothetical protein CYLTODRAFT_418907 [Cylindrobasidium torrendii FP15055 ss-10]	NA	NA	NA	NA	CL5698.Contig9_All/1.3e-05/F-box-like	NA
Unigene13141_All	2767	3.868723568	1.731537025	-1.159804411	0.338771873	*	0.242258735	KGQ13261.1/9.4e-49/putative cytochrome b561 [Beauveria bassiana D1-5]	NA	NA	NA	NA	Unigene13141_All/6.2e-37/Tar ligand binding domain homologue	NA
CL4255.Contig10_All	1671	0.229439735	8.325161066	5.181291018	0.002292908	Up	0.001039966	KIY70728.1/7.2e-68/hypothetical protein CYLTODRAFT_419547 [Cylindrobasidium torrendii FP15055 ss-10]	NA	NA	NA	NA	NA	NA
CL10922.Contig1_All	1439	0.263832871	38.51310026	7.18958113	7.34E-07	Up	2.38E-07	XP_012180335.1/3.0e-46/predicted protein [Fibroporia radiculosa] >CCM01052.1 predicted protein [Fibroporia radiculosa]	NA	NA	tms:TREMEDRAFT_58152/3.9e-18/hypothetical protein; K00888 phosphatidylinositol 4-kinase A [EC:2.7.1.67]	NA	CL10922.Contig1_All/3.2e-11/RNA recognition motif. (a.k.a. RRM, RBD, or RNP domain)	molecular_function:GO:0003723//RNA binding;
Unigene13586_All	2650	34224.76687	20704.02348	-0.725129556	1.24E-112	*	4.26E-114	PBK88988.1/0.0e+00/aconitate hydratase [Armillaria gallica]	XM_001878523.1/0.0/XM_001878523.1 Laccaria bicolor S238N-H82 aconitate hydratase partial mRNA	sp|C8VG90|ACON_EMENI/0.0e+00/Aconitate hydratase, mitochondrial OS=Emericella nidulans (strain FGSC A4 / ATCC 38163 / CBS 112.46 / NRRL 194 / M139) GN=acoA PE=2 SV=1	mrr:Moror_7030/0.0e+00/aconitate hydratase; K01681 aconitate hydratase [EC:4.2.1.3]	SPAC24C9.06c/0.0e+00/[CE] KOG0453 Aconitase/homoaconitase (aconitase superfamily)	Unigene13586_All/4.6e-158/Aconitase family (aconitate hydratase)	NA
CL4862.Contig7_All	1929	794.9905892	455.624998	-0.803090879	1.26E-11	*	2.87E-12	KIY65178.1/2.5e-117/carbohydrate esterase family 16 protein [Cylindrobasidium torrendii FP15055 ss-10]	NA	NA	NA	NA	NA	NA
CL11662.Contig1_All	1453	0.728615894	2199.229106	11.55955182	2.62E-36	Up	2.50E-37	KIY67973.1/3.6e-193/Lem3/Cdc50 [Cylindrobasidium torrendii FP15055 ss-10]	XM_007326704.1/0.0/XM_007326704.1 Agaricus bisporus var. burnettii JB137-S8 hypothetical protein (AGABI1DRAFT_111436), mRNA	sp|Q1MTQ5|MUG89_SCHPO/4.6e-92/Meiotically up-regulated gene 89 protein OS=Schizosaccharomyces pombe (strain 972 / ATCC 24843) GN=mug89 PE=1 SV=1	NA	SPBC1773.11c/1.0e-91/[DKT] KOG2952 Cell cycle control protein	CL11662.Contig1_All/2.1e-89/LEM3 (ligand-effect modulator 3) family / CDC50 family	NA
CL1211.Contig8_All	5480	1326.579076	1371.81585	0.048376155	0.655606405	*	0.568017734	KIY73553.1/0.0e+00/P-loop containing nucleoside triphosphate hydrolase protein [Cylindrobasidium torrendii FP15055 ss-10]	NA	sp|O60114|YG65_SCHPO/1.0e-91/Uncharacterized helicase C15C4.05 OS=Schizosaccharomyces pombe (strain 972 / ATCC 24843) GN=SPBC15C4.05 PE=3 SV=1	pco:PHACADRAFT_204735/0.0e+00/hypothetical protein; K13026 ATP-dependent RNA helicase DHX57 [EC:3.6.4.13]	SPCC895.09c/6.2e-145/[A] KOG0920 ATP-dependent RNA helicase A	CL1211.Contig8_All/2.7e-21/Helicase associated domain (HA2)	molecular_function:GO:0005524//ATP binding;GO:0004386//helicase activity;GO:0003676//nucleic acid binding;
CL10269.Contig10_All	2735	0.204264551	5.351838479	4.711523814	0.007398976	Up	0.003591491	PBK70488.1/7.8e-229/general substrate transporter [Armillaria solidipes]	NA	sp|O74969|GHT2_SCHPO/5.8e-120/High-affinity glucose transporter ght2 OS=Schizosaccharomyces pombe (strain 972 / ATCC 24843) GN=ght2 PE=1 SV=1	cci:CC1G_07988/1.1e-205/monosaccharide transporter; K08139 MFS transporter, SP family, sugar:H+ symporter	SPBC4B4.08/1.3e-119/[R] KOG0254 Predicted transporter (major facilitator superfamily)	CL10269.Contig10_All/2.4e-127/Sugar (and other) transporter	cellular_component:GO:0016021//integral component of membrane;
CL9652.Contig5_All	2991	7.38899237	20.04531532	1.439815568	0.44843248	*	0.343215987	PBK91712.1/3.9e-181/LACT-domain-containing protein [Armillaria gallica]	NA	sp|O94680|PDAT_SCHPO/6.4e-80/Phospholipid:diacylglycerol acyltransferase OS=Schizosaccharomyces pombe (strain 972 / ATCC 24843) GN=plh1 PE=1 SV=2	mrr:Moror_1504/7.3e-168/phospholipid:diacylglycerol acyltransferase; K00679 phospholipid:diacylglycerol acyltransferase [EC:2.3.1.158]	SPBC776.14/7.9e-70/[I] KOG2369 Lecithin:cholesterol acyltransferase (LCAT)/Acyl-ceramide synthase	CL9652.Contig5_All/2e-29/Lecithin:cholesterol acyltransferase	biological_process:GO:0140042//lipid droplet formation;GO:0019432//triglyceride biosynthetic process;GO:0006672//ceramide metabolic process;cellular_component:GO:0097038//perinuclear endoplasmic reticulum;GO:0005811//lipid droplet;GO:0016021//integral component of membrane;molecular_function:GO:0046027//phospholipid:diacylglycerol acyltransferase activity;GO:0008374//O-acyltransferase activity;
Unigene12914_All	3614	0.3399958	242.9374628	9.480852343	2.23E-13	Up	4.53E-14	OSD03695.1/1.1e-25/hypothetical protein PYCCODRAFT_1408767 [Pycnoporus coccineus BRFM310]	NA	NA	NA	NA	Unigene12914_All/3.8e-07/Heterokaryon incompatibility protein (HET)	NA
CL1267.Contig5_All	875	4.031737992	2.017522184	-0.998817349	0.673545316	*	0.586829431	NA	NA	NA	NA	NA	NA	NA
Unigene35964_All	2213	34.66347764	164.8161078	2.249368941	6.49E-11	Up	1.55E-11	KIJ99929.1/1.0e-08/hypothetical protein K443DRAFT_679611 [Laccaria amethystina LaAM-08-1]	NA	NA	NA	NA	Unigene35964_All/0.013/OTT_1508-like deaminase	NA
CL9195.Contig5_All	811	0.382815257	781.470564	10.99532749	8.97E-20	Up	1.35E-20	PBK97722.1/2.8e-86/ESCRT-II complex vps25 subunit [Armillaria gallica]	NA	NA	shs:STEHIDRAFT_144361/3.1e-76/ESCRT-II complex vps25 subunit; K12189 ESCRT-II complex subunit VPS25	CE24025/1.4e-21/[S] KOG4068 Uncharacterized conserved protein	CL9195.Contig5_All/1.1e-34/ESCRT-II complex subunit	NA
CL5811.Contig6_All	2967	132.694572	41.51365519	-1.676451488	0.440138564	*	0.336108649	PBK75965.1/4.5e-65/hypothetical protein ARMSODRAFT_417769 [Armillaria solidipes]	NA	sp|Q9USI5|STI1_SCHPO/1.7e-16/Heat shock protein sti1 homolog OS=Schizosaccharomyces pombe (strain 972 / ATCC 24843) GN=sti1 PE=3 SV=1	mrr:Moror_11336/6.8e-49/TPR-likeprotein; K09553 stress-induced-phosphoprotein 1	At4g12400/1.0e-16/[O] KOG0548 Molecular co-chaperone STI1	CL5811.Contig6_All/0.079/Spatacsin C-terminus	NA
CL7841.Contig3_All	436	2.213726818	1.105994761	-1.001132647	0.587890295	*	0.48908006	NA	NA	NA	NA	NA	NA	NA
CL11790.Contig6_All	5123	0.374086916	408.4875194	10.09270278	1.68E-15	Up	3.04E-16	KIY73842.1/7.9e-134/hypothetical protein CYLTODRAFT_385849 [Cylindrobasidium torrendii FP15055 ss-10]	NA	NA	NA	NA	CL11790.Contig6_All/5.3e-08/Peroxisomal membrane anchor protein (Pex14p) conserved region	NA
CL5802.Contig3_All	2165	84.99895108	95.87825395	0.173758598	0.934449056	*	0.903461134	KIY69163.1/5.3e-249/hypothetical protein CYLTODRAFT_489174 [Cylindrobasidium torrendii FP15055 ss-10]	NA	sp|O13989|YEG7_SCHPO/3.4e-43/Uncharacterized protein C26H5.07c OS=Schizosaccharomyces pombe (strain 972 / ATCC 24843) GN=SPAC26H5.07c PE=3 SV=2	sla:SERLADRAFT_491686/4.7e-07/DNA-directed RNA polymerase II, subunit 2; K03010 DNA-directed RNA polymerase II subunit RPB2 [EC:2.7.7.6]	SPAC26H5.07c/7.8e-43/[S] KOG2568 Predicted membrane protein	CL5802.Contig3_All/2.5e-65/Lung seven transmembrane receptor	NA
[truncated: 43,141 more rows]
