# Supplementary material for: FvbHLH1 Regulates the Accumulation of Phenolic Compounds in the Yellow Cap of Flammulina velutipes
Source: J Fungi (Basel). 2023 Oct 30;9(11):1063. doi: 10.3390/jof9111063 (PMC10672597; doi:10.3390/jof9111063)
Supplement: Supplementary file 1 [file jof-09-01063-s001.zip › Table S8.xlsx]

## Sheet: Sheet1
Table S8. All MYB and bHLH transcription factors in Flammulina velutipes
	GeneID	Length	jinbai-Expression	jinhuang-Expression	log2FoldChange(jinhuang/jinbai)	Padj	Up/Down-Regulation	Pvalue	Nr	Nt	Swissprot	KEGG	KOG	Pfam	GO
MYB	Unigene10912_All	2056	250.839	308.11	0.296683	0.0305514	*	0.016362	PBK78739.1/4.1e-41/hypothetical protein ARMSODRAFT_947712 [Armillaria solidipes]	FO905652.1/0.0/FO905652.1 Leptosphaeria biglobosa brassicae b35_scaffold00012 complete sequence	NA	NA	NA	Unigene10912_All/5.4e-06/Rap1 Myb domain	NA
	Unigene13576_All	2597	1669.64	2634.09	0.657774	1.4238e-78	*	6.90148e-80	KIY74125.1/0.0e+00/hypothetical protein CYLTODRAFT_364482 [Cylindrobasidium torrendii FP15055 ss-10]	XM_009544126.1/0.0/XM_009544126.1 Heterobasidion irregulare TC 32-1 hypothetical protein partial mRNA	sp|P0CO94|CEF1_CRYNJ/2.5e-250/Pre-mRNA-splicing factor CEF1 OS=Cryptococcus neoformans var. neoformans serotype D (strain JEC21 / ATCC MYA-565) GN=CEF1 PE=3 SV=1	mrr:Moror_14741/0.0e+00/hypothetical protein; K12860 pre-mRNA-splicing factor CDC5/CEF1	Hs11067747/5.7e-157/[AD] KOG0050 mRNA splicing protein CDC5 (Myb superfamily)	Unigene13576_All/1.3e-55/pre-mRNA splicing factor component	molecular_function:GO:0003677//DNA binding;
	Unigene18691_All	2162	444.888	660.241	0.569552	4.69161e-12	*	1.04086e-12	PBL02391.1/3.8e-154/hypothetical protein ARMGADRAFT_1005782 [Armillaria gallica]	NA	sp|Q12457|NSI1_YEAST/3.5e-27/RNA polymerase I termination factor OS=Saccharomyces cerevisiae (strain ATCC 204508 / S288c) GN=NSI1 PE=1 SV=1	yli:YALI0F20460g/4.2e-32/YALI0F20460p; K09424 Myb-like DNA-binding protein REB1	Hs10863947/1.3e-29/[K] KOG0051 RNA polymerase I termination factor, Myb superfamily	Unigene18691_All/2.5e-23/Myb-like DNA-binding domain	NA
	Unigene22412_All	813	55.46	36.6516	-0.597572	0.0859835	*	0.0503786	KIY70791.1/4.6e-44/hypothetical protein CYLTODRAFT_419465, partial [Cylindrobasidium torrendii FP15055 ss-10]	NA	NA	NA	NA	Unigene22412_All/0.016/Myb-like DNA-binding domain	NA
	CL11117.Contig1_All	1756	915.513	494.999	-0.887155	4.15725e-33	*	4.2688e-34	KIY74239.1/1.7e-19/hypothetical protein CYLTODRAFT_245 [Cylindrobasidium torrendii FP15055 ss-10]	NA	NA	NA	NA	CL11117.Contig1_All/1.5e-11/Rap1 Myb domain	NA
	CL15155.Contig2_All	1991	89.378	145.572	0.703739	0.000141226	*	5.62442e-05	PBL03971.1/4.8e-87/hypothetical protein ARMGADRAFT_979441 [Armillaria gallica]	NA	NA	NA	NA	CL15155.Contig2_All/0.025/Myb-like DNA-binding domain	NA
	CL10977.Contig1_All	2968	495.939	372.882	-0.411442	0.215329	*	0.141842	KYQ45773.1/2.5e-108/Small glutamine-rich tetratricopeptide repeat-containing protein 2 [Hypsizygus marmoreus]	NA	sp|P0CT30|SGT2_USTMA/4.9e-56/Small glutamine-rich tetratricopeptide repeat-containing protein 2 OS=Ustilago maydis (strain 521 / FGSC 9021) GN=UMAG_10205 PE=3 SV=1	mrr:Moror_12710/7.9e-106/hsc70 cochaperone; K16365 small glutamine-rich tetratricopeptide repeat-containing protein alpha	SPAC17G6.19c/2.2e-43/[R] KOG0553 TPR repeat-containing protein	CL10977.Contig1_All/2.3e-36/Myb-like DNA-binding domain	NA
	CL4694.Contig6_All	2373	239.887	164.538	-0.543934	0.00211532	*	0.000956348	PBK73492.1/1.0e-240/SWIRM-domain-containing protein [Armillaria solidipes]	NA	sp|Q59WH0|ADA2_CANAL/9.0e-53/Transcriptional adapter 2 OS=Candida albicans (strain SC5314 / ATCC MYA-2876) GN=ADA2 PE=3 SV=2	mrr:Moror_12860/9.5e-203/transcriptional adapter 2; K11314 transcriptional adapter 2-alpha	YDR448w/8.8e-48/[B] KOG0457 Histone acetyltransferase complex SAGA/ADA, subunit ADA2	CL4694.Contig6_All/8.2e-12/Myb-like DNA-binding domain	NA
	CL10977.Contig4_All	3007	1577.43	2852.75	0.854776	2.4023e-32	*	2.50708e-33	KYQ45773.1/2.3e-109/Small glutamine-rich tetratricopeptide repeat-containing protein 2 [Hypsizygus marmoreus]	NA	sp|P0CT30|SGT2_USTMA/4.9e-56/Small glutamine-rich tetratricopeptide repeat-containing protein 2 OS=Ustilago maydis (strain 521 / FGSC 9021) GN=UMAG_10205 PE=3 SV=1	mrr:Moror_12710/7.3e-107/hsc70 cochaperone; K16365 small glutamine-rich tetratricopeptide repeat-containing protein alpha	SPAC17G6.19c/2.2e-43/[R] KOG0553 TPR repeat-containing protein	CL10977.Contig4_All/1.2e-35/Myb-like DNA-binding domain	NA
	CL19077.Contig1_All	1687	577.027	800.309	0.471917	1.88289e-07	*	5.80962e-08	PBL02322.1/5.6e-161/hypothetical protein ARMGADRAFT_1050056 [Armillaria gallica]	NA	sp|P0CO96|SWC4_CRYNJ/7.5e-62/SWR1-complex protein 4 OS=Cryptococcus neoformans var. neoformans serotype D (strain JEC21 / ATCC MYA-565) GN=SWC4 PE=3 SV=1	mrr:Moror_16629/8.7e-134/swr1-complex protein 4; K11324 DNA methyltransferase 1-associated protein 1	SPAC9G1.13c/8.0e-43/[BK] KOG2656 DNA methyltransferase 1-associated protein-1	CL19077.Contig1_All/3.8e-29/SANT/Myb-like domain of DAMP1	biological_process:GO:0043967//histone H4 acetylation;GO:0006281//DNA repair;GO:0006338//chromatin remodeling;GO:0043968//histone H2A acetylation;cellular_component:GO:0035267//NuA4 histone acetyltransferase complex;molecular_function:GO:0003677//DNA binding;
	CL5954.Contig10_All	2797	91.8756	13.2743	-2.79105	0.199901	*	0.13001	KIY72777.1/3.6e-104/hypothetical protein CYLTODRAFT_6905 [Cylindrobasidium torrendii FP15055 ss-10]	NA	sp|O60145|PPK23_SCHPO/1.6e-53/Serine/threonine-protein kinase ppk23 OS=Schizosaccharomyces pombe (strain 972 / ATCC 24843) GN=ppk23 PE=3 SV=1	mrr:Moror_102/1.2e-100/cmgc cdk pitslre protein kinase; K08818 cell division cycle 2-like [EC:2.7.11.22]	Hs10835055/2.9e-58/[R] KOG0663 Protein kinase PITSLRE and related kinases	CL5954.Contig10_All/3.5e-10/Rap1 Myb domain	molecular_function:GO:0005524//ATP binding;GO:0004672//protein kinase activity;
	Unigene1175_All	4270	801.6	1167.21	0.542111	4.50045e-22	*	6.18509e-23	KIY68633.1/0.0e+00/hypothetical protein CYLTODRAFT_374153 [Cylindrobasidium torrendii FP15055 ss-10]	NA	sp|O60094|DPO5_SCHPO/1.7e-81/DNA polymerase V OS=Schizosaccharomyces pombe (strain 972 / ATCC 24843) GN=pol5 PE=1 SV=2	tvs:TRAVEDRAFT_57898/4.4e-312/hypothetical protein; K02331 DNA polymerase phi [EC:2.7.7.7]	SPBC14C8.14c/3.8e-81/[K] KOG1926 Predicted regulator of rRNA gene transcription (MYB-binding protein)	Unigene1175_All/3.7e-225/DNA polymerase phi	NA
	CL8511.Contig3_All	2089	115.822	106.544	-0.120463	0.813579	*	0.747747	PBK61260.1/3.5e-72/hypothetical protein ARMSODRAFT_965037 [Armillaria solidipes]	NA	sp|P22035|BAS1_YEAST/2.4e-17/Myb-like DNA-binding protein BAS1 OS=Saccharomyces cerevisiae (strain ATCC 204508 / S288c) GN=BAS1 PE=1 SV=1	glz:GLAREA_01207/5.7e-34/Homeo; K21769 myb-related protein B	At3g09370/8.4e-26/[K] KOG0048 Transcription factor, Myb superfamily	CL8511.Contig3_All/1.6e-37/Myb-like DNA-binding domain	NA
	CL8511.Contig4_All	2012	312.414	310.604	-0.00838166	0.965605	*	0.945345	KIY71166.1/6.8e-81/hypothetical protein CYLTODRAFT_419022 [Cylindrobasidium torrendii FP15055 ss-10]	NA	sp|P22035|BAS1_YEAST/7.9e-18/Myb-like DNA-binding protein BAS1 OS=Saccharomyces cerevisiae (strain ATCC 204508 / S288c) GN=BAS1 PE=1 SV=1	glz:GLAREA_01207/1.0e-35/Homeo; K21769 myb-related protein B	At3g09370/3.3e-27/[K] KOG0048 Transcription factor, Myb superfamily	CL8511.Contig4_All/9.2e-38/Myb-like DNA-binding domain	molecular_function:GO:0003677//DNA binding;
	CL5954.Contig17_All	1264	133.591	175.426	0.393044	0.432238	*	0.327053	KIY72777.1/1.6e-104/hypothetical protein CYLTODRAFT_6905 [Cylindrobasidium torrendii FP15055 ss-10]	NA	NA	NA	NA	CL5954.Contig17_All/3.5e-10/Rap1 Myb domain	NA
	CL15155.Contig4_All	1990	399.497	288.444	-0.469894	0.001252	*	0.000550191	PBL03971.1/1.7e-137/hypothetical protein ARMGADRAFT_979441 [Armillaria gallica]	NA	NA	NA	NA	CL15155.Contig4_All/0.041/Myb-like DNA-binding domain	NA
	CL19077.Contig2_All	1682	93.2782	26.991	-1.78906	0.137712	*	0.0850285	PBL02322.1/2.8e-160/hypothetical protein ARMGADRAFT_1050056 [Armillaria gallica]	NA	sp|P0CO96|SWC4_CRYNJ/7.5e-62/SWR1-complex protein 4 OS=Cryptococcus neoformans var. neoformans serotype D (strain JEC21 / ATCC MYA-565) GN=SWC4 PE=3 SV=1	mrr:Moror_16629/8.1e-132/swr1-complex protein 4; K11324 DNA methyltransferase 1-associated protein 1	SPAC9G1.13c/1.0e-42/[BK] KOG2656 DNA methyltransferase 1-associated protein-1	CL19077.Contig2_All/3.6e-29/SANT/Myb-like domain of DAMP1	biological_process:GO:0043967//histone H4 acetylation;GO:0006281//DNA repair;GO:0006338//chromatin remodeling;GO:0043968//histone H2A acetylation;cellular_component:GO:0035267//NuA4 histone acetyltransferase complex;molecular_function:GO:0003677//DNA binding;
	CL13855.Contig2_All	2040	263.424	155.563	-0.759889	8.38033e-07	*	2.73116e-07	KIY72995.1/1.2e-40/hypothetical protein CYLTODRAFT_417506 [Cylindrobasidium torrendii FP15055 ss-10]	NA	sp|Q756C3|CEF1_ASHGO/1.1e-06/Pre-mRNA-splicing factor CEF1 OS=Ashbya gossypii (strain ATCC 10895 / CBS 109.51 / FGSC 9923 / NRRL Y-1056) GN=CEF1 PE=3 SV=1	NA	At3g18100/9.1e-09/[K] KOG0048 Transcription factor, Myb superfamily	CL13855.Contig2_All/6e-19/Myb-like DNA-binding domain	NA
	CL10977.Contig2_All	3058	27.2473	79.7544	1.54945	0.0752854	*	0.0435623	KYQ45773.1/2.4e-109/Small glutamine-rich tetratricopeptide repeat-containing protein 2 [Hypsizygus marmoreus]	NA	sp|P0CT30|SGT2_USTMA/5.0e-56/Small glutamine-rich tetratricopeptide repeat-containing protein 2 OS=Ustilago maydis (strain 521 / FGSC 9021) GN=UMAG_10205 PE=3 SV=1	mrr:Moror_12710/7.4e-107/hsc70 cochaperone; K16365 small glutamine-rich tetratricopeptide repeat-containing protein alpha	SPAC17G6.19c/2.2e-43/[R] KOG0553 TPR repeat-containing protein	CL10977.Contig2_All/2.4e-36/Myb-like DNA-binding domain	NA
	Unigene3630_All	3408	1252.96	1336.95	0.0935969	0.0657645	*	0.0375672	PBK80231.1/1.4e-110/hypothetical protein ARMGADRAFT_1049019 [Armillaria gallica]	NA	sp|Q10369|YDBJ_SCHPO/7.1e-19/Uncharacterized protein C22E12.19 OS=Schizosaccharomyces pombe (strain 972 / ATCC 24843) GN=SPAC22E12.19 PE=3 SV=2	NA	7292802/4.1e-14/[K] KOG1878 Nuclear receptor coregulator SMRT/SMRTER, contains Myb-like domains	Unigene3630_All/1e-13/Myb-like DNA-binding domain	NA
	Unigene15785_All	986	11.3919	8.90031	-0.356078	0.633781	*	0.544465	PBK76039.1/4.8e-104/hypothetical protein ARMSODRAFT_950412 [Armillaria solidipes]	NA	sp|P22035|BAS1_YEAST/1.0e-18/Myb-like DNA-binding protein BAS1 OS=Saccharomyces cerevisiae (strain ATCC 204508 / S288c) GN=BAS1 PE=1 SV=1	glz:GLAREA_01207/1.2e-34/Homeo; K21769 myb-related protein B	At3g09370/1.4e-26/[K] KOG0048 Transcription factor, Myb superfamily	Unigene15785_All/9.1e-38/Myb-like DNA-binding domain	NA
	CL17221.Contig1_All	2791	1446.17	775.648	-0.898759	7.36783e-73	*	3.8421e-74	KIY66154.1/8.6e-284/hypothetical protein CYLTODRAFT_444894 [Cylindrobasidium torrendii FP15055 ss-10]	XM_003027973.1/0.0/XM_003027973.1 Schizophyllum commune H4-8 hypothetical protein, mRNA	sp|Q10274|TEB1_SCHPO/1.2e-40/Telobox protein 1 OS=Schizosaccharomyces pombe (strain 972 / ATCC 24843) GN=teb1 PE=1 SV=1	NA	SPAC13G7.10/2.7e-40/[R] TWOG0184 Myb-like DNA-binding domain and H15 domain (histone families 1 and 5)	CL17221.Contig1_All/6e-17/Myb-like DNA-binding domain	molecular_function:GO:0003677//DNA binding;
	CL1445.Contig6_All	3797	204.531	0.327894	-9.28487	8.66107e-13	Down	1.83429e-13	KIY69156.1/9.5e-209/beta-lactamase/transpeptidase-like protein [Cylindrobasidium torrendii FP15055 ss-10]	NA	sp|O94481|TFC5_SCHPO/5.5e-20/Transcription factor TFIIIB component B'' OS=Schizosaccharomyces pombe (strain 972 / ATCC 24843) GN=bdp1 PE=3 SV=2	dsq:DICSQDRAFT_164673/4.9e-100/hypothetical protein; K15198 transcription factor TFIIIB component B''	SPCC1919.14c/1.2e-19/[K] KOG2009 Transcription initiation factor TFIIIB, Bdp1 subunit	CL1445.Contig6_All/7.6e-22/Myb DNA-binding like	cellular_component:GO:0016021//integral component of membrane;
	CL1445.Contig1_All	3711	90.1191	5.30404	-4.08667	0.000577329	Down	0.000244383	KIY69156.1/2.7e-208/beta-lactamase/transpeptidase-like protein [Cylindrobasidium torrendii FP15055 ss-10]	NA	sp|O94481|TFC5_SCHPO/5.4e-20/Transcription factor TFIIIB component B'' OS=Schizosaccharomyces pombe (strain 972 / ATCC 24843) GN=bdp1 PE=3 SV=2	dsq:DICSQDRAFT_164673/4.8e-100/hypothetical protein; K15198 transcription factor TFIIIB component B''	SPCC1919.14c/1.2e-19/[K] KOG2009 Transcription initiation factor TFIIIB, Bdp1 subunit	CL1445.Contig1_All/7e-22/Myb DNA-binding like	cellular_component:GO:0016021//integral component of membrane;
	CL11117.Contig2_All	1767	117.186	40.5603	-1.53066	0.00288849	Down	0.00132657	KIJ98027.1/9.1e-13/hypothetical protein K443DRAFT_681078 [Laccaria amethystina LaAM-08-1]	NA	NA	NA	NA	CL11117.Contig2_All/1.7e-11/Rap1 Myb domain	NA
	CL8511.Contig5_All	2138	161.718	0.325677	-8.95583	1.39085e-11	Down	3.17814e-12	KIY71166.1/3.8e-74/hypothetical protein CYLTODRAFT_419022 [Cylindrobasidium torrendii FP15055 ss-10]	NA	sp|P22035|BAS1_YEAST/4.2e-17/Myb-like DNA-binding protein BAS1 OS=Saccharomyces cerevisiae (strain ATCC 204508 / S288c) GN=BAS1 PE=1 SV=1	glz:GLAREA_01207/1.0e-30/Homeo; K21769 myb-related protein B	At3g09370/3.4e-22/[K] KOG0048 Transcription factor, Myb superfamily	CL8511.Contig5_All/1.8e-22/Myb-like DNA-binding domain	molecular_function:GO:0003677//DNA binding;
	CL1445.Contig4_All	3845	45.6481	0.685887	-6.05644	0.000498795	Down	0.000209714	KIY69156.1/6.3e-144/beta-lactamase/transpeptidase-like protein [Cylindrobasidium torrendii FP15055 ss-10]	NA	sp|O94481|TFC5_SCHPO/5.6e-20/Transcription factor TFIIIB component B'' OS=Schizosaccharomyces pombe (strain 972 / ATCC 24843) GN=bdp1 PE=3 SV=2	dsq:DICSQDRAFT_164673/4.9e-100/hypothetical protein; K15198 transcription factor TFIIIB component B''	SPCC1919.14c/1.3e-19/[K] KOG2009 Transcription initiation factor TFIIIB, Bdp1 subunit	CL1445.Contig4_All/7.6e-22/Myb DNA-binding like	NA
	Unigene12785_All	1145	0.908987	29.8719	5.03839	1.30271e-06	Up	4.31735e-07	KIY42824.1/4.8e-23/hypothetical protein FISHEDRAFT_79105 [Fistulina hepatica ATCC 64428]	XM_007878408.1/0.0/XM_007878408.1 Anthracocystis flocculosa PF-1 hypothetical protein partial mRNA	NA	NA	NA	Unigene12785_All/0.031/Myb/SANT-like DNA-binding domain	NA
	CL10977.Contig5_All	1804	18.8842	166.124	3.137	1.28993e-08	Up	3.63744e-09	KIJ21484.1/1.3e-54/hypothetical protein PAXINDRAFT_104614 [Paxillus involutus ATCC 200175]	NA	sp|P22035|BAS1_YEAST/4.3e-23/Myb-like DNA-binding protein BAS1 OS=Saccharomyces cerevisiae (strain ATCC 204508 / S288c) GN=BAS1 PE=1 SV=1	yli:YALI0B13992g/1.0e-31/YALI0B13992p; K09423 Myb-like DNA-binding protein BAS1	Hs13641706_1/4.7e-25/[K] KOG0048 Transcription factor, Myb superfamily	CL10977.Contig5_All/5.8e-36/Myb-like DNA-binding domain	molecular_function:GO:0003677//DNA binding;
	CL13855.Contig1_All	2038	1.25404	251.622	7.64853	2.37476e-25	Up	2.95613e-26	KIY72995.1/4.2e-38/hypothetical protein CYLTODRAFT_417506 [Cylindrobasidium torrendii FP15055 ss-10]	NA	sp|Q756C3|CEF1_ASHGO/3.2e-06/Pre-mRNA-splicing factor CEF1 OS=Ashbya gossypii (strain ATCC 10895 / CBS 109.51 / FGSC 9923 / NRRL Y-1056) GN=CEF1 PE=3 SV=1	NA	NA	CL13855.Contig1_All/7.4e-18/Myb-like DNA-binding domain	NA
	CL1445.Contig5_All	3813	73.1191	246.123	1.75106	1.10007e-05	Up	3.95443e-06	KIY69156.1/6.5e-133/beta-lactamase/transpeptidase-like protein [Cylindrobasidium torrendii FP15055 ss-10]	NA	sp|O94481|TFC5_SCHPO/5.5e-20/Transcription factor TFIIIB component B'' OS=Schizosaccharomyces pombe (strain 972 / ATCC 24843) GN=bdp1 PE=3 SV=2	dsq:DICSQDRAFT_164673/4.9e-100/hypothetical protein; K15198 transcription factor TFIIIB component B''	SPCC1919.14c/1.3e-19/[K] KOG2009 Transcription initiation factor TFIIIB, Bdp1 subunit	CL1445.Contig5_All/7.3e-22/Myb DNA-binding like	NA
	CL8511.Contig2_All	1841	8.41004	30.5445	1.86073	0.00381472	Up	0.00177865	KIY71166.1/2.7e-31/hypothetical protein CYLTODRAFT_419022 [Cylindrobasidium torrendii FP15055 ss-10]	NA	sp|P22035|BAS1_YEAST/1.5e-07/Myb-like DNA-binding protein BAS1 OS=Saccharomyces cerevisiae (strain ATCC 204508 / S288c) GN=BAS1 PE=1 SV=1	abp:AGABI1DRAFT114525/5.2e-31/AGABI1DRAFT_114525; hypothetical protein; K21769 myb-related protein B	Hs13641706_1/2.8e-09/[K] KOG0048 Transcription factor, Myb superfamily	NA	NA
	CL4694.Contig2_All	1601	0.575804	40.6148	6.14028	4.94032e-08	Up	1.46023e-08	PBK95427.1/2.7e-157/SWIRM-domain-containing protein [Armillaria gallica]	NA	sp|Q59WH0|ADA2_CANAL/1.9e-38/Transcriptional adapter 2 OS=Candida albicans (strain SC5314 / ATCC MYA-2876) GN=ADA2 PE=3 SV=2	mrr:Moror_12860/5.7e-127/transcriptional adapter 2; K11314 transcriptional adapter 2-alpha	YDR448w/4.9e-34/[B] KOG0457 Histone acetyltransferase complex SAGA/ADA, subunit ADA2	CL4694.Contig2_All/4.4e-12/Myb-like DNA-binding domain	NA
	CL1445.Contig3_All	3825	4.27386	281.883	6.04341	2.32701e-06	Up	7.87933e-07	KIY69156.1/1.8e-143/beta-lactamase/transpeptidase-like protein [Cylindrobasidium torrendii FP15055 ss-10]	NA	sp|O94481|TFC5_SCHPO/5.5e-20/Transcription factor TFIIIB component B'' OS=Schizosaccharomyces pombe (strain 972 / ATCC 24843) GN=bdp1 PE=3 SV=2	dsq:DICSQDRAFT_164673/4.9e-100/hypothetical protein; K15198 transcription factor TFIIIB component B''	SPCC1919.14c/1.3e-19/[K] KOG2009 Transcription initiation factor TFIIIB, Bdp1 subunit	CL1445.Contig3_All/7.3e-22/Myb DNA-binding like	NA
	CL8511.Contig6_All	2152	0.320235	167.629	9.03192	6.65306e-12	Up	1.49097e-12	KIY71166.1/3.9e-74/hypothetical protein CYLTODRAFT_419022 [Cylindrobasidium torrendii FP15055 ss-10]	NA	sp|P22035|BAS1_YEAST/4.2e-17/Myb-like DNA-binding protein BAS1 OS=Saccharomyces cerevisiae (strain ATCC 204508 / S288c) GN=BAS1 PE=1 SV=1	glz:GLAREA_01207/1.0e-30/Homeo; K21769 myb-related protein B	At3g09370/3.4e-22/[K] KOG0048 Transcription factor, Myb superfamily	CL8511.Contig6_All/1.8e-22/Myb-like DNA-binding domain	molecular_function:GO:0003677//DNA binding;
	CL4694.Contig3_All	1012	0.18441	2.78014	3.91417	0.0396053	Up	0.0216564	KIY64947.1/4.2e-79/SWIRM-domain-containing protein [Cylindrobasidium torrendii FP15055 ss-10]	NA	sp|Q59WH0|ADA2_CANAL/1.2e-38/Transcriptional adapter 2 OS=Candida albicans (strain SC5314 / ATCC MYA-2876) GN=ADA2 PE=3 SV=2	shs:STEHIDRAFT_84148/9.7e-72/SWIRM-domain-containing protein; K11314 transcriptional adapter 2-alpha	YDR448w/3.1e-34/[B] KOG0457 Histone acetyltransferase complex SAGA/ADA, subunit ADA2	CL4694.Contig3_All/1.8e-12/Myb-like DNA-binding domain	NA
	CL15155.Contig1_All	1942	84.192	409.977	2.28379	1.66565e-20	Up	2.43915e-21	PBL03971.1/1.3e-137/hypothetical protein ARMGADRAFT_979441 [Armillaria gallica]	NA	NA	NA	NA	CL15155.Contig1_All/0.044/Myb-like DNA-binding domain	NA
	Unigene178_All	1246	42.354	96.9455	1.19468	5.25491e-07	Up	1.68159e-07	KIY70791.1/1.2e-75/hypothetical protein CYLTODRAFT_419465, partial [Cylindrobasidium torrendii FP15055 ss-10]	NA	NA	NA	NA	Unigene178_All/0.025/Myb-like DNA-binding domain	NA
	CL17221.Contig2_All	2788	0.671784	632.804	9.87955	6.4707e-25	Up	8.13846e-26	KIY66154.1/6.2e-282/hypothetical protein CYLTODRAFT_444894 [Cylindrobasidium torrendii FP15055 ss-10]	NA	sp|Q10274|TEB1_SCHPO/1.6e-40/Telobox protein 1 OS=Schizosaccharomyces pombe (strain 972 / ATCC 24843) GN=teb1 PE=1 SV=1	NA	SPAC13G7.10/3.6e-40/[R] TWOG0184 Myb-like DNA-binding domain and H15 domain (histone families 1 and 5)	CL17221.Contig2_All/6e-17/Myb-like DNA-binding domain	molecular_function:GO:0003677//DNA binding;
	Unigene4313_All	1492	0.702061	1237.25	10.7833	1.0266e-30	Up	1.1098e-31	KTB31570.1/2.2e-20/hypothetical protein WG66_15858 [Moniliophthora roreri]	NA	NA	NA	At2g29880/1.6e-10/[S] LSE0161 A Uncharacterized protein	Unigene4313_All/3e-17/Myb/SANT-like DNA-binding domain	NA
	CL1445.Contig2_All	3774	132.062	278.666	1.07732	0.000196871	Up	7.95398e-05	KIY69156.1/2.7e-208/beta-lactamase/transpeptidase-like protein [Cylindrobasidium torrendii FP15055 ss-10]	NA	sp|O94481|TFC5_SCHPO/5.5e-20/Transcription factor TFIIIB component B'' OS=Schizosaccharomyces pombe (strain 972 / ATCC 24843) GN=bdp1 PE=3 SV=2	dsq:DICSQDRAFT_164673/4.9e-100/hypothetical protein; K15198 transcription factor TFIIIB component B''	SPCC1919.14c/1.2e-19/[K] KOG2009 Transcription initiation factor TFIIIB, Bdp1 subunit	CL1445.Contig2_All/7.3e-22/Myb DNA-binding like	cellular_component:GO:0016021//integral component of membrane;
	Unigene180_All	1336	21.7107	67.3328	1.63291	0.00652732	Up	0.00314425	KIY70791.1/1.2e-62/hypothetical protein CYLTODRAFT_419465, partial [Cylindrobasidium torrendii FP15055 ss-10]	NA	NA	NA	NA	Unigene180_All/0.022/Myb-like DNA-binding domain	NA
bHLH	CL18221.Contig1_All	1283	1742.03	1936.85	0.152938	0.00270736	*	0.00123857	AOC97499.1/9.1e-156/helix-loop-helix domain protein MYC2-2 [Flammulina velutipes]	KX129933.1/0.0/KX129933.1 Flammulina velutipes helix-loop-helix domain protein MYC2-2 (MYC2-2) gene, complete cds	sp|Q5A1E3|CBF1_CANAL/2.9e-21/Transcriptional regulator CBF1 OS=Candida albicans (strain SC5314 / ATCC MYA-2876) GN=CBF1 PE=1 SV=2	mrr:Moror_14523/3.5e-58/putative cbf1-centromere binding factor 1; K09104 bHLH factor, other	YJR060w/5.9e-14/[K] KOG1318 Helix loop helix transcription factor EB	CL18221.Contig1_All/1.3e-13/Helix-loop-helix DNA-binding domain	NA
	CL2285.Contig6_All	2038	16.3088	19.0255	0.222285	0.756202	*	0.679519	KIY70648.1/3.1e-33/hypothetical protein CYLTODRAFT_347387 [Cylindrobasidium torrendii FP15055 ss-10]	NA	NA	NA	7297113/4.4e-11/[R] KOG3824 Huntingtin interacting protein HYPE	CL2285.Contig6_All/0.12/Transcription factor COE1 helix-loop-helix domain	NA
	CL2799.Contig1_All	1629	2165.51	1249.91	-0.792879	7.44457e-28	*	8.67945e-29	KIY65018.1/6.4e-130/HLH-domain-containing protein [Cylindrobasidium torrendii FP15055 ss-10]	LT558123.1/0.0/LT558123.1 Ustilago bromivora strain UB2112 genome assembly, chromosome: VII	NA	NA	NA	CL2799.Contig1_All/2.9e-18/Helix-loop-helix DNA-binding domain	NA
	CL18681.Contig2_All	2118	260.524	237.328	-0.134532	0.702496	*	0.618418	PBK76876.1/3.8e-106/hypothetical protein ARMSODRAFT_1012088 [Armillaria solidipes]	NA	NA	NA	NA	CL18681.Contig2_All/2e-10/Helix-loop-helix DNA-binding domain	cellular_component:GO:0016021//integral component of membrane;molecular_function:GO:0046983//protein dimerization activity;
	CL10243.Contig1_All	2075	1226.14	707.591	-0.793135	1.33159e-20	*	1.94269e-21	PBK78029.1/1.7e-175/hypothetical protein ARMSODRAFT_946887 [Armillaria solidipes]	XM_001832154.2/0.0/XM_001832154.2 Coprinopsis cinerea okayama7#130 hypothetical protein (CC1G_02468), partial mRNA	NA	NA	NA	CL10243.Contig1_All/4.6e-09/Helix-loop-helix DNA-binding domain	NA
	CL18681.Contig1_All	2174	2443.5	1930.32	-0.340108	9.05578e-09	*	2.52301e-09	PBK76876.1/3.9e-106/hypothetical protein ARMSODRAFT_1012088 [Armillaria solidipes]	NA	NA	NA	NA	CL18681.Contig1_All/3.2e-10/Helix-loop-helix DNA-binding domain	cellular_component:GO:0016021//integral component of membrane;molecular_function:GO:0046983//protein dimerization activity;
	Unigene3603_All	2698	2437.25	2890.31	0.245969	9.65724e-06	*	3.45266e-06	KIY73822.1/6.6e-281/hypothetical protein CYLTODRAFT_439501 [Cylindrobasidium torrendii FP15055 ss-10]	NA	sp|Q12398|HMS1_YEAST/5.5e-06/Probable transcription factor HMS1 OS=Saccharomyces cerevisiae (strain ATCC 204508 / S288c) GN=HMS1 PE=1 SV=1	NA	NA	Unigene3603_All/3e-12/Helix-loop-helix DNA-binding domain	molecular_function:GO:0003677//DNA binding;GO:0046983//protein dimerization activity;
	CL18221.Contig1_All	1283	1742.03	1936.85	0.152938	0.00270736	*	0.00123857	AOC97499.1/9.1e-156/helix-loop-helix domain protein MYC2-2 [Flammulina velutipes]	KX129933.1/0.0/KX129933.1 Flammulina velutipes helix-loop-helix domain protein MYC2-2 (MYC2-2) gene, complete cds	sp|Q5A1E3|CBF1_CANAL/2.9e-21/Transcriptional regulator CBF1 OS=Candida albicans (strain SC5314 / ATCC MYA-2876) GN=CBF1 PE=1 SV=2	mrr:Moror_14523/3.5e-58/putative cbf1-centromere binding factor 1; K09104 bHLH factor, other	YJR060w/5.9e-14/[K] KOG1318 Helix loop helix transcription factor EB	CL18221.Contig1_All/1.3e-13/Helix-loop-helix DNA-binding domain	NA
	Unigene1165_All	2538	35096.7	29461.9	-0.252482	1.48449e-46	*	1.15259e-47	AOC97498.1/8.4e-145/helix-loop-helix domain protein MYC2-1 [Flammulina velutipes]	KX129932.1/0.0/KX129932.1 Flammulina velutipes helix-loop-helix domain protein MYC2-1 (MYC2-1) gene, complete cds	NA	NA	NA	Unigene1165_All/1.4e-12/Helix-loop-helix DNA-binding domain	biological_process:GO:0006355//regulation of transcription, DNA-templated;molecular_function:GO:0008134//transcription factor binding;GO:0046983//protein dimerization activity;
	CL10694.Contig1_All	1459	18791.8	15139.6	-0.311782	2.71925e-60	*	1.67767e-61	KIY67793.1/5.2e-107/hypothetical protein CYLTODRAFT_396476 [Cylindrobasidium torrendii FP15055 ss-10]	XM_007361569.1/0.0/XM_007361569.1 Dichomitus squalens LYAD-421 SS1 hypothetical protein (DICSQDRAFT_98444), mRNA	NA	NA	NA	CL10694.Contig1_All/3.3e-11/Helix-loop-helix DNA-binding domain	molecular_function:GO:0046983//protein dimerization activity;
	CL18221.Contig2_All	1522	75.0256	36.8546	-1.02554	0.00321064	Down	0.00148301	AOC97499.1/7.6e-125/helix-loop-helix domain protein MYC2-2 [Flammulina velutipes]	KX129933.1/0.0/KX129933.1 Flammulina velutipes helix-loop-helix domain protein MYC2-2 (MYC2-2) gene, complete cds	sp|Q5A1E3|CBF1_CANAL/3.4e-21/Transcriptional regulator CBF1 OS=Candida albicans (strain SC5314 / ATCC MYA-2876) GN=CBF1 PE=1 SV=2	scm:SCHCODRAFT_112825/2.5e-55/hypothetical protein; K09104 bHLH factor, other	YJR060w/7.0e-14/[K] KOG1318 Helix loop helix transcription factor EB	CL18221.Contig2_All/6.6e-14/Helix-loop-helix DNA-binding domain	NA
	CL2799.Contig2_All	1575	282.819	109.79	-1.36514	0.000689969	Down	0.000294427	KIY65018.1/1.1e-123/HLH-domain-containing protein [Cylindrobasidium torrendii FP15055 ss-10]	LT558123.1/0.0/LT558123.1 Ustilago bromivora strain UB2112 genome assembly, chromosome: VII	NA	NA	NA	CL2799.Contig2_All/2.7e-18/Helix-loop-helix DNA-binding domain	NA
	CL2285.Contig2_All	2127	403.756	122.145	-1.72489	9.37139e-35	Down	9.26787e-36	KIY70648.1/4.6e-35/hypothetical protein CYLTODRAFT_347387 [Cylindrobasidium torrendii FP15055 ss-10]	NA	NA	NA	7297113/3.4e-14/[R] KOG3824 Huntingtin interacting protein HYPE	CL2285.Contig2_All/0.12/Transcription factor COE1 helix-loop-helix domain	NA
	CL15796.Contig2_All	818	263.261	105.896	-1.31384	2.63236e-19	Down	4.04524e-20	PBK76650.1/1.4e-45/hypothetical protein ARMSODRAFT_1011881 [Armillaria solidipes]	NA	NA	NA	NA	CL15796.Contig2_All/3.4e-07/Helix-loop-helix DNA-binding domain	NA
	CL10702.Contig4_All	2189	216.09	80.5046	-1.42449	5.13761e-06	Down	1.79415e-06	KIY70254.1/2.6e-62/hypothetical protein CYLTODRAFT_419985 [Cylindrobasidium torrendii FP15055 ss-10]	NA	NA	NA	NA	CL10702.Contig4_All/1.3e-12/Helix-loop-helix DNA-binding domain	NA
	CL10702.Contig2_All	2141	1361.21	324.195	-2.06995	2.13828e-35	Down	2.08216e-36	KIY70254.1/2.6e-62/hypothetical protein CYLTODRAFT_419985 [Cylindrobasidium torrendii FP15055 ss-10]	NA	NA	NA	NA	CL10702.Contig2_All/1.3e-12/Helix-loop-helix DNA-binding domain	NA
	CL5003.Contig1_All	738	157.263	553.107	1.81438	2.08838e-75	Up	1.05587e-76	KIY68174.1/2.0e-46/hypothetical protein CYLTODRAFT_351786 [Cylindrobasidium torrendii FP15055 ss-10]	NA	NA	NA	NA	CL5003.Contig1_All/7.9e-07/Helix-loop-helix DNA-binding domain	biological_process:GO:0006355//regulation of transcription, DNA-templated;molecular_function:GO:0008134//transcription factor binding;GO:0046983//protein dimerization activity;
	CL10702.Contig5_All	1955	1.61592	709.052	8.77739	2.07257e-42	Up	1.72765e-43	KIY70254.1/8.1e-63/hypothetical protein CYLTODRAFT_419985 [Cylindrobasidium torrendii FP15055 ss-10]	NA	NA	NA	NA	CL10702.Contig5_All/9.4e-13/Helix-loop-helix DNA-binding domain	NA
	CL10243.Contig2_All	2033	56.3827	769.504	3.7706	5.90647e-120	Up	1.87562e-121	PBK78029.1/6.3e-175/hypothetical protein ARMSODRAFT_946887 [Armillaria solidipes]	XM_001832154.2/0.0/XM_001832154.2 Coprinopsis cinerea okayama7#130 hypothetical protein (CC1G_02468), partial mRNA	NA	NA	NA	CL10243.Contig2_All/4.6e-09/Helix-loop-helix DNA-binding domain	NA
	CL10694.Contig2_All	1496	18.2998	11080.5	9.24198	0	Up	0	KIY67793.1/5.4e-107/hypothetical protein CYLTODRAFT_396476 [Cylindrobasidium torrendii FP15055 ss-10]	XM_007850796.1/0.0/XM_007850796.1 Moniliophthora roreri MCA 2997 hypothetical protein partial mRNA	NA	NA	NA	CL10694.Contig2_All/3.3e-11/Helix-loop-helix DNA-binding domain	molecular_function:GO:0046983//protein dimerization activity;
	CL8858.Contig4_All	2392	0.30836	133.216	8.75494	4.7716e-11	Up	1.13004e-11	PBK84633.1/2.5e-167/aminoacylase 1-like protein 2 [Armillaria gallica]	NA	NA	NA	At1g51780/7.6e-07/[T] LSE0466 A IAA-amino acid hydrolase	CL8858.Contig4_All/0.017/Helix-loop-helix DNA-binding domain	NA
	CL15796.Contig1_All	659	0.294111	72.8147	7.95172	1.22531e-08	Up	3.45021e-09	PBK76650.1/2.0e-45/hypothetical protein ARMSODRAFT_1011881 [Armillaria solidipes]	NA	NA	NA	NA	CL15796.Contig1_All/3.2e-07/Helix-loop-helix DNA-binding domain	NA
